# Supplementary material for: Volatile and non-volatile nano-electromechanical switches fabricated in a CMOS-compatible silicon-on-insulator foundry process
Source: Microsyst Nanoeng. 2025 Jul 11;11:140. doi: 10.1038/s41378-025-00964-w (PMC12254297; doi:10.1038/s41378-025-00964-w)
Supplement: Supplementary file 1 — All Dataset [file 41378_2025_964_MOESM1_ESM.zip]

Archive with 67 entries (59 files):
- Data Set/
- Data Set/.DS_Store
- __MACOSX/Data Set/._.DS_Store
- Data Set/3-T/
- Data Set/7-T/
- Data Set/~$T3.xlsx
- __MACOSX/Data Set/._~$T3.xlsx
- Data Set/~$3-T volatile.xlsx
- __MACOSX/Data Set/._~$3-T volatile.xlsx
- Data Set/3-T/3-T_Si_stuck.xlsx
- __MACOSX/Data Set/3-T/._3-T_Si_stuck.xlsx
- Data Set/3-T/3-T_Au_volatile.xlsx
- __MACOSX/Data Set/3-T/._3-T_Au_volatile.xlsx
- Data Set/7-T/80 nm/
- __MACOSX/Data Set/7-T/._80 nm
- Data Set/7-T/SR06_M5ccw_pull-in_evolution.xlsx
- __MACOSX/Data Set/7-T/._SR06_M5ccw_pull-in_evolution.xlsx
- Data Set/7-T/Si/
- __MACOSX/Data Set/7-T/._Si
- Data Set/7-T/40 nm/
- __MACOSX/Data Set/7-T/._40 nm
- Data Set/7-T/80 nm/ccw/
- __MACOSX/Data Set/7-T/80 nm/._ccw
- Data Set/7-T/80 nm/cw/
- __MACOSX/Data Set/7-T/80 nm/._cw
- Data Set/7-T/80 nm/80nm.bmp
- __MACOSX/Data Set/7-T/80 nm/._80nm.bmp
- Data Set/7-T/Si/Si.bmp
- __MACOSX/Data Set/7-T/Si/._Si.bmp
- Data Set/7-T/Si/T25-2.png
- __MACOSX/Data Set/7-T/Si/._T25-2.png
- Data Set/7-T/Si/T25.xls
- __MACOSX/Data Set/7-T/Si/._T25.xls
- Data Set/7-T/Si/T57_2.png
- __MACOSX/Data Set/7-T/Si/._T57_2.png
- Data Set/7-T/Si/T57_1.png
- __MACOSX/Data Set/7-T/Si/._T57_1.png
- Data Set/7-T/Si/T25.png
- __MACOSX/Data Set/7-T/Si/._T25.png
- Data Set/7-T/Si/T57.xls
- __MACOSX/Data Set/7-T/Si/._T57.xls
- Data Set/7-T/40 nm/T11.png
- __MACOSX/Data Set/7-T/40 nm/._T11.png
- Data Set/7-T/40 nm/T9-2.png
- __MACOSX/Data Set/7-T/40 nm/._T9-2.png
- Data Set/7-T/40 nm/T11.xls
- __MACOSX/Data Set/7-T/40 nm/._T11.xls
- Data Set/7-T/40 nm/T9.xls
- __MACOSX/Data Set/7-T/40 nm/._T9.xls
- Data Set/7-T/40 nm/T9.png
- __MACOSX/Data Set/7-T/40 nm/._T9.png
- Data Set/7-T/40 nm/T11-2.png
- __MACOSX/Data Set/7-T/40 nm/._T11-2.png
- Data Set/7-T/40 nm/40nm.bmp
- __MACOSX/Data Set/7-T/40 nm/._40nm.bmp
- Data Set/7-T/80 nm/ccw/T3.xls
- __MACOSX/Data Set/7-T/80 nm/ccw/._T3.xls
- Data Set/7-T/80 nm/ccw/T3_2.png
- __MACOSX/Data Set/7-T/80 nm/ccw/._T3_2.png
- Data Set/7-T/80 nm/ccw/T3_1.png
- __MACOSX/Data Set/7-T/80 nm/ccw/._T3_1.png
- Data Set/7-T/80 nm/cw/T5.xls
- __MACOSX/Data Set/7-T/80 nm/cw/._T5.xls
- Data Set/7-T/80 nm/cw/T5_2.png
- __MACOSX/Data Set/7-T/80 nm/cw/._T5_2.png
- Data Set/7-T/80 nm/cw/T5_1.png
- __MACOSX/Data Set/7-T/80 nm/cw/._T5_1.png
