# Supplementary material for: Volatile and non-volatile nano-electromechanical switches fabricated in a CMOS-compatible silicon-on-insulator foundry process
Source: Microsyst Nanoeng. 2025 Jul 11;11:140. doi: 10.1038/s41378-025-00964-w (PMC12254297; doi:10.1038/s41378-025-00964-w)
Supplement: Supplementary file 1 — All Dataset [file 41378_2025_964_MOESM1_ESM.zip › Data Set/3-T/3-T_Si_stuck.xlsx]

## Sheet: Run397
DrainI	DrainV	GateI	GateV	ChuckI	ChuckV	SourceI	SourceV	#REF ERROR! VGS
4.8999e-13	10.0006	6.53453e-12	0	-2.89875e-12	9.46005e-06	4.1602e-14	1.00443e-05
3.97573e-13	10.0006	6.55974e-12	0.1	1.20414e-11	9.04198e-06	1.71283e-14	9.62622e-06
3.70942e-13	10.0006	7.54687e-12	0.2	4.74157e-12	8.95833e-06	2.12096e-14	1.0323e-05
3.27683e-13	10.0006	6.79917e-12	0.3	-8.73059e-13	9.37647e-06	5.6679e-14	9.87708e-06
3.05072e-13	10.0006	7.31584e-12	0.4	5.24588e-12	9.04198e-06	6.04852e-15	1.00722e-05
2.89495e-13	10.0006	6.91258e-12	0.5	2.28016e-13	9.5437e-06	3.19247e-14	9.87707e-06
2.68327e-13	10.0006	7.63928e-12	0.6	5.90148e-12	9.20921e-06	-3.89523e-15	9.93282e-06
2.21734e-13	10.0006	7.13521e-12	0.7	-1.46013e-13	9.37647e-06	3.07046e-14	9.76558e-06
2.75388e-13	10.0006	7.34104e-12	0.8	3.37574e-12	9.7946e-06	5.87547e-14	9.90495e-06
2.49345e-13	10.0006	7.0344e-12	0.9	1.88383e-12	9.46005e-06	-1.64193e-14	9.70984e-06
2.49009e-13	10.0006	7.13941e-12	1	-3.20135e-12	1.00454e-05	1.82223e-14	9.70984e-06
2.04391e-13	10.0006	6.94199e-12	1.1	1.0726e-11	9.62734e-06	1.28787e-14	1.00722e-05
2.32871e-13	10.0006	7.16462e-12	1.2	-2.45468e-11	9.46005e-06	3.17003e-14	1.00164e-05
2.05539e-13	10.0006	7.51326e-12	1.3	1.46764e-11	9.29282e-06	3.11534e-14	9.87708e-06
2.42565e-13	10.0006	7.8241e-12	1.4	-2.10501e-11	8.95833e-06	-1.04727e-14	9.43111e-06
1.98899e-13	10.0006	7.13101e-12	1.5	6.15784e-12	9.71096e-06	3.10552e-14	9.51473e-06
2.11311e-13	10.0006	7.44185e-12	1.6	-2.04492e-11	9.7946e-06	-9.12659e-15	1.0546e-05
2.07921e-13	10.0006	8.16855e-12	1.7	1.48824e-11	1.01291e-05	-2.15939e-14	1.01837e-05
2.09392e-13	10.0006	7.65188e-12	1.8	-9.44233e-12	9.37647e-06	1.26676e-15	1.04345e-05
2.08383e-13	10.0006	7.83251e-12	1.9	3.3857e-11	8.79107e-06	2.13501e-14	1.04067e-05
1.80996e-13	10.0006	6.92939e-12	2	-1.5665e-12	8.79107e-06	-1.47223e-14	9.70984e-06
2.19604e-13	10.0006	8.08874e-12	2.1	3.97994e-11	9.87819e-06	-8.83198e-15	9.87708e-06
2.15822e-13	10.0006	6.99239e-12	2.2	-2.44066e-12	8.70743e-06	8.48887e-15	1.03509e-05
2.02513e-13	10.0006	8.05513e-12	2.3	4.02995e-11	8.87472e-06	1.08734e-14	1.03788e-05
1.93239e-13	10.0006	7.17722e-12	2.4	2.78447e-13	8.20571e-06	7.60531e-15	1.03509e-05
2.15051e-13	10.0006	7.88291e-12	2.5	3.40251e-11	8.37294e-06	2.38323e-14	1.01558e-05
1.63513e-13	10.0006	7.49646e-12	2.6	2.35452e-12	8.95833e-06	2.74227e-14	1.00722e-05
1.62532e-13	10.0006	7.56367e-12	2.7	1.7614e-11	8.70743e-06	8.58705e-15	1.0546e-05
1.52474e-13	10.0006	7.34524e-12	2.8	2.73695e-12	9.12556e-06	-1.28835e-14	1.01001e-05
1.59394e-13	10.0006	8.04673e-12	2.9	1.32392e-11	9.5437e-06	1.0775e-14	1.01279e-05
1.50246e-13	10.0006	7.40405e-12	3	-1.35526e-11	9.7946e-06	1.53471e-14	9.45898e-06
1.89289e-13	10.0006	7.70648e-12	3.1	2.59814e-11	9.96183e-06	1.93302e-14	1.00722e-05
1.67519e-13	10.0006	7.12261e-12	3.2	-3.48293e-12	9.20921e-06	9.43479e-16	9.93282e-06
1.65544e-13	10.0006	8.66422e-12	3.3	3.67525e-11	9.62734e-06	2.75069e-14	9.79345e-06
1.45791e-13	10.0006	7.50066e-12	3.4	7.28413e-12	9.29282e-06	-1.17439e-15	1.01837e-05
1.64773e-13	10.0006	8.21895e-12	3.5	3.09824e-11	8.37294e-06	9.24623e-15	9.79346e-06
1.86879e-13	10.0006	7.59307e-12	3.6	6.19146e-12	8.79107e-06	-1.52831e-14	9.87708e-06
1.46674e-13	10.0006	7.8283e-12	3.7	1.43949e-11	9.37647e-06	2.13639e-14	1.02394e-05
1.52221e-13	10.0006	7.63508e-12	3.8	9.41483e-12	1.01291e-05	-1.10426e-15	9.65409e-06
1.42583e-13	10.0006	7.72329e-12	3.9	1.15623e-11	9.37647e-06	1.94845e-14	9.73771e-06
1.68696e-13	10.0006	7.40405e-12	4	7.55309e-12	9.71096e-06	-6.50391e-15	9.62622e-06
1.63779e-13	10.0006	7.13941e-12	4.1	2.19062e-12	9.62734e-06	-2.03325e-14	9.45898e-06
1.46632e-13	10.0006	7.71909e-12	4.2	5.65353e-12	8.62384e-06	7.07282e-15	9.90495e-06
1.42023e-13	10.0006	6.81177e-12	4.3	3.75106e-13	9.62734e-06	-9.64552e-15	9.62622e-06
1.19581e-13	10.0006	8.08454e-12	4.4	7.33456e-12	9.29282e-06	3.18741e-15	1.01837e-05
1.51605e-13	10.0006	6.90838e-12	4.5	-1.04762e-11	8.62384e-06	1.46739e-14	1.04624e-05
1.44489e-13	10.0006	7.95012e-12	4.6	6.22928e-12	9.29282e-06	-1.49602e-14	1.00164e-05
1.60165e-13	10.0006	7.22342e-12	4.7	-3.40701e-11	9.71096e-06	-3.52543e-14	9.45898e-06
1.26249e-13	10.0006	8.13494e-12	4.8	6.20827e-12	9.04198e-06	-2.86067e-14	1.01837e-05
1.37862e-13	10.0006	6.89158e-12	4.9	-4.80818e-11	8.95833e-06	-2.29128e-14	9.8492e-06
1.42779e-13	10.0006	8.19795e-12	5	1.49118e-11	1.08817e-05	-1.93789e-14	9.82133e-06
1.59856e-13	10.0006	7.35364e-12	5.1	-3.4297e-11	9.71096e-06	-2.06404e-14	1.01001e-05
1.53216e-13	10.0006	9.15148e-12	5.2	3.74838e-11	1.07981e-05	-8.86005e-15	9.93282e-06
1.40538e-13	10.0006	7.60148e-12	5.3	-2.57067e-11	9.37647e-06	1.07472e-14	1.01279e-05
9.05403e-14	10.0006	9.3489e-12	5.4	5.78915e-11	9.71096e-06	-3.24983e-15	9.90495e-06
1.63513e-13	10.0006	7.59727e-12	5.5	-1.01862e-11	9.29282e-06	-1.36143e-14	9.70984e-06
1.38815e-13	10.0006	8.58861e-12	5.6	5.88328e-11	9.62734e-06	-4.34868e-14	9.59835e-06
1.04997e-09	4.10302	7.68548e-12	5.7	2.99459e-13	8.37294e-06	-1.04994e-09	0.603649
1.04998e-09	5.21399	6.44212e-12	5.8	-1.47251e-11	8.45658e-06	-1.04231e-09	1.18181
1.04998e-09	5.2727	8.09714e-12	5.9	1.12316e-12	7.87122e-06	-1.04994e-09	1.38319
1.04998e-09	5.45151	7.98792e-12	6	2.4974e-12	8.62384e-06	-1.04994e-09	1.18407
1.04999e-09	5.40097	7.94172e-12	6.1	-1.00979e-11	8.79107e-06	-1.04994e-09	1.21876
1.04998e-09	5.49528	7.62248e-12	6.2	7.7435e-13	9.12556e-06	-1.04994e-09	1.11149
1.04999e-09	5.49072	8.26936e-12	6.3	-2.13807e-12	8.62384e-06	-1.04994e-09	1.09998
1.04999e-09	5.52317	7.37464e-12	6.4	-1.46453e-11	8.95833e-06	-1.04994e-09	1.04347
1.04998e-09	5.37687	7.12261e-12	6.5	1.18749e-13	9.04198e-06	-1.04994e-09	1.16746
1.04997e-09	5.3236	9.34471e-12	6.6	-7.92096e-12	9.29282e-06	-1.04993e-09	1.19598
1.04998e-09	5.28908	7.87451e-12	6.7	-1.84403e-11	9.87819e-06	-1.04993e-09	1.20275
1.04999e-09	5.31246	7.63928e-12	6.8	-8.43789e-12	1.01291e-05	-1.04995e-09	1.15106
1.04998e-09	5.30938	7.98792e-12	6.9	-8.22775e-12	9.5437e-06	-1.04994e-09	1.12444
1.04998e-09	5.2467	8.76083e-12	7	-1.9327e-11	9.29282e-06	-1.04994e-09	1.15597
1.05e-09	5.24343	7.37884e-12	7.1	-1.01358e-11	9.87819e-06	-1.04996e-09	1.12991
1.04998e-09	5.19144	6.87478e-12	7.2	-9.16075e-12	9.37647e-06	-1.04994e-09	1.15177
1.05001e-09	5.41643	5.497e-12	7.3	-3.08367e-12	9.5437e-06	-1.04881e-09	0.97448
1.04999e-09	5.43166	7.35784e-12	7.4	-9.98027e-12	9.7946e-06	-1.04994e-09	1.08465
1.04998e-09	5.34923	8.03413e-12	7.5	-8.50933e-12	9.87819e-06	-1.04994e-09	1.12906
1.04998e-09	5.40727	7.8031e-12	7.6	-4.68069e-12	9.29282e-06	-1.04994e-09	1.03748
1.04999e-09	5.36672	8.08034e-12	7.7	-2.58355e-12	9.62734e-06	-1.04994e-09	1.05322
1.04999e-09	5.49718	8.69782e-12	7.8	-1.15884e-12	9.46005e-06	-1.04994e-09	0.886791
1.04999e-09	5.43964	7.88291e-12	7.9	3.08996e-12	9.29282e-06	-1.04995e-09	0.911146
1.04999e-09	5.41771	8.5592e-12	8	3.1627e-13	1.02127e-05	-1.04995e-09	0.901805
1.04998e-09	5.44075	9.01706e-12	8.1	-4.92445e-12	9.87819e-06	-1.04994e-09	0.851261
1.04998e-09	5.34952	8.31557e-12	8.2	1.81787e-13	1.05472e-05	-1.04994e-09	0.916476
1.04998e-09	5.13855	9.47912e-12	8.3	-1.37333e-11	1.05472e-05	-1.04994e-09	1.10709
1.04999e-09	5.01168	8.29457e-12	8.4	-1.32374e-11	1.04636e-05	-1.04994e-09	1.21018
1.04999e-09	5.07293	8.43318e-12	8.5	-1.45192e-11	1.038e-05	-1.04994e-09	1.12243
1.04998e-09	5.11837	7.84091e-12	8.6	-2.0903e-11	1.00454e-05	-1.04994e-09	1.05776
1.04999e-09	5.05728	7.52586e-12	8.7	-2.51982e-11	1.04636e-05	-1.04994e-09	1.09915
1.04998e-09	5.21147	8.31557e-12	8.8	-1.69988e-11	9.96183e-06	-1.04994e-09	0.919655
1.04999e-09	5.38184	7.46286e-12	8.9	-2.64128e-11	1.01291e-05	-1.04995e-09	0.741184
1.04999e-09	5.32184	7.11001e-12	9	-2.71314e-11	1.00454e-05	-1.04995e-09	0.782142
1.04999e-09	5.24072	6.87058e-12	9.1	-1.90749e-11	9.7946e-06	-1.04995e-09	0.839755
1.04999e-09	5.07706	7.08901e-12	9.2	-2.53495e-11	9.96183e-06	-1.04995e-09	0.984152
1.04998e-09	5.26351	7.44605e-12	9.3	-2.89302e-11	8.45658e-06	-1.04994e-09	0.784459
1.04998e-09	5.24763	7.99633e-12	9.4	-2.68583e-11	9.29282e-06	-1.04994e-09	0.786541
1.04999e-09	5.17233	7.66868e-12	9.5	-2.97329e-11	8.87472e-06	-1.04994e-09	0.857404
1.04999e-09	5.08299	7.90812e-12	9.6	-3.07415e-11	9.37647e-06	-1.04994e-09	0.934748
1.04998e-09	5.1226	8.17695e-12	9.7	-1.18168e-11	1.038e-05	-1.04994e-09	0.895061
1.04999e-09	5.28436	8.15175e-12	9.8	-1.61708e-11	9.37647e-06	-1.04994e-09	0.734672
1.04998e-09	5.17024	7.91232e-12	9.9	-1.59859e-11	9.7946e-06	-1.04994e-09	0.839853
1.04998e-09	5.12643	7.93332e-12	10	-9.48436e-12	9.46005e-06	-1.04994e-09	0.880636
1.04998e-09	5.11733	7.83671e-12	10.1	-1.61918e-11	9.87819e-06	-1.04994e-09	0.885791
1.04998e-09	5.14035	8.36177e-12	10.2	-1.7936e-11	9.04198e-06	-1.04994e-09	0.864553
1.04999e-09	5.15132	7.63928e-12	10.3	-9.69449e-12	1.02963e-05	-1.04994e-09	0.852666
1.04998e-09	5.1203	7.65188e-12	10.4	-1.46747e-11	9.71096e-06	-1.04994e-09	0.886869
1.04999e-09	5.25008	7.34104e-12	10.5	-1.6381e-11	9.87819e-06	-1.04994e-09	0.761674
1.04999e-09	5.17936	7.96272e-12	10.6	-5.59267e-12	9.46005e-06	-1.04994e-09	0.839218
1.04998e-09	5.0887	7.8115e-12	10.7	-1.66373e-11	9.5437e-06	-1.04994e-09	0.937232
1.04999e-09	5.11687	7.45025e-12	10.8	-1.83604e-11	9.29282e-06	-1.04994e-09	0.912932
1.04999e-09	5.16857	8.28616e-12	10.9	-1.11696e-11	8.87472e-06	-1.04994e-09	0.871298
1.04999e-09	5.1316	7.15202e-12	11	-1.32163e-11	9.46005e-06	-1.04995e-09	0.916873
1.04999e-09	5.14392	7.98372e-12	11.1	-1.42964e-11	9.46005e-06	-1.04994e-09	0.924982
1.04998e-09	5.30398	7.7947e-12	11.2	-9.90042e-12	9.20921e-06	-1.04994e-09	0.783164
1.04998e-09	5.3018	7.48806e-12	11.3	-1.22623e-11	9.04198e-06	-1.04994e-09	0.805445
1.04999e-09	5.25144	7.70229e-12	11.4	-9.79536e-12	9.7946e-06	-1.04994e-09	0.877361
1.04998e-09	5.32451	7.7821e-12	11.5	-9.12713e-12	1.00454e-05	-1.04994e-09	0.83085
1.04998e-09	5.26533	7.61408e-12	11.6	-2.04141e-12	9.96183e-06	-1.04994e-09	0.911515
1.04998e-09	5.24749	7.52586e-12	11.7	-1.91953e-12	9.37647e-06	-1.04994e-09	0.957705
1.04999e-09	5.32038	7.94592e-12	11.8	7.2379e-12	9.71096e-06	-1.04995e-09	0.909094
1.04998e-09	5.33498	8.33657e-12	11.9	8.84328e-12	8.70743e-06	-1.04994e-09	0.926607
1.04999e-09	5.30177	9.37411e-12	12	1.34493e-11	9.12556e-06	-1.04994e-09	0.983583
1.04999e-09	5.31058	9.03386e-12	12.1	1.56262e-11	9.62734e-06	-1.04995e-09	1.00593
1.04999e-09	5.30873	8.76923e-12	12.2	1.72064e-11	9.87819e-06	-1.04994e-09	1.03651
1.04998e-09	5.30976	9.23549e-12	12.3	1.74501e-11	9.7946e-06	-1.04994e-09	1.06532
1.04999e-09	5.33193	9.36151e-12	12.4	1.70467e-11	9.5437e-06	-1.04995e-09	1.07064
1.04999e-09	5.35716	9.07587e-12	12.5	1.54875e-11	9.96183e-06	-1.04994e-09	1.07463
1.04999e-09	5.35166	8.83644e-12	12.6	1.2054e-11	1.07145e-05	-1.04995e-09	1.12322
1.04999e-09	5.34472	8.32397e-12	12.7	8.61634e-12	1.08817e-05	-1.04994e-09	1.16569
1.04998e-09	5.37919	8.43318e-12	12.8	5.38877e-12	1.05472e-05	-1.04994e-09	1.1722
1.04998e-09	5.48282	8.29457e-12	12.9	8.00697e-12	9.71096e-06	-1.04994e-09	1.10213
1.04998e-09	5.49296	8.43318e-12	13	6.67896e-12	1.038e-05	-1.04994e-09	1.13193
1.04999e-09	5.50486	8.05093e-12	13.1	6.38058e-12	9.71096e-06	-1.04994e-09	1.15526
1.04998e-09	5.50627	8.35337e-12	13.2	6.19987e-12	1.01291e-05	-1.04994e-09	1.19471
1.04998e-09	5.54882	8.13494e-12	13.3	5.02315e-12	9.46005e-06	-1.04994e-09	1.19532
1.04998e-09	5.65543	8.39538e-12	13.4	5.31733e-12	9.96183e-06	-1.04994e-09	1.13662
1.04998e-09	5.69455	7.85771e-12	13.5	7.71699e-12	9.62734e-06	-1.04994e-09	1.14875
1.04998e-09	5.66395	8.72302e-12	13.6	5.1156e-12	9.62734e-06	-1.04994e-09	1.22585
1.04999e-09	5.68398	8.48779e-12	13.7	4.22466e-12	9.87819e-06	-1.04995e-09	1.25159
1.04999e-09	5.78372	8.71042e-12	13.8	3.59848e-12	1.02127e-05	-1.04995e-09	1.19421
1.04998e-09	5.77271	8.89944e-12	13.9	2.19062e-12	9.87819e-06	-1.04994e-09	1.25984
1.04999e-09	5.63582	8.73562e-12	14	1.87122e-12	9.46005e-06	-1.04994e-09	1.45633
1.04999e-09	5.62804	8.5676e-12	14.1	5.88467e-12	1.07145e-05	-1.04994e-09	1.51011
1.04999e-09	5.67059	8.16855e-12	14.2	3.37154e-12	1.04636e-05	-1.04994e-09	1.52162
1.04998e-09	5.68055	8.31977e-12	14.3	3.03533e-12	9.46005e-06	-1.04994e-09	1.56559
1.04998e-09	5.67544	8.06773e-12	14.4	-1.18826e-12	9.96183e-06	-1.04994e-09	1.62133
1.04999e-09	5.80622	7.61408e-12	14.5	3.99352e-12	1.05472e-05	-1.04994e-09	1.54896
1.04998e-09	5.80665	8.29876e-12	14.6	2.44826e-13	9.96183e-06	-1.04994e-09	1.60862
1.04999e-09	5.69352	8.30717e-12	14.7	5.56948e-12	9.5437e-06	-1.04994e-09	1.7764
1.04998e-09	5.77353	8.5466e-12	14.8	4.31027e-14	9.20921e-06	-1.04994e-09	1.74492
1.04998e-09	5.84589	8.46259e-12	14.9	-1.07899e-12	9.46005e-06	-1.04994e-09	1.73234
1.04999e-09	5.86154	8.60121e-12	15	1.846e-12	1.02127e-05	-1.04995e-09	1.78725
1.04999e-09	5.87168	8.40378e-12	15.1	3.51022e-12	9.46005e-06	-1.04994e-09	1.83802
1.04998e-09	5.95731	8.31977e-12	15.2	-1.42361e-12	9.37647e-06	-1.04994e-09	1.81434
1.04999e-09	6.03616	7.86611e-12	15.3	1.42995e-12	9.62734e-06	-1.04994e-09	1.79712
1.04998e-09	6.04006	7.83251e-12	15.4	-1.46143e-12	9.5437e-06	-1.04994e-09	1.85618
1.04998e-09	6.04082	7.40405e-12	15.5	1.21142e-12	1.02127e-05	-1.04994e-09	1.92653
1.04998e-09	5.96124	7.64348e-12	15.6	1.1778e-12	9.29282e-06	-1.04994e-09	2.06808
1.04999e-09	6.0226	7.86611e-12	15.7	3.59007e-12	1.038e-05	-1.04994e-09	2.07539
1.04999e-09	6.06653	8.16855e-12	15.8	5.2795e-12	9.20921e-06	-1.04994e-09	2.1071
1.04998e-09	6.12196	8.32397e-12	15.9	9.57873e-12	8.79107e-06	-1.04994e-09	2.1241
1.04998e-09	6.15555	8.75662e-12	16	1.18985e-11	8.95833e-06	-1.04994e-09	2.15905
1.04999e-09	6.19599	8.26936e-12	16.1	1.69206e-11	9.29282e-06	-1.04994e-09	2.19174
1.04999e-09	6.19591	8.22315e-12	16.2	1.65382e-11	9.29282e-06	-1.04994e-09	2.26205
1.04999e-09	6.34105	8.90785e-12	16.3	1.66012e-11	1.02963e-05	-1.04994e-09	2.18391
1.04999e-09	6.38088	8.65161e-12	16.4	1.50211e-11	1.02127e-05	-1.04994e-09	2.22105
1.04999e-09	6.35483	8.84484e-12	16.5	1.83789e-11	1.01291e-05	-1.04995e-09	2.32034
1.04998e-09	6.4413	9.24389e-12	16.6	1.8526e-11	9.46005e-06	-1.04994e-09	2.31926
1.04998e-09	6.50257	8.79863e-12	16.7	1.57607e-11	9.87819e-06	-1.04994e-09	2.33319
1.04998e-09	6.57425	9.2943e-12	16.8	1.0041e-11	9.96183e-06	-1.04994e-09	2.34778
1.04999e-09	6.64889	8.39958e-12	16.9	8.7172e-12	1.07145e-05	-1.04994e-09	2.35476
1.04999e-09	6.64029	8.29876e-12	17	9.88132e-12	9.87819e-06	-1.04994e-09	2.36709
1.04999e-09	6.72314	7.97112e-12	17.1	7.33876e-12	1.038e-05	-1.04994e-09	2.36859
1.04998e-09	6.68089	8.34497e-12	17.2	8.01537e-12	1.04636e-05	-1.04994e-09	2.36871
1.04999e-09	6.70492	9.03386e-12	17.3	8.57432e-12	1.10489e-05	-1.04994e-09	2.37003
1.04998e-09	6.68515	9.37831e-12	17.4	2.33463e-11	1.07145e-05	-1.04994e-09	2.3714
1.04998e-09	6.83148	9.35731e-12	17.5	2.7343e-11	1.07145e-05	-1.04994e-09	2.37007
1.04999e-09	6.97279	7.94592e-12	17.6	3.16464e-11	1.07981e-05	-1.04994e-09	2.37135
1.04999e-09	6.98279	8.45839e-12	17.7	2.75951e-11	1.01291e-05	-1.04994e-09	2.37139
1.04999e-09	7.12391	8.39958e-12	17.8	2.61621e-11	1.00454e-05	-1.04994e-09	2.37008
1.04999e-09	7.05487	8.15595e-12	17.9	2.4397e-11	9.87819e-06	-1.04995e-09	2.3714
1.04998e-09	6.94386	8.67262e-12	18	2.02995e-11	1.038e-05	-1.04994e-09	2.37141
1.04998e-09	7.07185	8.13915e-12	18.1	1.60927e-11	1.02127e-05	-1.04993e-09	2.37141
1.04998e-09	7.15678	9.16408e-12	18.2	1.30711e-11	9.7946e-06	-1.04993e-09	2.37141
1.04998e-09	7.21771	8.88264e-12	18.3	1.4979e-11	9.7946e-06	-1.04994e-09	2.37141
1.04999e-09	7.24719	8.79863e-12	18.4	9.90653e-12	9.7946e-06	-1.04994e-09	2.37141
1.04999e-09	7.2677	8.21895e-12	18.5	7.78844e-12	1.02127e-05	-1.04994e-09	2.37141
1.04998e-09	7.29705	7.96692e-12	18.6	6.72939e-12	9.71096e-06	-1.04994e-09	2.37141
1.04998e-09	7.33442	8.76503e-12	18.7	7.09081e-12	1.02127e-05	-1.04994e-09	2.37141
1.04998e-09	7.37335	8.79443e-12	18.8	4.76679e-12	1.05472e-05	-1.04994e-09	2.37141
1.04998e-09	7.35537	9.12207e-12	18.9	3.95149e-12	1.04636e-05	-1.04994e-09	2.37141
1.04999e-09	7.45788	8.43738e-12	19	5.19965e-12	1.06308e-05	-1.04994e-09	2.37141
1.04998e-09	7.5811	9.01286e-12	19.1	1.62747e-12	9.7946e-06	-1.04994e-09	2.37141
1.04999e-09	7.64135	8.26516e-12	19.2	3.84643e-12	1.05472e-05	-1.04994e-09	2.37141
1.04999e-09	7.6662	8.40798e-12	19.3	4.00192e-12	9.96183e-06	-1.04994e-09	2.37141
1.04999e-09	7.71935	8.98766e-12	19.4	4.16582e-12	1.01291e-05	-1.04994e-09	2.37141
1.04999e-09	7.80279	8.79023e-12	19.5	2.63189e-12	9.71096e-06	-1.04994e-09	2.37141
1.04998e-09	7.7702	8.70202e-12	19.6	3.70774e-12	9.62734e-06	-1.04994e-09	2.37141
1.04998e-09	7.8101	8.85744e-12	19.7	4.47261e-12	9.5437e-06	-1.04994e-09	2.37141
1.04999e-09	7.86077	9.10527e-12	19.8	3.35052e-12	1.01291e-05	-1.04994e-09	2.37141
1.04999e-09	7.9002	8.76083e-12	19.9	4.85925e-12	9.87819e-06	-1.04994e-09	2.37141
1.04999e-09	8.03467	8.59281e-12	20	5.97713e-12	9.7946e-06	-1.04994e-09	2.37141
1.04999e-09	8.00468	8.06773e-12	20	4.91388e-12	9.87819e-06	-1.04994e-09	2.37141
1.04999e-09	8.04284	7.69809e-12	19.9	4.44319e-12	1.02127e-05	-1.04994e-09	2.37141
1.04998e-09	8.02433	6.76556e-12	19.8	7.35557e-12	1.02127e-05	-1.04994e-09	2.37141
1.04999e-09	8.14005	7.27803e-12	19.7	7.22109e-12	9.96183e-06	-1.04994e-09	2.37141
1.04999e-09	8.208	6.80757e-12	19.6	2.70333e-12	9.96183e-06	-1.04994e-09	2.37141
1.04999e-09	8.16841	6.76136e-12	19.5	6.72098e-12	9.7946e-06	-1.04994e-09	2.37141
1.04998e-09	8.21026	6.3077e-12	19.4	7.01516e-12	9.29282e-06	-1.04994e-09	2.37141
1.04999e-09	8.25198	6.64375e-12	19.3	8.33897e-12	9.5437e-06	-1.04994e-09	2.37141
1.04998e-09	8.30927	6.64795e-12	19.2	5.1156e-12	9.62734e-06	-1.04994e-09	2.37141
1.04999e-09	8.26925	6.11868e-12	19.1	9.91494e-12	9.12556e-06	-1.04994e-09	2.37141
1.04999e-09	8.27514	6.53034e-12	19	7.99436e-12	9.37647e-06	-1.04994e-09	2.37141
1.04999e-09	8.23229	6.85377e-12	18.9	5.83424e-12	9.87819e-06	-1.04994e-09	2.37141
1.04998e-09	8.27133	6.2825e-12	18.8	3.78339e-12	9.62734e-06	-1.04994e-09	2.37141
1.04999e-09	8.34748	6.40431e-12	18.7	3.86324e-12	9.7946e-06	-1.04994e-09	2.37141
1.04999e-09	8.31966	6.2867e-12	18.6	-3.01508e-13	9.46005e-06	-1.04994e-09	2.37141
1.04999e-09	8.32253	5.21556e-12	18.5	2.37973e-12	9.04198e-06	-1.04994e-09	2.37141
1.04999e-09	8.34988	5.61461e-12	18.4	4.6336e-13	9.12556e-06	-1.04994e-09	2.37141
1.04999e-09	8.36806	5.5138e-12	18.3	-4.70591e-12	8.87472e-06	-1.04994e-09	2.37141
1.04999e-09	8.40635	5.65662e-12	18.2	-1.09175e-11	8.70743e-06	-1.04994e-09	2.37141
1.04999e-09	8.34768	5.99266e-12	18.1	-1.12579e-11	8.79107e-06	-1.04994e-09	2.37141
1.04999e-09	8.33901	5.74903e-12	18	-1.64524e-11	9.71096e-06	-1.04994e-09	2.37141
1.04999e-09	8.36392	6.12288e-12	17.9	-1.63179e-11	9.20921e-06	-1.04994e-09	2.37141
1.04998e-09	8.35751	6.13128e-12	17.8	-1.86798e-11	8.5402e-06	-1.04994e-09	2.37141
1.04998e-09	8.35562	5.32057e-12	17.7	-2.23067e-11	9.46005e-06	-1.04994e-09	2.37141
1.04998e-09	8.3796	5.29117e-12	17.6	-2.60387e-11	9.12556e-06	-1.04994e-09	2.37141
1.04998e-09	8.3202	5.99266e-12	17.5	-2.82115e-11	8.5402e-06	-1.04993e-09	2.37141
1.04998e-09	8.3267	5.91705e-12	17.4	-3.06407e-11	9.04198e-06	-1.04994e-09	2.37141
1.04998e-09	8.24782	5.36678e-12	17.3	-2.81947e-11	8.95833e-06	-1.04994e-09	2.37141
1.04999e-09	8.29995	4.97193e-12	17.2	-3.22335e-11	9.29282e-06	-1.04994e-09	2.37141
1.04999e-09	8.27894	5.24496e-12	17.1	-3.30656e-11	9.5437e-06	-1.04994e-09	2.37141
1.04999e-09	8.32024	5.06014e-12	17	-3.25571e-11	8.62384e-06	-1.04994e-09	2.37141
1.04998e-09	8.27592	5.30797e-12	16.9	-3.45113e-11	8.45658e-06	-1.04994e-09	2.37141
1.04999e-09	8.26762	5.24917e-12	16.8	-3.51964e-11	8.62384e-06	-1.04994e-09	2.37141
1.04999e-09	8.33895	5.10635e-12	16.7	-3.03801e-11	8.45658e-06	-1.04994e-09	2.37141
1.04999e-09	8.29458	4.80811e-12	16.6	-3.5251e-11	8.62384e-06	-1.04994e-09	2.37141
1.04999e-09	8.04179	3.93859e-12	16.5	-3.38767e-11	9.04198e-06	-1.04995e-09	2.37141
1.04998e-09	8.03755	5.04334e-12	16.4	-3.50241e-11	9.04198e-06	-1.04994e-09	2.37141
1.04999e-09	7.9911	5.30797e-12	16.3	-3.3675e-11	8.79107e-06	-1.04994e-09	2.37141
1.04998e-09	7.96903	4.98873e-12	16.2	-2.9674e-11	8.20571e-06	-1.04994e-09	2.37141
1.04999e-09	7.93616	4.98033e-12	16.1	-2.88167e-11	8.95833e-06	-1.04994e-09	2.37141
1.04999e-09	7.90332	5.09794e-12	16	-3.13425e-11	9.20921e-06	-1.04994e-09	2.37141
1.04999e-09	7.91158	4.87531e-12	15.9	-3.07794e-11	8.79107e-06	-1.04994e-09	2.37141
1.04999e-09	7.86223	5.02233e-12	15.8	-2.73752e-11	8.62384e-06	-1.04994e-09	2.37141
1.04999e-09	7.84855	5.22816e-12	15.7	-2.59589e-11	8.37294e-06	-1.04994e-09	2.37141
1.04999e-09	7.76999	5.47599e-12	15.6	-2.76946e-11	8.5402e-06	-1.04994e-09	2.37141
1.04998e-09	7.91839	4.56447e-12	15.5	-2.07644e-11	8.87472e-06	-1.04994e-09	2.37141
1.04999e-09	7.86507	5.10635e-12	15.4	-2.08442e-11	9.12556e-06	-1.04994e-09	2.37141
1.04998e-09	7.85775	5.04754e-12	15.3	-2.09241e-11	8.87472e-06	-1.04994e-09	2.37141
1.04998e-09	7.87273	6.16909e-12	15.2	-2.35297e-11	8.70743e-06	-1.04994e-09	2.37141
1.04999e-09	7.85821	5.05594e-12	15.1	-1.70828e-11	8.95833e-06	-1.04994e-09	2.37141
1.04999e-09	7.77249	5.30797e-12	15	-1.55656e-11	8.79107e-06	-1.04994e-09	2.37141
1.04999e-09	7.6932	5.44239e-12	14.9	-7.24433e-12	1.01291e-05	-1.04994e-09	2.37141
1.04998e-09	7.6598	5.11895e-12	14.8	-6.89971e-12	9.71096e-06	-1.04994e-09	2.37141
1.04999e-09	7.68179	5.01393e-12	14.7	-7.53431e-12	8.87472e-06	-1.04994e-09	2.37141
1.04999e-09	7.72855	4.80391e-12	14.6	-1.34433e-11	9.5437e-06	-1.04994e-09	2.37141
1.04998e-09	7.62618	5.20716e-12	14.5	-1.89824e-11	9.29282e-06	-1.04994e-09	2.37141
1.04999e-09	7.56539	5.47179e-12	14.4	-5.71875e-12	8.95833e-06	-1.04994e-09	2.37141
1.04998e-09	7.48015	5.40878e-12	14.3	-1.09343e-11	8.87472e-06	-1.04994e-09	2.37141
1.04998e-09	7.53204	4.69469e-12	14.2	-1.55614e-11	9.12556e-06	-1.04994e-09	2.37141
1.04998e-09	7.46973	4.42165e-12	14.1	-1.54648e-11	1.00454e-05	-1.04994e-09	2.37141
1.04999e-09	7.51384	4.95932e-12	14	-1.85748e-11	9.20921e-06	-1.04994e-09	2.37141
1.04999e-09	7.45066	5.25336e-12	13.9	-1.47881e-11	9.62734e-06	-1.04994e-09	2.37141
1.04998e-09	7.45939	4.87112e-12	13.8	-1.75241e-11	9.62734e-06	-1.04994e-09	2.37141
1.04998e-09	7.50424	5.07694e-12	13.7	-1.71416e-11	9.62734e-06	-1.04993e-09	2.37141
1.04999e-09	7.47315	4.66109e-12	13.6	-1.9264e-11	9.20921e-06	-1.04994e-09	2.37141
1.04998e-09	7.41974	5.33738e-12	13.5	-2.19789e-11	9.12556e-06	-1.04993e-09	2.37141
1.04999e-09	7.27065	4.99713e-12	13.4	-2.12813e-11	8.95833e-06	-1.04994e-09	2.37141
1.04998e-09	7.32643	4.38385e-12	13.3	-2.36852e-11	9.62734e-06	-1.04994e-09	2.37141
1.04999e-09	7.22312	4.98033e-12	13.2	-2.36096e-11	8.45658e-06	-1.04994e-09	2.37141
1.04999e-09	7.07403	4.63168e-12	13.1	-1.79065e-11	9.5437e-06	-1.04994e-09	2.37141
1.04998e-09	7.0306	5.06854e-12	13	-1.46621e-11	8.45658e-06	-1.04994e-09	2.37141
1.04998e-09	7.10016	5.25336e-12	12.9	-1.70156e-11	9.12556e-06	-1.04994e-09	2.37141
1.04998e-09	7.0262	5.31217e-12	12.8	-1.62465e-11	8.28935e-06	-1.04994e-09	2.37141
1.04998e-09	6.9577	5.32057e-12	12.7	-1.29095e-11	8.37294e-06	-1.04994e-09	2.37141
1.04998e-09	6.96308	5.58101e-12	12.6	-1.13672e-11	9.5437e-06	-1.04994e-09	2.37141
1.04999e-09	6.91134	5.37938e-12	12.5	-7.85792e-12	8.45658e-06	-1.04994e-09	2.37141
1.04999e-09	6.88526	5.15255e-12	12.4	-3.1341e-12	8.70743e-06	-1.04994e-09	2.37141
1.04999e-09	6.86186	5.29117e-12	12.3	-4.18477e-12	8.95833e-06	-1.04994e-09	2.3714
1.04999e-09	6.90417	5.65242e-12	12.2	-3.08787e-12	8.62384e-06	-1.04994e-09	2.37001
1.04998e-09	6.92081	4.92152e-12	12.1	2.78447e-13	9.29282e-06	-1.04994e-09	2.36739
1.04998e-09	6.90894	5.72383e-12	12	1.99309e-12	9.12556e-06	-1.04994e-09	2.36615
1.04999e-09	6.92999	5.26177e-12	11.9	2.72434e-12	8.95833e-06	-1.04994e-09	2.36715
1.04998e-09	6.85865	5.21136e-12	11.8	3.35473e-12	9.20921e-06	-1.04994e-09	2.36614
1.04999e-09	6.8332	5.02653e-12	11.7	2.60247e-12	9.04198e-06	-1.04994e-09	2.34713
1.04999e-09	6.72965	5.11895e-12	11.6	2.34191e-12	1.00454e-05	-1.04995e-09	2.366
1.04999e-09	6.74026	4.98873e-12	11.5	2.4932e-12	9.71096e-06	-1.04994e-09	2.30327
1.04999e-09	6.70321	5.12315e-12	11.4	3.25807e-12	8.87472e-06	-1.04994e-09	2.26992
1.04998e-09	6.65334	5.13575e-12	11.3	4.91808e-12	9.37647e-06	-1.04994e-09	2.24531
1.04999e-09	6.65112	5.58101e-12	11.2	7.32324e-13	8.87472e-06	-1.04994e-09	2.17438
1.04999e-09	6.57215	5.25336e-12	11.1	2.3293e-12	8.28935e-06	-1.04994e-09	2.1701
1.04998e-09	6.57302	5.16515e-12	11	-2.76292e-13	8.37294e-06	-1.04994e-09	2.09415
1.04998e-09	6.54652	5.23236e-12	10.9	-1.73041e-12	8.79107e-06	-1.04994e-09	2.04345
1.04999e-09	6.41717	5.28697e-12	10.8	-1.35637e-12	8.70743e-06	-1.04994e-09	2.08791
1.04998e-09	6.42671	5.78263e-12	10.7	-2.54573e-12	8.70743e-06	-1.04994e-09	1.99743
1.04999e-09	6.35068	5.14835e-12	10.6	-1.67997e-12	8.70743e-06	-1.04994e-09	1.9857
1.04999e-09	6.32582	5.12315e-12	10.5	-2.59616e-12	9.04198e-06	-1.04994e-09	1.92425
1.04998e-09	6.2907	5.40459e-12	10.4	-3.21816e-12	9.20921e-06	-1.04994e-09	1.88382
1.04999e-09	6.21629	4.65269e-12	10.3	-7.29056e-12	8.5402e-06	-1.04994e-09	1.884
1.04999e-09	6.19658	4.85011e-12	10.2	-1.84808e-12	9.12556e-06	-1.04995e-09	1.82515
1.04998e-09	6.15869	4.79131e-12	10.1	4.23727e-12	9.20921e-06	-1.04994e-09	1.78494
1.04998e-09	6.15649	4.06041e-12	10	1.08185e-11	9.37647e-06	-1.04994e-09	1.71075
1.04998e-09	6.00852	4.98033e-12	9.9	9.0408e-12	9.20921e-06	-1.04994e-09	1.77804
1.04999e-09	6.03855	5.01393e-12	9.8	1.18859e-11	9.37647e-06	-1.04994e-09	1.66832
1.04999e-09	6.07179	5.5096e-12	9.7	1.25205e-11	9.71096e-06	-1.04994e-09	1.55475
1.04998e-09	5.95735	5.63142e-12	9.6	1.35838e-11	9.87819e-06	-1.04994e-09	1.59046
1.04998e-09	5.8836	5.89185e-12	9.5	1.20961e-11	1.05472e-05	-1.04994e-09	1.58214
1.04998e-09	5.9053	5.62721e-12	9.4	1.05159e-11	1.00454e-05	-1.04994e-09	1.48262
1.04998e-09	5.75945	5.45919e-12	9.3	9.70901e-12	9.96183e-06	-1.04994e-09	1.5509
1.04999e-09	5.79561	5.86664e-12	9.2	3.48921e-12	1.01291e-05	-1.04994e-09	1.43706
1.04998e-09	5.81276	5.92125e-12	9.1	2.08555e-12	1.01291e-05	-1.04994e-09	1.34081
1.04999e-09	5.73295	5.19036e-12	9	-2.95759e-12	1.08817e-05	-1.04994e-09	1.33662
1.04999e-09	5.7268	4.87112e-12	8.9	-3.81914e-12	1.05472e-05	-1.04995e-09	1.27656
1.04999e-09	5.60732	5.26177e-12	8.8	-5.21863e-12	9.62734e-06	-1.04994e-09	1.32392
1.04998e-09	5.5582	5.06014e-12	8.7	-8.31181e-12	1.00454e-05	-1.04994e-09	1.2948
1.04999e-09	5.43942	4.7535e-12	8.6	-9.78695e-12	1.038e-05	-1.04995e-09	1.33944
1.04998e-09	5.48644	4.93412e-12	8.5	-8.26978e-12	9.46005e-06	-1.04994e-09	1.21278
1.04999e-09	5.40779	4.58128e-12	8.4	-9.42972e-12	9.46005e-06	-1.04995e-09	1.21231
1.04999e-09	5.41259	4.49726e-12	8.3	-1.2069e-11	9.46005e-06	-1.04994e-09	1.12962
1.04999e-09	5.3313	4.0016e-12	8.2	-1.4599e-11	9.46005e-06	-1.04994e-09	1.12343
1.04999e-09	5.41131	4.62748e-12	8.1	-1.63053e-11	9.20921e-06	-1.04994e-09	0.958415
1.04998e-09	5.36045	4.93832e-12	8	-1.91884e-11	9.5437e-06	-1.04994e-09	0.925391
1.04998e-09	5.28793	5.37098e-12	7.9	-1.95792e-11	9.96183e-06	-1.04994e-09	0.917389
1.04998e-09	5.21755	4.48886e-12	7.8	-1.7356e-11	9.87819e-06	-1.04994e-09	0.905476
1.04999e-09	5.20806	4.90892e-12	7.7	-2.5215e-11	9.87819e-06	-1.04994e-09	0.832041
1.04998e-09	5.01236	5.02653e-12	7.6	-2.50553e-11	1.04636e-05	-1.04994e-09	0.943542
1.04998e-09	5.03951	5.20716e-12	7.5	-2.65094e-11	9.96183e-06	-1.04994e-09	0.840787
1.04998e-09	5.01309	4.42165e-12	7.4	-3.04263e-11	9.46005e-06	-1.04994e-09	0.786873
1.04998e-09	4.93273	4.64008e-12	7.3	-3.06953e-11	9.5437e-06	-1.04994e-09	0.781637
1.04998e-09	4.92951	4.90472e-12	7.2	-1.76502e-11	9.46005e-06	-1.04994e-09	0.707099
1.04998e-09	4.91253	5.08954e-12	7.1	-2.32145e-11	9.96183e-06	-1.04994e-09	0.644616
1.04999e-09	4.87088	4.84171e-12	7	-2.13737e-11	1.02127e-05	-1.04994e-09	0.609452
1.04998e-09	4.8454	5.06014e-12	6.9	-2.50889e-11	9.20921e-06	-1.04994e-09	0.561806
1.04998e-09	4.81806	4.08561e-12	6.8	-3.30488e-11	9.62734e-06	-1.04994e-09	0.513733
1.04998e-09	4.80972	4.16962e-12	6.7	-2.66901e-11	9.87819e-06	-1.04994e-09	0.438897
1.04999e-09	4.67434	4.26623e-12	6.6	-2.54756e-11	9.7946e-06	-1.04995e-09	0.489831
1.04998e-09	4.67782	4.7115e-12	6.5	-3.55116e-11	9.62734e-06	-1.04994e-09	0.406358
1.04998e-09	4.62323	4.58968e-12	6.4	-2.62489e-11	8.87472e-06	-1.04994e-09	0.378332
1.04998e-09	4.66956	4.43426e-12	6.3	-2.97833e-11	8.70743e-06	-1.04994e-09	0.255886
1.04998e-09	4.58241	3.50594e-12	6.2	-3.78399e-11	9.62734e-06	-1.04994e-09	0.264437
1.04998e-09	4.54903	4.38805e-12	6.1	-2.54924e-11	9.29282e-06	-1.04994e-09	0.213517
1.04998e-09	4.4881	3.9764e-12	6	-2.7745e-11	9.46005e-06	-1.04995e-09	0.193485
1.04998e-09	4.4861	3.81258e-12	5.9	-2.87831e-11	9.37647e-06	-1.04994e-09	0.118708
1.04998e-09	4.44005	4.16122e-12	5.8	-1.59439e-11	9.46005e-06	-1.04994e-09	0.0831377
1.04998e-09	4.54	4.35025e-12	5.7	-1.92934e-11	9.29282e-06	-1.04765e-09	0.118742
1.04998e-09	4.56319	4.7955e-12	5.6	-1.55993e-11	9.62734e-06	-1.04994e-09	0.234876
1.04998e-09	4.53342	4.82911e-12	5.5	-4.77315e-12	9.7946e-06	-1.04994e-09	0.174898
1.04999e-09	4.52699	4.64008e-12	5.4	2.27887e-12	9.71096e-06	-1.04995e-09	0.0949447
1.04998e-09	4.42539	4.88792e-12	5.3	-7.15607e-12	9.46005e-06	-1.04994e-09	0.113928
1.04998e-09	4.38755	4.73669e-12	5.2	2.66551e-12	1.00454e-05	-1.04995e-09	0.0650259
1.04998e-09	4.33855	5.08954e-12	5.1	1.43836e-12	1.02127e-05	-1.04994e-09	0.0432421
1.04998e-09	4.36236	4.87531e-12	5	-1.08376e-11	1.02127e-05	-1.04979e-09	0.0422113
1.04998e-09	4.50151	4.56027e-12	4.9	-1.62114e-12	9.62734e-06	-1.04888e-09	0.0781406
1.04998e-09	4.43408	4.37125e-12	4.8	7.49134e-13	1.05472e-05	-1.04994e-09	0.0953293
1.04998e-09	4.39748	4.06041e-12	4.7	-1.03627e-11	9.71096e-06	-1.04978e-09	0.0584465
1.04999e-09	4.21729	5.04334e-12	4.6	4.6239e-12	1.02963e-05	-1.04995e-09	0.159248
1.04998e-09	4.32489	4.90892e-12	4.5	5.97293e-12	9.71096e-06	-1.04921e-09	0.0398854
1.04998e-09	4.39419	4.87531e-12	4.4	-3.68886e-12	9.37647e-06	-1.04989e-09	0.0635339
1.04998e-09	4.45102	4.98453e-12	4.3	9.49468e-12	1.00454e-05	-1.04995e-09	0.113227
1.04998e-09	4.36821	4.44686e-12	4.2	1.01713e-11	9.87819e-06	-1.04994e-09	0.119025
1.04998e-09	4.32974	4.7661e-12	4.1	1.36258e-11	9.20921e-06	-1.04994e-09	0.0616389
1.04998e-09	4.34159	4.82071e-12	4	1.3693e-11	9.5437e-06	-1.04989e-09	0.0250915
1.04998e-09	4.50998	4.99293e-12	3.9	1.14279e-11	9.29282e-06	-1.04994e-09	0.062225
1.04998e-09	4.51955	5.03914e-12	3.8	1.05159e-11	8.79107e-06	-1.04989e-09	0.0816295
1.04998e-09	4.40054	5.21556e-12	3.7	9.83929e-12	9.87819e-06	-1.04995e-09	0.106253
1.04998e-09	4.45055	4.7577e-12	3.6	3.91367e-12	9.5437e-06	-1.04833e-09	0.124132
1.04998e-09	4.41605	4.98033e-12	3.5	1.32224e-11	9.62734e-06	-1.04994e-09	0.223242
1.04998e-09	4.44735	4.83331e-12	3.4	9.27615e-12	9.62734e-06	-1.04994e-09	0.0850312
1.04999e-09	4.33947	5.10214e-12	3.3	6.12422e-12	9.87819e-06	-1.04995e-09	0.0924253
1.04998e-09	4.3027	5.47599e-12	3.2	8.65417e-12	9.7946e-06	-1.0498e-09	0.0378992
1.04999e-09	4.4059	4.71989e-12	3.1	4.66173e-12	1.01291e-05	-1.04995e-09	0.0796064
1.04998e-09	4.38031	4.51827e-12	3	2.65839e-13	9.87819e-06	-1.04946e-09	0.0466536
1.04998e-09	4.32901	5.05174e-12	2.9	1.08143e-11	9.29282e-06	-1.04995e-09	0.0327663
1.04998e-09	4.32278	4.7493e-12	2.8	-8.14221e-13	9.46005e-06	-1.04994e-09	0.11833
1.04998e-09	4.23948	4.7829e-12	2.7	-1.97416e-12	1.038e-05	-1.04994e-09	0.0937329
1.04998e-09	4.40911	4.89212e-12	2.6	3.85063e-12	9.29282e-06	-1.04957e-09	0.128044
1.04998e-09	4.34371	4.90892e-12	2.5	-4.90764e-12	8.95833e-06	-1.04994e-09	0.104369
1.04998e-09	4.32863	4.82911e-12	2.4	-5.40355e-12	8.70743e-06	-1.04971e-09	0.0423264
1.04998e-09	4.56315	4.83751e-12	2.3	1.8376e-12	8.95833e-06	-1.04952e-09	0.09593
1.04998e-09	4.47252	4.39645e-12	2.2	-4.95807e-12	9.96183e-06	-1.04994e-09	0.0891576
1.04998e-09	4.46582	4.61068e-12	2.1	-5.87845e-12	9.71096e-06	-1.04994e-09	0.0399138
1.04998e-09	4.50453	4.44686e-12	2	6.44361e-12	1.02127e-05	-1.04994e-09	0.171905
1.04998e-09	4.48159	4.43426e-12	1.9	-2.79369e-12	9.87819e-06	-1.04994e-09	0.072464
1.04998e-09	4.43633	4.61908e-12	1.8	8.62604e-13	9.71096e-06	-1.04995e-09	0.114469
1.04998e-09	4.32147	4.96773e-12	1.7	1.37771e-11	9.71096e-06	-1.04994e-09	0.115241
1.04998e-09	4.45284	5.12315e-12	1.6	6.4268e-12	9.5437e-06	-1.04994e-09	0.0840228
1.04998e-09	4.41928	5.27437e-12	1.5	1.22306e-11	9.46005e-06	-1.04958e-09	0.0376066
1.04999e-09	4.51072	5.38358e-12	1.4	1.93623e-11	9.20921e-06	-1.04995e-09	0.0953477
1.04998e-09	4.43265	5.58521e-12	1.3	1.32392e-11	1.00454e-05	-1.04994e-09	0.0577055
1.04998e-09	4.50898	5.61461e-12	1.2	1.06546e-11	9.29282e-06	-1.04994e-09	0.0795434
1.04998e-09	4.47225	5.46339e-12	1.1	2.52081e-11	9.71096e-06	-1.04951e-09	0.0352525
1.04999e-09	4.49755	5.59781e-12	1	5.25429e-12	9.37647e-06	-1.04995e-09	0.0733124
1.04999e-09	4.46752	4.89212e-12	0.9	9.00298e-12	9.71096e-06	-1.04994e-09	0.119418
1.04998e-09	4.41869	5.40039e-12	0.8	8.5407e-12	9.87819e-06	-1.04994e-09	0.0494841
1.04999e-09	4.52492	4.60228e-12	0.7	5.35935e-12	9.87819e-06	-1.04995e-09	0.0726873
1.04998e-09	4.49709	4.66949e-12	0.6	5.14502e-12	9.71096e-06	-1.04994e-09	0.0401164
1.04999e-09	4.62279	4.83751e-12	0.5	4.25828e-12	9.7946e-06	-1.04995e-09	0.0787703
1.04998e-09	4.53956	4.92992e-12	0.4	7.7254e-12	9.71096e-06	-1.04994e-09	0.12869
1.04998e-09	4.50417	5.21556e-12	0.3	9.1963e-12	9.29282e-06	-1.04994e-09	0.0714373
1.04998e-09	4.39888	5.18616e-12	0.2	9.30136e-12	9.71096e-06	-1.04994e-09	0.114749
1.04998e-09	4.3277	5.19876e-12	0.1	1.20624e-11	8.70743e-06	-1.04994e-09	0.0627924
1.04998e-09	4.2971	4.90472e-12	0	6.9185e-12	8.95833e-06	-1.04948e-09	0.0446944

## Sheet: Settings
==================================
Run397
==================================
Test Name	3T_actuation#1@1
Mode	Sweeping
Speed	Normal
Sweep Delay	0
Hold Time	0
Site Coordinate	0,0
Last Executed	06/23/2022 17:33:43
Clarius+ Version	V1.6.1
Execution Time	00:00:01:28
Interlock	High Voltage Disabled
Device Terminal	A	B	C	D
Instrument	SMU1	SMU3	SMU4	SMU2
Name	DrainV	GateV	ChuckV	SourceV
Operation Mode	Voltage Bias	Voltage Linear Sweep	Voltage Bias	Voltage Bias
Master/Subordinate	N/A	Master	N/A	N/A
Start/Bias	10	0	0	0
Stop	N/A	20	N/A	N/A
Step	N/A	0.1	N/A	N/A
Number of Points	0	402	0	0
Compliance	1.05e-09	1.1e-08	1.1e-08	1.05e-09
Measure Current	Measured	Measured	Measured	Measured
Measure Voltage	Measured	Programmed	Measured	Measured
Current Range	1nA	100nA	100nA	1nA
Voltage Range	Best Fixed	Best Fixed	Best Fixed	Best Fixed
AC Measure I Range	N/A	N/A	N/A	N/A
Dual Sweep	N/A	Enabled	N/A	N/A
Pulse Mode	Disabled	Disabled	Disabled	Disabled
Pulse On Time	N/A	N/A	N/A	N/A
Pulse Off Time	N/A	N/A	N/A	N/A
Pulse Base Voltage	N/A	N/A	N/A	N/A
Presoak	N/A	N/A	N/A	N/A
Frequency	N/A	N/A	N/A	N/A
Start Frequency	N/A	N/A	N/A	N/A
Stop Frequency	N/A	N/A	N/A	N/A
Frequency Points	N/A	N/A	N/A	N/A
AC Drive Signal	N/A	N/A	N/A	N/A
Overvoltage Protection	OFF	OFF	OFF	OFF
Compensation	NA
CVU Path	Direct
Formulas
VGS = GATEV-SOURCE1V
