# Supplementary material for: Volatile and non-volatile nano-electromechanical switches fabricated in a CMOS-compatible silicon-on-insulator foundry process
Source: Microsyst Nanoeng. 2025 Jul 11;11:140. doi: 10.1038/s41378-025-00964-w (PMC12254297; doi:10.1038/s41378-025-00964-w)
Supplement: Supplementary file 1 — All Dataset [file 41378_2025_964_MOESM1_ESM.zip › Data Set/3-T/3-T_Au_volatile.xlsx]

## Sheet: Run172
Source2I	Source2V	GateI	GateV	DrainI	DrainV	Source1I	Source1V	VGS
-3.22567e-10	1.13536e-05	7.73027e-13	0	1.09915e-08	6.92016	-5.53662e-13	1.43936e-05	-1.43936e-05
-3.84552e-10	1.07682e-05	8.65485e-13	0.1	4.26313e-10	10.0008	6.92272e-12	1.48953e-05	0.0999851
-4.02576e-10	1.21061e-05	7.43614e-13	0.2	4.28001e-10	10.0008	6.68737e-12	1.4979e-05	0.199985
-4.25429e-10	1.13536e-05	6.59559e-13	0.3	4.49164e-10	10.0008	7.26733e-12	1.47281e-05	0.299985
-3.62674e-10	1.15208e-05	4.99857e-13	0.4	3.80207e-10	10.0008	8.49027e-12	1.39755e-05	0.399986
-4.285e-10	1.11027e-05	8.10855e-13	0.5	4.43611e-10	10.0008	6.92272e-12	1.45609e-05	0.499985
-4.71608e-10	1.16044e-05	9.41136e-13	0.6	4.98545e-10	10.0008	6.83866e-12	1.33901e-05	0.599987
-4.78794e-10	1.12699e-05	7.09988e-13	0.7	4.88842e-10	10.0008	6.83866e-12	1.38082e-05	0.699986
-4.00468e-10	1.18553e-05	4.074e-13	0.8	4.08935e-10	10.0008	6.93532e-12	1.42263e-05	0.799986
-3.97157e-10	1.11027e-05	1.15967e-12	0.9	4.04537e-10	10.0008	7.35558e-12	1.42263e-05	0.899986
-3.11258e-10	1.19389e-05	8.02445e-13	1	3.19673e-10	10.0008	5.67455e-12	1.40591e-05	0.999986
-2.89784e-10	1.19389e-05	9.95766e-13	1.1	2.99935e-10	10.0008	6.76722e-12	1.431e-05	1.09999
-3.40157e-10	1.21061e-05	7.52017e-13	1.2	3.52807e-10	10.0008	8.33478e-12	1.42263e-05	1.19999
-3.73083e-10	1.13536e-05	8.27661e-13	1.3	3.80535e-10	10.0008	7.30515e-12	1.46445e-05	1.29999
-4.22438e-10	1.11027e-05	8.19258e-13	1.4	4.22394e-10	10.0008	6.83026e-12	1.46445e-05	1.39999
-3.49884e-10	1.1688e-05	5.75505e-13	1.5	3.545e-10	10.0008	7.70439e-12	1.45609e-05	1.49999
-3.70016e-10	1.15208e-05	8.94906e-13	1.6	3.80405e-10	10.0008	7.63715e-12	1.37246e-05	1.59999
-3.62561e-10	1.10191e-05	6.72164e-13	1.7	3.76809e-10	10.0008	6.19987e-12	1.38918e-05	1.69999
-3.78262e-10	1.15208e-05	9.32726e-13	1.8	3.87453e-10	10.0008	6.70418e-12	1.43936e-05	1.79999
-4.00577e-10	1.08519e-05	8.94906e-13	1.9	4.13682e-10	10.0008	7.62875e-12	1.39755e-05	1.89999
-5.07643e-10	1.11027e-05	1.07982e-12	2	5.26593e-10	10.0008	8.13726e-12	1.38918e-05	1.99999
-5.09119e-10	1.13536e-05	8.90701e-13	2.1	5.14734e-10	10.0008	7.48586e-12	1.33901e-05	2.09999
-5.2395e-10	1.16044e-05	1.07562e-12	2.2	5.38409e-10	10.0008	6.96894e-12	1.431e-05	2.19999
-4.99649e-10	1.07682e-05	1.08402e-12	2.3	4.95378e-10	10.0008	7.30095e-12	1.38082e-05	2.29999
-4.86459e-10	1.21897e-05	1.28155e-12	2.4	4.97865e-10	10.0008	6.98155e-12	1.44772e-05	2.39999
-5.12452e-10	1.06846e-05	7.73027e-13	2.5	5.23451e-10	10.0008	6.78823e-12	1.38918e-05	2.49999
-4.79004e-10	1.0601e-05	9.57946e-13	2.6	4.857e-10	10.0008	6.77983e-12	1.38918e-05	2.59999
-4.41993e-10	1.04338e-05	1.00838e-12	2.7	4.45417e-10	10.0008	5.57789e-12	1.40591e-05	2.69999
-3.5399e-10	1.06846e-05	1.25213e-12	2.8	3.64098e-10	10.0008	7.81786e-12	1.42263e-05	2.79999
-4.15555e-10	1.1688e-05	1.44125e-12	2.9	4.67331e-10	10.0008	8.30116e-12	1.34737e-05	2.89999
-3.04766e-10	1.10191e-05	1.41603e-12	3	3.13658e-10	10.0008	6.742e-12	1.38082e-05	2.99999
-2.81168e-10	1.19389e-05	6.88977e-13	3.1	2.94827e-10	10.0008	6.98575e-12	1.37246e-05	3.09999
-2.90184e-10	1.17717e-05	5.75505e-13	3.2	3.02833e-10	10.0008	7.60353e-12	1.39755e-05	3.19999
-4.32712e-10	1.11863e-05	8.90701e-13	3.3	4.5299e-10	10.0008	7.17907e-12	1.36409e-05	3.29999
-5.00562e-10	1.05174e-05	1.31097e-12	3.4	5.18738e-10	10.0008	6.37218e-12	1.39755e-05	3.39999
-5.52021e-10	1.11863e-05	1.44965e-12	3.5	5.43811e-10	10.0008	6.43942e-12	1.37246e-05	3.49999
-4.40584e-10	1.14372e-05	1.03359e-12	3.6	4.43602e-10	10.0008	7.84728e-12	1.42263e-05	3.59999
-3.92731e-10	1.13536e-05	8.65485e-13	3.7	4.0476e-10	10.0008	8.14146e-12	1.42263e-05	3.69999
-4.30171e-10	1.11863e-05	1.28575e-12	3.8	4.37927e-10	10.0008	6.91851e-12	1.41427e-05	3.79999
-4.37273e-10	1.16044e-05	1.41603e-12	3.9	4.47084e-10	10.0008	6.78403e-12	1.39755e-05	3.89999
-4.22644e-10	1.18553e-05	1.38661e-12	4	4.39671e-10	10.0008	7.8809e-12	1.43936e-05	3.99999
-4.36355e-10	1.07682e-05	1.45386e-12	4.1	4.54414e-10	10.0008	6.88909e-12	1.39755e-05	4.09999
-3.45067e-10	1.12699e-05	9.78956e-13	4.2	3.5458e-10	10.0008	6.69157e-12	1.40591e-05	4.19999
-3.01257e-10	1.13536e-05	3.56968e-13	4.3	3.05723e-10	10.0008	6.78403e-12	1.45609e-05	4.29999
-3.34911e-10	1.13536e-05	6.76365e-13	4.4	3.43742e-10	10.0008	6.17045e-12	1.431e-05	4.39999
-5.29638e-10	1.00157e-05	2.47698e-13	4.5	5.62906e-10	10.0008	8.08683e-12	1.42263e-05	4.49999
-3.78312e-10	1.11027e-05	8.73895e-13	4.6	3.82522e-10	10.0008	7.41021e-12	1.41427e-05	4.59999
-4.07077e-10	1.11863e-05	8.48675e-13	4.7	4.21906e-10	10.0008	7.10343e-12	1.45609e-05	4.69999
-3.93606e-10	1.13536e-05	5.16667e-13	4.8	4.09931e-10	10.0008	7.02358e-12	1.42263e-05	4.79999
-4.25442e-10	1.07682e-05	8.19258e-13	4.9	4.26456e-10	10.0008	6.77142e-12	1.47281e-05	4.89999
-4.112e-10	1.18553e-05	1.23112e-12	5	4.19609e-10	10.0008	7.41442e-12	1.47281e-05	4.99999
-3.92457e-10	1.14372e-05	6.88977e-13	5.1	3.96363e-10	10.0008	6.22089e-12	1.46445e-05	5.09999
-4.4397e-10	1.18553e-05	8.86499e-13	5.2	4.47261e-10	10.0008	6.97315e-12	1.42263e-05	5.19999
-4.28959e-10	1.01829e-05	3.40158e-13	5.3	4.36995e-10	10.0008	8.54491e-12	1.45609e-05	5.29999
-4.11348e-10	1.06846e-05	6.42746e-13	5.4	4.17114e-10	10.0008	6.86808e-12	1.35574e-05	5.39999
-5.28313e-10	1.11027e-05	6.51153e-13	5.5	5.46066e-10	10.0008	7.33457e-12	1.46445e-05	5.49999
-2.04876e-11	1.13536e-05	1.02519e-12	5.6	1.09916e-08	2.71979	-1.09944e-08	1.81131	3.78869
-1.60532e-11	1.1688e-05	8.27661e-13	5.7	1.09981e-08	2.77363	-1.0996e-08	1.79792	3.90208
-2.23724e-11	1.11027e-05	1.12605e-12	5.8	1.09981e-08	2.78945	-1.0996e-08	1.79214	4.00786
-3.21248e-11	1.11027e-05	9.45338e-13	5.9	1.09981e-08	2.79374	-1.0996e-08	1.78777	4.11223
-3.04503e-11	1.0601e-05	6.13325e-13	6	1.09981e-08	2.79126	-1.0996e-08	1.78364	4.21636
-3.3429e-11	1.16044e-05	6.30138e-13	6.1	1.09981e-08	2.80026	-1.0996e-08	1.77719	4.32281
-4.64378e-11	1.15208e-05	6.67962e-13	6.2	1.09981e-08	2.7981	-1.09961e-08	1.77314	4.42686
-2.41942e-11	1.17717e-05	3.56968e-13	6.3	1.09981e-08	2.79732	-1.0996e-08	1.76729	4.53271
-2.60874e-11	1.13536e-05	4.62033e-13	6.4	1.09981e-08	2.79633	-1.09961e-08	1.76261	4.63739
-1.10061e-12	1.15208e-05	5.29278e-13	6.5	1.09981e-08	2.79386	-1.09961e-08	1.76029	4.73971
-1.13847e-12	1.11027e-05	6.93178e-13	6.6	1.09981e-08	2.79982	-1.09961e-08	1.75753	4.84247
3.59392e-13	1.1688e-05	8.02445e-13	6.7	1.09981e-08	2.79796	-1.09961e-08	1.75672	4.94328
-1.39934e-12	1.14372e-05	8.06646e-13	6.8	1.09981e-08	2.80107	-1.09961e-08	1.75468	5.04532
-4.31615e-13	1.16044e-05	5.83911e-13	6.9	1.09982e-08	2.7985	-1.09961e-08	1.75399	5.14601
-5.45218e-13	1.11863e-05	1.07562e-12	7	1.09981e-08	2.79764	-1.09961e-08	1.75287	5.24713
-2.47224e-12	1.12699e-05	8.69686e-13	7.1	1.09981e-08	2.8044	-1.09961e-08	1.74984	5.35016
-1.56343e-12	1.14372e-05	9.91564e-13	7.2	1.09981e-08	2.80963	-1.09961e-08	1.74708	5.45292
-1.02487e-12	1.15208e-05	9.62147e-13	7.3	1.09981e-08	2.81243	-1.09961e-08	1.74497	5.55503
-1.76539e-12	1.15208e-05	9.66349e-13	7.4	1.09981e-08	2.81176	-1.09961e-08	1.74363	5.65637
-2.84669e-12	1.08519e-05	6.25937e-13	7.5	1.09981e-08	2.81155	-1.09961e-08	1.74221	5.75779
-1.8832e-12	1.11863e-05	7.22599e-13	7.6	1.09981e-08	2.81354	-1.09961e-08	1.7402	5.8598
-1.7738e-12	1.17717e-05	6.63761e-13	7.7	1.09982e-08	2.81197	-1.09961e-08	1.73916	5.96084
-2.23242e-12	1.16044e-05	1.26894e-12	7.8	1.09981e-08	2.81523	-1.09961e-08	1.7368	6.0632
-2.32919e-12	1.15208e-05	8.57082e-13	7.9	1.09982e-08	2.80529	-1.09961e-08	1.73778	6.16222
-1.68965e-12	1.08519e-05	6.55354e-13	8	1.09981e-08	2.80379	-1.09961e-08	1.73672	6.26328
-3.94057e-12	1.13536e-05	4.32616e-13	8.1	1.09981e-08	2.8054	-1.09961e-08	1.73478	6.36522
-3.83118e-12	1.11863e-05	8.10855e-13	8.2	1.09981e-08	2.8046	-1.09961e-08	1.73325	6.46675
-2.72047e-12	1.11027e-05	5.58695e-13	8.3	1.09981e-08	2.80655	-1.09961e-08	1.7311	6.5689
-4.24769e-12	1.1688e-05	4.57832e-13	8.4	1.09981e-08	2.8052	-1.09962e-08	1.72978	6.67022
-2.39651e-12	1.05174e-05	4.074e-13	8.5	1.09981e-08	2.80781	-1.09961e-08	1.7274	6.7726
-3.17064e-12	1.18553e-05	9.57946e-13	8.6	1.09981e-08	2.80614	-1.09961e-08	1.72628	6.87372
-3.47356e-12	1.10191e-05	6.9738e-13	8.7	1.09981e-08	2.80623	-1.09961e-08	1.72462	6.97538
-3.22113e-12	1.04338e-05	6.63761e-13	8.8	1.09981e-08	2.80489	-1.09961e-08	1.72328	7.07672
-3.65868e-12	1.15208e-05	1.10504e-12	8.9	1.09981e-08	2.80443	-1.09961e-08	1.72163	7.17837
-3.18747e-12	1.18553e-05	8.86499e-13	9	1.09981e-08	2.80146	-1.09961e-08	1.72069	7.27931
-2.35864e-12	1.1688e-05	4.99857e-13	9.1	1.09981e-08	2.80346	-1.09961e-08	1.71858	7.38142
-2.61108e-12	1.0601e-05	7.31002e-13	9.2	1.09981e-08	2.80257	-1.09961e-08	1.71722	7.48278
-1.27732e-12	1.14372e-05	6.67962e-13	9.3	1.09981e-08	2.79949	-1.09961e-08	1.71645	7.58355
-1.47507e-12	1.17717e-05	3.23346e-13	9.4	1.09981e-08	2.80186	-1.09961e-08	1.7144	7.68559
-1.83271e-12	1.18553e-05	7.22599e-13	9.5	1.09981e-08	2.80429	-1.09961e-08	1.71235	7.78765
-2.51011e-12	1.14372e-05	5.71303e-13	9.6	1.09981e-08	2.80191	-1.09961e-08	1.71139	7.88861
-4.63476e-12	1.12699e-05	7.64624e-13	9.7	1.09981e-08	2.799	-1.09961e-08	1.7104	7.9896
-6.15778e-12	1.19389e-05	2.64511e-13	9.8	1.09981e-08	2.79759	-1.09961e-08	1.70892	8.09108
-6.84355e-12	1.11027e-05	3.65374e-13	9.9	1.09981e-08	2.7938	-1.09961e-08	1.70786	8.19214
-3.38521e-12	1.09355e-05	7.43614e-13	10	1.09981e-08	2.79072	-1.09961e-08	1.70671	8.29329
-3.85642e-12	1.11863e-05	7.77232e-13	10.1	1.09981e-08	2.78939	-1.09961e-08	1.7054	8.3946
-3.35997e-12	1.18553e-05	9.32726e-13	10.2	1.09981e-08	2.78423	-1.09961e-08	1.7049	8.4951
-1.31098e-12	1.1688e-05	6.38545e-13	10.3	1.09981e-08	2.79243	-1.09961e-08	1.70126	8.59874
-3.11595e-12	1.11027e-05	5.67098e-13	10.4	1.09981e-08	2.78932	-1.09961e-08	1.70041	8.69959
-3.95739e-12	1.15208e-05	7.53911e-14	10.5	1.09981e-08	2.78635	-1.09961e-08	1.69945	8.80055
-3.76386e-12	1.11863e-05	3.10738e-13	10.6	1.09981e-08	2.78848	-1.09961e-08	1.69714	8.90286
-1.05796e-11	1.13536e-05	5.20872e-13	10.7	1.09981e-08	2.78377	-1.09961e-08	1.69621	9.00379
-3.98264e-12	1.14372e-05	3.94792e-13	10.8	1.09981e-08	2.78651	-1.09961e-08	1.69337	9.10663
-4.28977e-12	1.14372e-05	5.67098e-13	10.9	1.09981e-08	2.78461	-1.09961e-08	1.69212	9.20788
-2.40913e-12	1.15208e-05	3.77982e-13	11	1.09981e-08	2.7817	-1.09961e-08	1.69077	9.30923
-8.64986e-13	1.11863e-05	4.11601e-13	11.1	1.09981e-08	2.77965	-1.09962e-08	1.68973	9.41027
-1.92527e-12	1.17717e-05	6.09124e-13	11.2	1.09981e-08	2.77691	-1.09961e-08	1.68896	9.51104
-9.91211e-13	1.11863e-05	4.11601e-13	11.3	1.09981e-08	2.77614	-1.09961e-08	1.6877	9.6123
-1.79063e-12	1.15208e-05	-2.56739e-16	11.4	1.09981e-08	2.77521	-1.09961e-08	1.68647	9.71353
-1.66544e-13	1.05174e-05	2.35093e-13	11.5	1.09981e-08	2.77133	-1.09961e-08	1.686	9.814
2.96279e-13	1.11863e-05	-8.43076e-14	11.6	1.09981e-08	2.77259	-1.09961e-08	1.68427	9.91573
-8.14496e-13	1.11863e-05	8.02445e-13	11.7	1.09981e-08	2.77264	-1.09962e-08	1.68288	10.0171
-1.01225e-12	1.15208e-05	5.29278e-13	11.8	1.09981e-08	2.77501	-1.09961e-08	1.68079	10.1192
-4.5422e-12	1.11863e-05	1.34226e-13	11.9	1.09981e-08	2.77454	-1.09962e-08	1.6795	10.2205
-4.58848e-12	1.1688e-05	7.85635e-13	12	1.09981e-08	2.77198	-1.09961e-08	1.67838	10.3216
-1.36719e-11	1.19389e-05	6.51153e-13	12.1	1.09981e-08	2.77411	-1.09962e-08	1.67595	10.424
-1.68189e-11	1.18553e-05	4.7044e-13	12.2	1.09981e-08	2.77296	-1.09961e-08	1.67327	10.5267
-1.62593e-11	1.12699e-05	1.67852e-13	12.3	1.09981e-08	2.7744	-1.09961e-08	1.66954	10.6305
-1.02304e-11	1.10191e-05	2.85522e-13	12.4	1.09981e-08	2.76271	-1.09962e-08	1.66935	10.7306
-8.84619e-12	1.11863e-05	3.82184e-13	12.5	1.09981e-08	2.76806	-1.09961e-08	1.66554	10.8345
-1.39958e-11	1.10191e-05	6.30138e-13	12.6	1.09981e-08	2.76425	-1.09962e-08	1.66404	10.936
-1.13537e-11	1.14372e-05	5.83911e-13	12.7	1.09981e-08	2.7676	-1.09961e-08	1.66062	11.0394
-1.59859e-11	1.08519e-05	2.30888e-13	12.8	1.09981e-08	2.76368	-1.09961e-08	1.65858	11.1414
-1.75762e-11	1.19389e-05	4.62033e-13	12.9	1.09981e-08	2.76098	-1.09962e-08	1.65581	11.2442
-1.74163e-11	1.12699e-05	5.88113e-13	13	1.09981e-08	2.7555	-1.09961e-08	1.65388	11.3461
-1.77992e-11	1.11027e-05	6.04922e-13	13.1	1.09981e-08	2.75529	-1.09962e-08	1.65055	11.4494
-1.01757e-11	1.15208e-05	2.09877e-13	13.2	1.09981e-08	2.75271	-1.09961e-08	1.64821	11.5518
-1.22288e-11	1.12699e-05	7.6042e-13	13.3	1.09981e-08	2.75171	-1.09961e-08	1.64597	11.654
-1.06301e-11	1.16044e-05	6.93178e-13	13.4	1.09981e-08	2.74785	-1.09962e-08	1.64438	11.7556
-1.40968e-11	1.11027e-05	5.58695e-13	13.5	1.09981e-08	2.74564	-1.09962e-08	1.64243	11.8576
-7.78177e-12	1.16044e-05	6.04922e-13	13.6	1.09981e-08	2.74333	-1.09962e-08	1.64035	11.9596
-1.0264e-11	1.10191e-05	4.28414e-13	13.7	1.09981e-08	2.73971	-1.09962e-08	1.63881	12.0612
-8.65266e-12	1.16044e-05	8.36067e-13	13.8	1.09981e-08	2.73927	-1.09961e-08	1.63644	12.1636
-1.42104e-11	1.14372e-05	1.042e-12	13.9	1.09981e-08	2.73783	-1.09961e-08	1.63432	12.2657
-1.47616e-11	1.0601e-05	5.92318e-13	14	1.09981e-08	2.73509	-1.09962e-08	1.63206	12.3679
-1.33648e-11	1.0601e-05	6.72164e-13	14.1	1.09981e-08	2.7304	-1.09962e-08	1.63029	12.4697
-1.18081e-11	1.15208e-05	8.65485e-13	14.2	1.09981e-08	2.73189	-1.09962e-08	1.62708	12.5729
-1.97471e-11	1.13536e-05	6.13325e-13	14.3	1.09981e-08	2.72422	-1.09962e-08	1.62602	12.674
-3.23646e-11	1.13536e-05	6.3434e-13	14.4	1.09981e-08	2.72229	-1.09961e-08	1.62267	12.7773
-2.53974e-11	1.10191e-05	4.7044e-13	14.5	1.09981e-08	2.72057	-1.09961e-08	1.61843	12.8816
-2.53974e-11	1.0601e-05	4.36817e-13	14.6	1.09981e-08	2.71597	-1.09961e-08	1.61585	12.9842
-1.39411e-11	1.16044e-05	5.67098e-13	14.7	1.09981e-08	2.71457	-1.09962e-08	1.61262	13.0874
-1.25233e-11	1.13536e-05	2.47698e-13	14.8	1.09981e-08	2.71046	-1.09962e-08	1.61071	13.1893
-1.6314e-11	1.14372e-05	1.42636e-13	14.9	1.09981e-08	2.71335	-1.09962e-08	1.60718	13.2928
-1.30029e-11	1.11863e-05	3.31752e-13	15	1.09981e-08	2.71322	-1.09962e-08	1.60385	13.3961
-9.86014e-12	1.08519e-05	3.86385e-13	15.1	1.09981e-08	2.71117	-1.09962e-08	1.60141	13.4986
-9.14912e-12	1.08519e-05	1.38431e-13	15.2	1.09981e-08	2.70872	-1.09962e-08	1.59956	13.6004
-9.47728e-12	1.08519e-05	2.26683e-13	15.3	1.09981e-08	2.70744	-1.09962e-08	1.59753	13.7025
-1.19091e-11	1.21897e-05	3.82184e-13	15.4	1.09981e-08	2.6997	-1.09962e-08	1.59711	13.8029
-1.24854e-11	1.08519e-05	8.31866e-13	15.5	1.09981e-08	2.69662	-1.09962e-08	1.59493	13.9051
-1.76688e-11	1.11863e-05	1.06301e-12	15.6	1.09981e-08	2.70011	-1.09962e-08	1.59111	14.0089
-1.01084e-11	1.16044e-05	9.20122e-13	15.7	1.09981e-08	2.69909	-1.09962e-08	1.5887	14.1113
-1.53926e-11	1.1688e-05	4.74641e-13	15.8	1.09981e-08	2.69751	-1.09962e-08	1.58656	14.2134
-8.82516e-12	1.11863e-05	1.1975e-12	15.9	1.09981e-08	2.69089	-1.09961e-08	1.5853	14.3147
-1.1665e-11	1.15208e-05	6.76365e-13	16	1.09981e-08	2.68969	-1.09962e-08	1.58298	14.417
-2.37524e-11	1.17717e-05	9.70553e-13	16.1	1.09981e-08	2.68528	-1.09962e-08	1.58135	14.5186
-1.5115e-11	1.06846e-05	7.8984e-13	16.2	1.09981e-08	2.6819	-1.09962e-08	1.57864	14.6214
-2.1775e-11	1.15208e-05	1.10924e-12	16.3	1.09981e-08	2.68249	-1.09962e-08	1.57552	14.7245
-1.43661e-11	1.09355e-05	9.62147e-13	16.4	1.09981e-08	2.68295	-1.09962e-08	1.57179	14.8282
-1.408e-11	1.08519e-05	8.27661e-13	16.5	1.09981e-08	2.67248	-1.09962e-08	1.57128	14.9287
-1.11518e-11	1.18553e-05	6.84775e-13	16.6	1.09981e-08	2.67262	-1.09962e-08	1.56844	15.0316
-1.31923e-11	1.05174e-05	8.15056e-13	16.7	1.09981e-08	2.67226	-1.09962e-08	1.56596	15.134
-1.4913e-11	1.11027e-05	1.34226e-13	16.8	1.09981e-08	2.66946	-1.09962e-08	1.56397	15.236
-1.4059e-11	1.13536e-05	5.25073e-13	16.9	1.09981e-08	2.66591	-1.09962e-08	1.56192	15.3381
-1.44923e-11	1.13536e-05	1.14286e-12	17	1.09981e-08	2.66259	-1.09962e-08	1.55993	15.4401
-1.98565e-11	1.12699e-05	8.31866e-13	17.1	1.09981e-08	2.65905	-1.09962e-08	1.55743	15.5426
-2.3542e-11	1.18553e-05	8.73895e-13	17.2	1.09981e-08	2.65247	-1.09962e-08	1.55586	15.6441
-1.94105e-11	1.08519e-05	8.06646e-13	17.3	1.09981e-08	2.65348	-1.09962e-08	1.55222	15.7478
-1.69914e-11	1.17717e-05	3.4436e-13	17.4	1.09981e-08	2.64603	-1.09961e-08	1.55097	15.849
-2.07737e-11	1.19389e-05	1.0504e-12	17.5	1.09981e-08	2.64298	-1.09962e-08	1.54858	15.9514
-2.49052e-11	1.15208e-05	4.78843e-13	17.6	1.09981e-08	2.63996	-1.09962e-08	1.54531	16.0547
-1.97555e-11	1.13536e-05	1.17416e-13	17.7	1.09981e-08	2.63735	-1.09962e-08	1.54186	16.1581
-2.5978e-11	1.14372e-05	3.23346e-13	17.8	1.09981e-08	2.63438	-1.09962e-08	1.53894	16.2611
-2.80859e-11	1.21061e-05	8.61283e-13	17.9	1.09981e-08	2.6341	-1.09962e-08	1.53496	16.365
-2.74716e-11	1.17717e-05	8.15056e-13	18	1.09981e-08	2.63134	-1.09962e-08	1.53087	16.4691
-2.89568e-11	1.12699e-05	8.90701e-13	18.1	1.09981e-08	2.6262	-1.09962e-08	1.52786	16.5721
-3.78719e-11	1.18553e-05	5.62897e-13	18.2	1.09981e-08	2.62398	-1.09962e-08	1.52369	16.6763
-3.52045e-11	1.18553e-05	8.61283e-13	18.3	1.09981e-08	2.6215	-1.09962e-08	1.51937	16.7806
-3.80233e-11	1.14372e-05	9.1592e-13	18.4	1.09981e-08	2.6203	-1.09962e-08	1.51445	16.8856
-2.98276e-11	1.12699e-05	4.78843e-13	18.5	1.09981e-08	2.61539	-1.09962e-08	1.51057	16.9894
-3.11193e-11	1.15208e-05	5.67098e-13	18.6	1.09981e-08	2.61275	-1.09962e-08	1.50701	17.093
-2.49178e-11	1.10191e-05	5.41883e-13	18.7	1.09981e-08	2.6138	-1.09962e-08	1.50257	17.1974
-3.08248e-11	1.13536e-05	1.00418e-12	18.8	1.09981e-08	2.60737	-1.09962e-08	1.49997	17.3
-3.07701e-11	1.11027e-05	7.26801e-13	18.9	1.09981e-08	2.6019	-1.09962e-08	1.49686	17.4031
-2.51745e-11	1.12699e-05	7.73027e-13	19	1.09981e-08	2.59908	-1.09962e-08	1.49303	17.507
-1.78707e-11	1.17717e-05	9.74755e-13	19.1	1.09981e-08	2.59731	-1.09962e-08	1.48962	17.6104
-1.39243e-11	1.17717e-05	8.10855e-13	19.2	1.09981e-08	2.59234	-1.09962e-08	1.4879	17.7121
-1.20647e-11	1.11863e-05	1.06722e-12	19.3	1.09981e-08	2.59015	-1.09962e-08	1.48591	17.8141
-1.06932e-11	1.10191e-05	1.29416e-12	19.4	1.09981e-08	2.58675	-1.09962e-08	1.48407	17.9159
-1.75594e-11	1.12699e-05	7.56218e-13	19.5	1.09981e-08	2.58546	-1.09962e-08	1.48175	18.0182
-1.31123e-11	1.16044e-05	9.07514e-13	19.6	1.09981e-08	2.58335	-1.09962e-08	1.47923	18.1208
-1.91455e-11	1.17717e-05	1.02098e-12	19.7	1.09981e-08	2.58391	-1.09962e-08	1.47604	18.224
-1.4913e-11	1.10191e-05	1.31097e-12	19.8	1.09982e-08	2.57853	-1.09962e-08	1.47442	18.3256
-2.42573e-11	1.1688e-05	1.14286e-12	19.9	1.09981e-08	2.57898	-1.09962e-08	1.47096	18.429
-3.19523e-11	1.12699e-05	1.23112e-12	20	1.09981e-08	2.57807	-1.09962e-08	1.46729	18.5327
-4.41785e-11	1.11027e-05	6.63761e-13	20	1.09981e-08	2.5739	-1.09962e-08	1.46303	18.537
-3.41653e-11	1.18553e-05	8.40272e-13	19.9	1.09981e-08	2.56659	-1.09962e-08	1.45925	18.4407
-3.84104e-11	1.14372e-05	1.38241e-12	19.8	1.09981e-08	2.5589	-1.09962e-08	1.45593	18.3441
-1.70545e-11	1.11027e-05	1.49588e-12	19.7	1.09981e-08	2.56194	-1.09962e-08	1.45056	18.2494
-2.7379e-11	1.04338e-05	1.0462e-12	19.6	1.09981e-08	2.55946	-1.09962e-08	1.44773	18.1523
-2.1653e-11	1.13536e-05	1.11764e-12	19.5	1.09981e-08	2.55295	-1.09962e-08	1.44509	18.0549
-1.62551e-11	1.12699e-05	6.13325e-13	19.4	1.09981e-08	2.54822	-1.09962e-08	1.44292	17.9571
-1.57923e-11	1.14372e-05	2.05672e-13	19.3	1.09981e-08	2.54304	-1.09962e-08	1.44109	17.8589
-1.15977e-11	1.11863e-05	7.14193e-13	19.2	1.09981e-08	2.53969	-1.09962e-08	1.439	17.761
-1.37602e-11	1.03501e-05	8.23459e-13	19.1	1.09981e-08	2.54067	-1.09962e-08	1.43608	17.6639
-2.0517e-11	1.11863e-05	4.45224e-13	19	1.09981e-08	2.53903	-1.09962e-08	1.43328	17.5667
-1.74626e-11	1.10191e-05	4.99857e-13	18.9	1.09981e-08	2.53812	-1.09962e-08	1.43002	17.47
-1.18459e-11	1.06846e-05	5.20872e-13	18.8	1.09981e-08	2.53523	-1.09962e-08	1.42761	17.3724
-1.15094e-11	1.21061e-05	6.67962e-13	18.7	1.09981e-08	2.53014	-1.09962e-08	1.42631	17.2737
-9.3132e-12	1.14372e-05	3.86385e-13	18.6	1.09981e-08	2.53002	-1.09962e-08	1.42358	17.1764
-6.35552e-12	1.11027e-05	8.10855e-13	18.5	1.09981e-08	2.52416	-1.09962e-08	1.42264	17.0774
-7.42836e-12	1.08519e-05	7.31002e-13	18.4	1.09981e-08	2.52419	-1.09962e-08	1.4206	16.9794
-7.97951e-12	1.07682e-05	5.54494e-13	18.3	1.09982e-08	2.52259	-1.09962e-08	1.41878	16.8812
-1.01589e-11	1.11027e-05	8.86499e-13	18.2	1.09981e-08	2.51908	-1.09962e-08	1.41716	16.7828
-8.87144e-12	1.04338e-05	1.11344e-12	18.1	1.09981e-08	2.51445	-1.09962e-08	1.41584	16.6842
-1.78244e-11	1.12699e-05	6.38545e-13	18	1.09981e-08	2.51604	-1.09962e-08	1.41283	16.5872
-1.28978e-11	1.11027e-05	7.53911e-14	17.9	1.09981e-08	2.51533	-1.09962e-08	1.40971	16.4903
-1.17155e-11	1.10191e-05	3.90587e-13	17.8	1.09981e-08	2.51011	-1.09962e-08	1.40832	16.3917
-9.34265e-12	1.16044e-05	4.53627e-13	17.7	1.09981e-08	2.51062	-1.09962e-08	1.40567	16.2943
-9.24167e-12	1.09355e-05	2.93928e-13	17.6	1.09981e-08	2.50579	-1.09962e-08	1.40455	16.1955
-1.6516e-11	1.09355e-05	1.80456e-13	17.5	1.09981e-08	2.49985	-1.09962e-08	1.40335	16.0967
-2.10345e-11	1.08519e-05	2.72917e-13	17.4	1.09981e-08	2.497	-1.09962e-08	1.40091	15.9991
-1.82872e-11	1.02665e-05	5.83911e-13	17.3	1.09981e-08	2.48952	-1.09962e-08	1.39906	15.9009
-1.22162e-11	1.15208e-05	1.01678e-12	17.2	1.09981e-08	2.48727	-1.09962e-08	1.39662	15.8034
-1.28431e-11	1.18553e-05	5.41883e-13	17.1	1.09981e-08	2.48181	-1.09962e-08	1.39514	15.7049
-1.46017e-11	1.12699e-05	9.41136e-13	17	1.09981e-08	2.48039	-1.09962e-08	1.39234	15.6077
-1.72649e-11	1.07682e-05	8.27661e-13	16.9	1.09981e-08	2.47848	-1.09962e-08	1.38977	15.5102
-2.41984e-11	1.15208e-05	7.39405e-13	16.8	1.09981e-08	2.47552	-1.09962e-08	1.38717	15.4128
-2.12912e-11	1.13536e-05	8.86499e-13	16.7	1.09981e-08	2.47557	-1.09962e-08	1.38335	15.3167
-1.46143e-11	1.07682e-05	1.042e-12	16.6	1.09981e-08	2.47221	-1.09962e-08	1.38065	15.2193
-2.01594e-11	1.13536e-05	8.31866e-13	16.5	1.09981e-08	2.46602	-1.09962e-08	1.3792	15.1208
-1.10718e-11	1.06846e-05	9.66349e-13	16.4	1.09981e-08	2.46322	-1.09962e-08	1.37647	15.0235
-1.80726e-11	1.10191e-05	9.57946e-13	16.3	1.09981e-08	2.46204	-1.09962e-08	1.37412	14.9259
-1.0832e-11	1.14372e-05	8.65485e-13	16.2	1.09981e-08	2.46295	-1.09962e-08	1.3706	14.8294
-1.23803e-11	1.11027e-05	7.68826e-13	16.1	1.09982e-08	2.4592	-1.09962e-08	1.3689	14.7311
-1.94737e-11	1.12699e-05	2.60306e-13	16	1.09981e-08	2.45837	-1.09962e-08	1.36661	14.6334
-1.80011e-11	1.12699e-05	3.10738e-13	15.9	1.09981e-08	2.45015	-1.09962e-08	1.36503	14.535
-1.74121e-11	1.06846e-05	8.82298e-13	15.8	1.09981e-08	2.44891	-1.09962e-08	1.36217	14.4378
-2.22504e-11	1.17717e-05	7.56218e-13	15.7	1.09981e-08	2.44907	-1.09962e-08	1.35894	14.3411
-1.96125e-11	1.12699e-05	7.31002e-13	15.6	1.09981e-08	2.44078	-1.09962e-08	1.35753	14.2425
-1.83798e-11	1.17717e-05	1.10504e-12	15.5	1.09981e-08	2.44018	-1.09962e-08	1.35417	14.1458
-1.8384e-11	1.1688e-05	5.88113e-13	15.4	1.09981e-08	2.43863	-1.09962e-08	1.35159	14.0484
-2.1977e-11	1.11863e-05	5.3348e-13	15.3	1.09981e-08	2.43823	-1.09962e-08	1.34834	13.9517
-2.52586e-11	1.15208e-05	1.0546e-12	15.2	1.09981e-08	2.43799	-1.09962e-08	1.34506	13.8549
-2.99581e-11	1.20225e-05	2.51903e-13	15.1	1.09981e-08	2.43185	-1.09962e-08	1.34214	13.7579
-3.1338e-11	1.15208e-05	5.46084e-13	15	1.09981e-08	2.42895	-1.09962e-08	1.33804	13.662
-2.99623e-11	1.21897e-05	8.36067e-13	14.9	1.09982e-08	2.42367	-1.09962e-08	1.33486	13.5651
-1.81442e-11	1.09355e-05	5.92318e-13	14.8	1.09982e-08	2.42096	-1.09962e-08	1.33122	13.4688
-1.68778e-11	1.20225e-05	6.38545e-13	14.7	1.09982e-08	2.41385	-1.09963e-08	1.32967	13.3703
-9.80124e-12	1.15208e-05	7.05786e-13	14.6	1.09981e-08	2.4125	-1.09962e-08	1.32692	13.2731
-6.27558e-12	1.08519e-05	9.57946e-13	14.5	1.09981e-08	2.41145	-1.09962e-08	1.32487	13.1751
-1.03145e-11	1.08519e-05	3.02335e-13	14.4	1.09981e-08	2.41356	-1.09963e-08	1.32183	13.0782
-1.7248e-11	1.12699e-05	5.96519e-13	14.3	1.09981e-08	2.40856	-1.09962e-08	1.32018	12.9798
-1.28641e-11	1.09355e-05	7.26801e-13	14.2	1.09982e-08	2.40711	-1.09962e-08	1.31753	12.8825
-1.00537e-11	1.09355e-05	5.83911e-13	14.1	1.09981e-08	2.40668	-1.09962e-08	1.31496	12.785
-1.3958e-11	1.11863e-05	6.80574e-13	14	1.09981e-08	2.39965	-1.09963e-08	1.31406	12.6859
-1.03229e-11	1.16044e-05	5.54494e-13	13.9	1.09981e-08	2.39747	-1.09962e-08	1.31173	12.5883
-1.4669e-11	1.14372e-05	5.58695e-13	13.8	1.09981e-08	2.39539	-1.09963e-08	1.30956	12.4904
-8.61059e-12	1.07682e-05	-2.60819e-13	13.7	1.09981e-08	2.39376	-1.09962e-08	1.30733	12.3927
-9.40155e-12	1.16044e-05	6.59559e-13	13.6	1.09981e-08	2.39609	-1.09962e-08	1.30451	12.2955
-1.55189e-11	1.21061e-05	5.67098e-13	13.5	1.09981e-08	2.39539	-1.09962e-08	1.30237	12.1976
-2.05717e-11	1.14372e-05	6.17534e-13	13.4	1.09981e-08	2.3939	-1.09962e-08	1.2996	12.1004
-1.28515e-11	1.20225e-05	1.14286e-12	13.3	1.09981e-08	2.38923	-1.09962e-08	1.29748	12.0025
-1.72943e-11	1.15208e-05	4.91454e-13	13.2	1.09981e-08	2.38911	-1.09962e-08	1.2947	11.9053
-1.43198e-11	1.08519e-05	3.02335e-13	13.1	1.09982e-08	2.38441	-1.09962e-08	1.29249	11.8075
-1.53379e-11	1.12699e-05	4.87253e-13	13	1.09981e-08	2.38402	-1.09962e-08	1.28945	11.7105
-1.56114e-11	1.12699e-05	4.57832e-13	12.9	1.09981e-08	2.38453	-1.09963e-08	1.28634	11.6137
-1.30745e-11	1.18553e-05	5.12465e-13	12.8	1.09981e-08	2.3848	-1.09962e-08	1.2832	11.5168
-1.60784e-11	1.11863e-05	5.67098e-13	12.7	1.09981e-08	2.38316	-1.09962e-08	1.28086	11.4191
-1.25065e-11	1.11863e-05	-6.74981e-14	12.6	1.09981e-08	2.37763	-1.09963e-08	1.27934	11.3207
-1.35709e-11	1.1688e-05	5.43766e-14	12.5	1.09981e-08	2.37823	-1.09963e-08	1.27639	11.2236
-2.15394e-11	1.13536e-05	1.80456e-13	12.4	1.09981e-08	2.37562	-1.09963e-08	1.2737	11.1263
-1.87921e-11	1.18553e-05	3.19144e-13	12.3	1.09981e-08	2.36966	-1.09962e-08	1.27117	11.0288
-2.07821e-11	1.1688e-05	2.22482e-13	12.2	1.09981e-08	2.36621	-1.09962e-08	1.26858	10.9314
-2.58055e-11	1.22734e-05	3.61173e-13	12.1	1.09981e-08	2.36427	-1.09963e-08	1.26537	10.8346
-1.82956e-11	1.1688e-05	6.51153e-13	12	1.09981e-08	2.3535	-1.09962e-08	1.26433	10.7357
-2.14174e-11	1.10191e-05	1.42636e-13	11.9	1.09981e-08	2.35219	-1.09963e-08	1.26151	10.6385
-2.39459e-11	1.10191e-05	5.08264e-13	11.8	1.09981e-08	2.34917	-1.09963e-08	1.25848	10.5415
-2.36683e-11	1.14372e-05	1.76255e-13	11.7	1.09981e-08	2.34854	-1.09962e-08	1.25472	10.4453
-2.09125e-11	1.15208e-05	3.90587e-13	11.6	1.09981e-08	2.34809	-1.09963e-08	1.251	10.349
-3.58187e-11	1.09355e-05	1.88863e-13	11.5	1.09981e-08	2.34337	-1.09963e-08	1.24797	10.252
-4.27733e-11	1.17717e-05	6.21735e-13	11.4	1.09981e-08	2.34195	-1.09962e-08	1.24282	10.1572
-4.09305e-11	1.12699e-05	4.41019e-13	11.3	1.09981e-08	2.33523	-1.09962e-08	1.2388	10.0612
-3.72829e-11	1.17717e-05	2.05672e-13	11.2	1.09981e-08	2.33276	-1.09962e-08	1.23358	9.96642
-4.9955e-11	1.13536e-05	6.72164e-13	11.1	1.09981e-08	2.32911	-1.09962e-08	1.22843	9.87157
-3.12833e-11	1.10191e-05	8.36067e-13	11	1.09981e-08	2.32253	-1.09962e-08	1.224	9.776
-3.91887e-11	1.21061e-05	7.77232e-13	10.9	1.09981e-08	2.31937	-1.09962e-08	1.21959	9.68041
-3.5642e-11	1.11027e-05	7.85635e-13	10.8	1.09981e-08	2.31116	-1.09962e-08	1.21594	9.58406
-3.33112e-11	1.17717e-05	6.42746e-13	10.7	1.09981e-08	2.31011	-1.09962e-08	1.21098	9.48902
-4.25209e-11	1.14372e-05	6.04922e-13	10.6	1.09981e-08	2.3067	-1.09963e-08	1.20606	9.39394
-5.70358e-11	1.11863e-05	1.80456e-13	10.5	1.09981e-08	2.299	-1.09963e-08	1.20147	9.29853
-5.54623e-11	1.16044e-05	8.57082e-13	10.4	1.09981e-08	2.28948	-1.09963e-08	1.19666	9.20334
-5.01191e-11	1.14372e-05	6.3434e-13	10.3	1.09981e-08	2.28309	-1.09963e-08	1.19071	9.10929
-5.57021e-11	1.14372e-05	6.80574e-13	10.2	1.09981e-08	2.27742	-1.09963e-08	1.18555	9.01445
-4.24367e-11	1.16044e-05	3.48561e-13	10.1	1.09981e-08	2.27491	-1.09962e-08	1.18004	8.91997
-4.98204e-11	1.26078e-05	4.24213e-13	10	1.09981e-08	2.27108	-1.09963e-08	1.17407	8.82593
-5.82853e-11	1.15208e-05	4.95656e-13	9.9	1.09982e-08	2.2676	-1.09962e-08	1.16854	8.73146
-4.53607e-11	1.18553e-05	7.6042e-13	9.8	1.09981e-08	2.26172	-1.09962e-08	1.16273	8.63727
-4.83941e-11	1.19389e-05	5.37681e-13	9.7	1.09981e-08	2.2642	-1.09962e-08	1.15585	8.54415
-4.05897e-11	1.15208e-05	6.88977e-13	9.6	1.09981e-08	2.25783	-1.09963e-08	1.15096	8.44904
-3.51792e-11	1.1688e-05	3.06536e-13	9.5	1.09981e-08	2.2512	-1.09963e-08	1.14755	8.35245
-3.18555e-11	1.1688e-05	3.14943e-13	9.4	1.09981e-08	2.24405	-1.09963e-08	1.14433	8.25567
-2.50188e-11	1.1688e-05	2.64511e-13	9.3	1.09981e-08	2.23944	-1.09962e-08	1.14059	8.15941
-3.46029e-11	1.15208e-05	2.8132e-13	9.2	1.09981e-08	2.2313	-1.09963e-08	1.1377	8.0623
-3.32397e-11	1.17717e-05	2.89723e-13	9.1	1.09981e-08	2.23211	-1.09962e-08	1.13262	7.96738
-2.60916e-11	1.09355e-05	2.91607e-14	9	1.09981e-08	2.22394	-1.09963e-08	1.1301	7.8699
-2.44298e-11	1.15208e-05	6.55354e-13	8.9	1.09981e-08	2.22206	-1.09963e-08	1.12649	7.77351
-2.52123e-11	1.19389e-05	3.65374e-13	8.8	1.09981e-08	2.22394	-1.09963e-08	1.12207	7.67793
-2.7257e-11	1.17717e-05	4.03198e-13	8.7	1.09981e-08	2.22255	-1.09962e-08	1.1184	7.5816
-2.80396e-11	1.21061e-05	7.8984e-13	8.6	1.09981e-08	2.21364	-1.09963e-08	1.11655	7.48345
-1.7917e-11	1.21061e-05	7.64624e-13	8.5	1.09981e-08	2.209	-1.09963e-08	1.11346	7.38654
-1.5157e-11	1.13536e-05	8.73895e-13	8.4	1.09981e-08	2.2081	-1.09963e-08	1.11043	7.28957
-2.1085e-11	1.18553e-05	1.59442e-13	8.3	1.09981e-08	2.20673	-1.09962e-08	1.10739	7.19261
-1.58344e-11	1.21897e-05	4.45224e-13	8.2	1.09981e-08	2.20073	-1.09963e-08	1.10558	7.09442
-3.22931e-11	1.21061e-05	7.26801e-13	8.1	1.09981e-08	2.19603	-1.09963e-08	1.10345	6.99655
-1.85986e-11	1.10191e-05	4.59736e-14	8	1.0998e-08	2.19176	-1.09963e-08	1.09957	6.90043
-3.08963e-11	1.12699e-05	6.88977e-13	7.9	1.09981e-08	2.1858	-1.09963e-08	1.09699	6.80301
-1.9297e-11	1.16044e-05	4.03198e-13	7.8	1.09981e-08	2.18253	-1.09963e-08	1.09366	6.70634
-1.87037e-11	1.12699e-05	1.34226e-13	7.7	1.09981e-08	2.17918	-1.09963e-08	1.09089	6.60911
-1.98776e-11	1.17717e-05	4.15803e-13	7.6	1.09981e-08	2.17557	-1.09963e-08	1.08859	6.51141
-2.78208e-11	1.16044e-05	4.36817e-13	7.5	1.09981e-08	2.17625	-1.09963e-08	1.08493	6.41507
-2.98024e-11	1.13536e-05	4.074e-13	7.4	1.09981e-08	2.17078	-1.09963e-08	1.08193	6.31807
-3.62184e-11	1.20225e-05	4.11601e-13	7.3	1.09981e-08	2.16551	-1.09963e-08	1.07858	6.22142
-3.87512e-11	1.18553e-05	7.09988e-13	7.2	1.09981e-08	2.16339	-1.09963e-08	1.07366	6.12634
-2.83677e-11	1.17717e-05	7.6042e-13	7.1	1.09981e-08	2.16018	-1.09963e-08	1.06888	6.03112
-2.73706e-11	1.14372e-05	8.82298e-13	7	1.09981e-08	2.159	-1.09963e-08	1.06491	5.93509
-3.18976e-11	1.20225e-05	8.90701e-13	6.9	1.09981e-08	2.15467	-1.09963e-08	1.06198	5.83802
-2.06643e-11	1.14372e-05	6.00721e-13	6.8	1.09981e-08	2.15414	-1.09963e-08	1.0579	5.7421
-2.75726e-11	1.14372e-05	7.05786e-13	6.7	1.09981e-08	2.15449	-1.09963e-08	1.05417	5.64583
-1.85859e-11	1.15208e-05	8.79991e-14	6.6	1.09981e-08	2.14581	-1.09963e-08	1.05236	5.54764
-1.80222e-11	1.16044e-05	2.05672e-13	6.5	1.09981e-08	2.14579	-1.09963e-08	1.04905	5.45095
-1.81484e-11	1.08519e-05	7.01585e-13	6.4	1.09981e-08	2.1433	-1.09963e-08	1.04653	5.35347
-2.68531e-11	1.15208e-05	1.22691e-12	6.3	1.09981e-08	2.14138	-1.09963e-08	1.0432	5.2568
-2.13964e-11	1.12699e-05	9.20122e-13	6.2	1.09981e-08	2.13327	-1.09963e-08	1.04129	5.15871
-2.38366e-11	1.1688e-05	4.15803e-13	6.1	1.09981e-08	2.13135	-1.09963e-08	1.03813	5.06186
-1.2132e-11	1.12699e-05	7.85635e-13	6	1.09981e-08	2.13016	-1.09963e-08	1.03437	4.96563
-1.48163e-11	1.14372e-05	1.2017e-12	5.9	1.09981e-08	2.12375	-1.09963e-08	1.03329	4.86671
-1.9339e-11	1.15208e-05	1.07562e-12	5.8	1.09981e-08	2.11925	-1.09963e-08	1.03107	4.76893
-1.34657e-11	1.14372e-05	9.99971e-13	5.7	1.09981e-08	2.11944	-1.09963e-08	1.0278	4.6722
-1.69746e-11	1.22734e-05	8.31866e-13	5.6	1.09981e-08	2.11496	-1.09963e-08	1.02608	4.57392
-2.36809e-11	1.12699e-05	3.23346e-13	5.5	1.09981e-08	2.11416	-1.09963e-08	1.02291	4.47709
-1.30829e-11	1.12699e-05	1.17648e-12	5.4	1.09981e-08	2.11578	-1.09963e-08	1.01841	4.38159
-1.36088e-11	1.1688e-05	1.0546e-12	5.3	1.09981e-08	2.11146	-1.09963e-08	1.01653	4.28347
-1.55147e-11	1.17717e-05	1.32358e-12	5.2	1.09981e-08	2.11375	-1.09963e-08	1.01331	4.18669
-1.37518e-11	1.15208e-05	6.59559e-13	5.1	1.09981e-08	2.10978	-1.09963e-08	1.01141	4.08859
-9.20381e-12	1.20225e-05	6.80574e-13	5	1.09981e-08	2.1094	-1.09963e-08	1.00888	3.99112
-8.27401e-12	1.11863e-05	7.22599e-13	4.9	1.09981e-08	2.09944	-1.09963e-08	1.00906	3.89094
-7.71024e-12	1.21061e-05	8.23459e-13	4.8	1.09981e-08	2.09933	-1.09963e-08	1.00704	3.79296
-2.51852e-12	1.14372e-05	1.33198e-12	4.7	1.09981e-08	2.09977	-1.09963e-08	1.00506	3.69494
-7.08337e-12	1.19389e-05	8.06646e-13	4.6	1.09981e-08	2.09758	-1.09963e-08	1.00388	3.59612
-5.7665e-12	1.22734e-05	1.0462e-12	4.5	1.09981e-08	2.09414	-1.09963e-08	1.00283	3.49717
-4.73994e-12	1.13536e-05	8.69686e-13	4.4	1.09981e-08	2.09265	-1.09963e-08	1.00128	3.39872
-9.48149e-12	1.15208e-05	7.39405e-13	4.3	1.09981e-08	2.09065	-1.09963e-08	0.999783	3.30022
-8.32029e-12	1.12699e-05	6.30138e-13	4.2	1.09981e-08	2.08973	-1.09963e-08	0.997753	3.20225
-7.55458e-12	1.2357e-05	1.02939e-12	4.1	1.09981e-08	2.09373	-1.09963e-08	0.99469	3.10531
-9.35527e-12	1.14372e-05	6.80574e-13	4	1.09981e-08	2.09164	-1.09963e-08	0.99294	3.00706
-5.97266e-12	1.12699e-05	9.83161e-13	3.9	1.09981e-08	2.08934	-1.09963e-08	0.991256	2.90874
-6.16198e-12	1.13536e-05	6.00721e-13	3.8	1.09981e-08	2.08289	-1.09963e-08	0.990987	2.80901
-3.15802e-12	1.11863e-05	8.44474e-13	3.7	1.09981e-08	2.08404	-1.09963e-08	0.988922	2.71108
-4.44123e-12	1.24406e-05	5.50289e-13	3.6	1.09981e-08	2.08347	-1.09963e-08	0.987415	2.61258
-5.21536e-12	1.08519e-05	1.15127e-12	3.5	1.09981e-08	2.08369	-1.09963e-08	0.985605	2.51439
-5.8254e-12	1.05174e-05	1.14706e-12	3.4	1.09981e-08	2.08196	-1.09963e-08	0.984168	2.41583
-5.05127e-12	1.10191e-05	5.88113e-13	3.3	1.09981e-08	2.08174	-1.09963e-08	0.982315	2.31768
-4.61793e-12	1.13536e-05	8.15056e-13	3.2	1.09981e-08	2.08282	-1.09963e-08	0.980124	2.21988
-6.33448e-12	1.1688e-05	1.03359e-12	3.1	1.09981e-08	2.08256	-1.09963e-08	0.978222	2.12178
-5.7076e-12	1.11027e-05	6.21735e-13	3	1.09981e-08	2.07856	-1.09963e-08	0.977157	2.02284
-5.71602e-12	1.10191e-05	9.03312e-13	2.9	1.09981e-08	2.07682	-1.09963e-08	0.975652	1.92435
-3.73441e-12	1.18553e-05	9.24323e-13	2.8	1.09981e-08	2.07567	-1.09963e-08	0.974143	1.82586
-5.65291e-12	1.11863e-05	1.01258e-12	2.7	1.0998e-08	2.07451	-1.09963e-08	0.97261	1.72739
-5.27426e-12	1.16044e-05	9.32726e-13	2.6	1.0998e-08	2.07634	-1.09963e-08	0.970348	1.62965
-8.74101e-12	1.14372e-05	1.42636e-13	2.5	1.0998e-08	2.07291	-1.09963e-08	0.969208	1.53079
-1.64318e-11	1.21061e-05	8.36067e-13	2.4	1.09981e-08	2.07384	-1.09963e-08	0.96652	1.43348
-7.87853e-12	1.22734e-05	6.3434e-13	2.3	1.09981e-08	2.07411	-1.09963e-08	0.963635	1.33636
-8.61059e-12	1.14372e-05	7.56218e-13	2.2	1.09981e-08	2.07868	-1.09963e-08	0.960255	1.23974
-7.45781e-12	1.11027e-05	1.02519e-12	2.1	1.09979e-08	2.10175	-1.09963e-08	0.95234	1.14766
-9.54039e-12	1.1688e-05	6.51153e-13	2	1.0998e-08	2.11063	-1.09963e-08	0.947514	1.05249
-1.43914e-09	1.15208e-05	4.41019e-13	1.9	1.09916e-08	5.49667	-1.09947e-08	0.0629756	1.83702
-1.31002e-09	1.0601e-05	7.43614e-13	1.8	1.09921e-08	9.67186	-6.46118e-13	1.65679e-05	1.79998
-1.21483e-09	1.04338e-05	1.13026e-12	1.7	1.24503e-09	10.0008	2.45538e-12	1.58152e-05	1.69998
-1.3761e-09	1.00993e-05	8.5288e-13	1.6	1.40494e-09	10.0008	2.22844e-12	1.63169e-05	1.59998
-1.38532e-09	1.05174e-05	7.8984e-13	1.5	1.40505e-09	10.0008	4.07337e-12	1.58988e-05	1.49998
-1.52248e-09	1.08519e-05	1.44545e-12	1.4	1.53914e-09	10.0008	5.13662e-12	1.5648e-05	1.39998
-1.55392e-09	1.11863e-05	8.82298e-13	1.3	1.56597e-09	10.0008	4.24147e-12	1.57316e-05	1.29998
-1.46162e-09	1.01829e-05	3.19144e-13	1.2	1.48165e-09	10.0008	5.90569e-12	1.61497e-05	1.19998
-1.41579e-09	1.11863e-05	8.61283e-13	1.1	1.43024e-09	10.0008	5.48544e-12	1.59825e-05	1.09998
-1.52915e-09	9.84844e-06	7.31002e-13	1	1.54257e-09	10.0008	5.30472e-12	1.61497e-05	0.999984
-1.44206e-09	1.08519e-05	4.074e-13	0.9	1.44994e-09	10.0008	4.73317e-12	1.60661e-05	0.899984
-1.50866e-09	1.00993e-05	1.2101e-12	0.8	1.52113e-09	10.0008	5.32574e-12	1.50626e-05	0.799985
-1.37384e-09	1.19389e-05	8.15056e-13	0.7	1.38038e-09	10.0008	5.97714e-12	1.60661e-05	0.699984
-1.49886e-09	1.06846e-05	5.96519e-13	0.6	1.50717e-09	10.0008	5.2669e-12	1.5648e-05	0.599984
-1.38677e-09	1.06846e-05	8.44474e-13	0.5	1.40132e-09	10.0008	4.96852e-12	1.67351e-05	0.499983
-1.72e-09	1.14372e-05	3.82184e-13	0.4	1.72481e-09	10.0008	6.45623e-12	1.59825e-05	0.399984
-1.68325e-09	1.19389e-05	3.56968e-13	0.3	1.70035e-09	10.0008	6.43101e-12	1.5648e-05	0.299984
-1.7098e-09	1.00993e-05	6.51153e-13	0.2	1.72562e-09	10.0008	5.435e-12	1.58152e-05	0.199984
-1.71155e-09	1.12699e-05	1.11764e-12	0.1	1.72444e-09	10.0008	5.78382e-12	1.60661e-05	0.0999839
-1.65846e-09	9.93205e-06	1.05881e-12	0	1.67289e-09	10.0008	6.06959e-12	1.58988e-05	-1.58988e-05

## Sheet: Settings
==================================
Run172
==================================
Test Name	INV_actuation#1@1
Mode	Sweeping
Speed	Normal
Sweep Delay	0
Hold Time	0
Site Coordinate	0,0
Last Executed	08/16/2022 14:16:16
Clarius+ Version	V1.6.1
Execution Time	00:00:00:46
Interlock	High Voltage Disabled
Device Terminal	A	B	C	D
Instrument	SMU2	SMU1	SMU3	SMU4
Name	Source2V	GateV	DrainV	Source1V
Operation Mode	Voltage Bias	Voltage Linear Sweep	Voltage Bias	Voltage Bias
Master/Subordinate	N/A	Master	N/A	N/A
Start/Bias	0	0	10	0
Stop	N/A	20	N/A	N/A
Step	N/A	0.1	N/A	N/A
Number of Points	0	402	0	0
Compliance	1.1e-08	1.1e-08	1.1e-08	1.1e-08
Measure Current	Measured	Measured	Measured	Measured
Measure Voltage	Measured	Programmed	Measured	Measured
Current Range	100nA	100nA	100nA	100nA
Voltage Range	Best Fixed	Best Fixed	Best Fixed	Best Fixed
AC Measure I Range	N/A	N/A	N/A	N/A
Dual Sweep	N/A	Enabled	N/A	N/A
Pulse Mode	Disabled	Disabled	Disabled	Disabled
Pulse On Time	N/A	N/A	N/A	N/A
Pulse Off Time	N/A	N/A	N/A	N/A
Pulse Base Voltage	N/A	N/A	N/A	N/A
Presoak	N/A	N/A	N/A	N/A
Frequency	N/A	N/A	N/A	N/A
Start Frequency	N/A	N/A	N/A	N/A
Stop Frequency	N/A	N/A	N/A	N/A
Frequency Points	N/A	N/A	N/A	N/A
AC Drive Signal	N/A	N/A	N/A	N/A
Overvoltage Protection	OFF	OFF	OFF	OFF
Compensation	NA
CVU Path	Direct
Formulas
VGS = GATEV-SOURCE1V
