# Supplementary material for: Volatile and non-volatile nano-electromechanical switches fabricated in a CMOS-compatible silicon-on-insulator foundry process
Source: Microsyst Nanoeng. 2025 Jul 11;11:140. doi: 10.1038/s41378-025-00964-w (PMC12254297; doi:10.1038/s41378-025-00964-w)
Supplement: Supplementary file 1 — All Dataset [file 41378_2025_964_MOESM1_ESM.zip › Data Set/7-T/SR06_M5ccw_pull-in_evolution.xlsx]

## Sheet: Sheet1
cycle (#)	Pull-in (V)	Pull-in (A)	Pull-out (V)	Hysteresis
1	17.3	1.05e-07	15.8	1.5
2	19.35	1.05e-07	17.8	1.55
3	19.35	1.05e-07	16.1	3.25
4	19.5	3.5e-08	9	10.5
5	16.8	1.05e-07	10.85	5.95
6	17	2.76e-09	16	1
7	17	7e-10	12.3	4.7
8	16	9e-09	13.8	2.2
9	14.5	5e-09	14.2	0.3
10	15	8e-09	13.7	1.3
11	15	8e-09	14	1
12	14	8e-09	11.5	2.5
13	14	1e-08	12.5	1.5
14	15.5	1.1e-08	14	1.5
15	14.5	1.1e-08	13	1.5
16	14	9e-09	9.2	4.8
17	12.5	1.1e-08	10.2	2.3
18	12	1.1e-08	11	1
19	12.2	1.1e-08	9.7	2.5
20	12.2	9e-09	11.1	1.1
21	13	1.1e-08	10.1	2.9
22	12	1e-08	10.6	1.4
23	13	3e-09	6.6	6.4
24	12	1.1e-08	9	3
26	10.2	1.1e-08	10	0.2
27	11.5	1.1e-08	2	9.5
28	12.6	1.1e-08	9.5	3.1
29	13	1.1e-08	11	2
30	13	1.1e-08	7	6
31	13	1.1e-08	11	2
32	12.7	1.1e-08	9	3.7
33	12.6	1.1e-08	11.4	1.2
34	12.3	1.1e-08	5	7.3
35	12.7	1.1e-08	8.5	4.2
36	12	1.1e-08	7.2	4.8
37	12	1.1e-08	8.6	3.4
38	12.1	1.1e-08	8.5	3.6
39	11.5	1.1e-08	7.1	4.4
40	11.6	1.1e-08	4.3	7.3
41	11.8	1.1e-08	9.1	2.7
42	11.9	1.1e-08	6.8	5.1
43	11.7	1.1e-08	5.1	6.6
44	10.7
