# Supplementary material for: Volatile and non-volatile nano-electromechanical switches fabricated in a CMOS-compatible silicon-on-insulator foundry process
Source: Microsyst Nanoeng. 2025 Jul 11;11:140. doi: 10.1038/s41378-025-00964-w (PMC12254297; doi:10.1038/s41378-025-00964-w)
Supplement: Supplementary file 1 — All Dataset [file 41378_2025_964_MOESM1_ESM.zip › Data Set/7-T/Si/T25.xls]

## Sheet: Run431
DrainI	DrainV	GateI	GateV	ChuckI	ChuckV	SourceI	SourceV	#REF ERROR! VGS
1.03325e-12	19.9995	1.14619e-11	0	8.6626e-12	1.13822e-05	1.80681e-13	1.08948e-05
9.14523e-13	19.9995	1.14073e-11	0.1	7.29676e-12	1.11313e-05	1.80471e-13	1.06021e-05
8.72917e-13	19.9995	1.32009e-11	0.2	8.52392e-12	1.05459e-05	2.11817e-13	1.14383e-05
7.51459e-13	19.9995	1.2491e-11	0.3	6.8639e-12	1.14658e-05	7.61242e-14	1.10202e-05
7.55662e-13	19.9995	1.36168e-11	0.4	1.13733e-11	1.11313e-05	1.1862e-13	1.10202e-05
6.49124e-13	19.9995	1.25456e-11	0.5	1.22306e-11	1.16331e-05	9.19024e-14	1.11874e-05
7.0607e-13	19.9995	1.31673e-11	0.6	1.85933e-11	1.12149e-05	2.17076e-13	1.11038e-05
6.52276e-13	19.9995	1.3894e-11	0.7	2.19428e-11	1.07132e-05	1.47652e-13	1.03931e-05
6.32523e-13	19.9995	1.59901e-11	0.8	2.20058e-11	1.12149e-05	1.24511e-13	1.08112e-05
6.35255e-13	19.9995	1.42259e-11	0.9	2.23252e-11	1.10477e-05	4.66715e-14	1.06021e-05
6.19495e-13	19.9995	1.36378e-11	1	2.4624e-11	1.16331e-05	1.0747e-13	1.09784e-05
5.6402e-13	19.9995	1.46627e-11	1.1	2.41113e-11	1.02951e-05	1.02211e-13	1.08112e-05
6.32103e-13	19.9995	1.44023e-11	1.2	2.52166e-11	1.07132e-05	7.65449e-14	1.08948e-05
6.35045e-13	19.9995	1.48853e-11	1.3	2.01483e-11	1.07968e-05	7.57034e-14	1.12293e-05
4.64627e-13	19.9995	1.54314e-11	1.4	2.23378e-11	1.12149e-05	1.2977e-13	1.11038e-05
5.13587e-13	19.9995	1.3579e-11	1.5	1.52691e-11	1.09641e-05	1.79419e-13	1.12292e-05
4.70931e-13	19.9995	1.48811e-11	1.6	1.70804e-11	1.11313e-05	9.04298e-14	1.11456e-05
5.65491e-13	19.9995	1.40116e-11	1.7	1.03983e-11	1.11313e-05	9.10609e-14	1.13129e-05
4.31425e-13	19.9995	1.48938e-11	1.8	1.59751e-11	1.06296e-05	1.11678e-13	1.16055e-05
4.24281e-13	19.9995	1.37092e-11	1.9	1.03478e-11	1.00442e-05	7.27581e-14	1.08948e-05
5.0203e-13	19.9995	1.38982e-11	2	1.04277e-11	1.05459e-05	8.89571e-14	1.04349e-05
5.30609e-13	19.9995	1.31883e-11	2.1	7.34299e-12	1.01278e-05	1.36081e-13	1.05185e-05
4.41722e-13	19.9995	1.4125e-11	2.2	1.32098e-11	9.96052e-06	2.71064e-14	1.07693e-05
4.56641e-13	19.9995	1.46039e-11	2.3	4.7542e-12	1.06296e-05	1.18199e-13	1.07693e-05
5.41115e-13	19.9995	1.44149e-11	2.4	1.26467e-11	9.79329e-06	1.03263e-13	1.06021e-05
4.45714e-13	19.9995	1.39318e-11	2.5	4.5945e-12	9.96052e-06	1.20303e-13	1.05603e-05
4.01796e-13	19.9995	1.4062e-11	2.6	1.27475e-11	9.4588e-06	1.22828e-13	1.0853e-05
4.91734e-13	19.9995	1.43981e-11	2.7	2.87144e-12	1.02114e-05	1.3432e-14	1.06857e-05
3.46741e-13	19.9995	1.54692e-11	2.8	1.43949e-11	9.70968e-06	2.00667e-13	1.13547e-05
4.51388e-13	19.9995	1.41629e-11	2.9	2.17382e-12	1.04623e-05	1.00107e-13	1.03094e-05
4.81437e-13	19.9995	1.3684e-11	3	1.00705e-11	1.07968e-05	-1.70726e-14	1.09366e-05
4.34367e-13	19.9995	1.39696e-11	3.1	-3.01506e-13	1.08804e-05	7.2127e-14	1.08948e-05
4.42352e-13	19.9995	1.42007e-11	3.2	3.40097e-12	1.07132e-05	-2.59084e-14	1.1062e-05
4.01796e-13	19.9995	1.31505e-11	3.3	-2.23473e-12	1.12149e-05	2.52131e-14	1.07693e-05
3.77211e-13	19.9995	1.41082e-11	3.4	4.78362e-12	1.06296e-05	6.58157e-14	1.08112e-05
2.64789e-13	19.9995	1.34782e-11	3.5	-5.49182e-12	1.06296e-05	1.86914e-14	1.10202e-05
3.7574e-13	19.9995	1.42931e-11	3.6	3.02274e-12	1.11313e-05	3.17347e-14	1.15637e-05
3.48212e-13	19.9995	1.35202e-11	3.7	-9.48439e-12	1.11313e-05	2.98413e-14	1.06439e-05
3.77211e-13	19.9995	1.36042e-11	3.8	-4.24362e-12	1.10477e-05	1.95329e-14	1.12711e-05
3.09758e-13	19.9995	1.30665e-11	3.9	-9.42135e-12	1.10477e-05	-1.01302e-14	1.12711e-05
3.11649e-13	19.9995	1.49904e-11	4	-1.40653e-11	1.13822e-05	9.33751e-14	1.16055e-05
5.31869e-13	19.9995	1.4083e-11	4.1	-7.40405e-12	1.03787e-05	-4.33697e-14	1.08948e-05
3.63762e-13	19.9995	1.40242e-11	4.2	-1.43847e-11	1.12986e-05	-4.40008e-14	1.14801e-05
3.11859e-13	19.9995	1.36504e-11	4.3	-9.64409e-12	1.07968e-05	3.8046e-14	1.13965e-05
2.59746e-13	19.9995	1.38352e-11	4.4	-1.58641e-11	1.10477e-05	6.74987e-14	1.0853e-05
3.88138e-13	19.9995	1.3852e-11	4.5	-2.39711e-11	1.06296e-05	6.41327e-14	1.09366e-05
3.82674e-13	19.9995	1.42805e-11	4.6	-1.48302e-11	1.04623e-05	4.83545e-14	1.13547e-05
3.79943e-13	19.9995	1.36336e-11	4.7	-2.24287e-11	1.12149e-05	3.11036e-14	1.11038e-05
4.40461e-13	19.9995	1.43015e-11	4.8	-1.52841e-11	1.11313e-05	1.39868e-13	1.13547e-05
4.33737e-13	19.9995	1.26423e-11	4.9	-1.99113e-11	1.07968e-05	2.56338e-14	1.11038e-05
4.01797e-13	19.9995	1.34194e-11	5	-2.93716e-11	1.20512e-05	3.11036e-14	1.12711e-05
3.47792e-13	19.9995	1.32009e-11	5.1	-1.88522e-11	1.11313e-05	5.86629e-14	1.03094e-05
3.71957e-13	19.9995	1.31547e-11	5.2	-2.85941e-11	1.13822e-05	8.85364e-14	1.12293e-05
4.05369e-13	19.9995	1.33017e-11	5.3	-1.42881e-11	1.10477e-05	1.05787e-13	1.09366e-05
2.71093e-13	19.9995	1.31127e-11	5.4	-2.12141e-11	1.13822e-05	1.11467e-13	1.07693e-05
3.52835e-13	19.9995	1.14829e-11	5.5	-2.65347e-11	1.08804e-05	7.61242e-14	1.13129e-05
3.39807e-13	19.9995	1.29279e-11	5.6	-1.55699e-11	1.16331e-05	-5.29154e-15	1.08948e-05
3.27199e-13	19.9995	1.3747e-11	5.7	-1.918e-11	1.00442e-05	4.26743e-14	1.06021e-05
3.09127e-13	19.9995	1.3915e-11	5.8	-8.11851e-12	1.02951e-05	6.27916e-15	1.0853e-05
3.36445e-13	19.9995	1.39024e-11	5.9	-1.1031e-11	1.08804e-05	2.26885e-14	1.07275e-05
3.14591e-13	19.9995	1.42595e-11	6	-1.70408e-11	1.05459e-05	-3.2133e-17	1.14801e-05
2.48819e-13	19.9995	1.35748e-11	6.1	-6.00876e-12	1.08804e-05	7.46515e-14	1.10202e-05
3.293e-13	19.9995	1.47131e-11	6.2	-1.70156e-11	1.01278e-05	1.23801e-14	1.11038e-05
3.21105e-13	19.9995	1.43141e-11	6.3	-5.70616e-12	1.13822e-05	1.05577e-13	1.12711e-05
3.25518e-13	19.9995	1.37974e-11	6.4	-1.16278e-11	1.17167e-05	3.99394e-14	1.11456e-05
2.62688e-13	19.9995	1.4898e-11	6.5	-1.65365e-11	1.15494e-05	8.30666e-14	1.09784e-05
3.15221e-13	19.9995	1.43603e-11	6.6	-1.32164e-11	1.18839e-05	1.03683e-13	1.05603e-05
2.87484e-13	19.9995	1.35832e-11	6.7	-2.14831e-11	1.16331e-05	1.24721e-13	1.11456e-05
2.64789e-13	19.9995	1.33605e-11	6.8	-2.93295e-11	1.12986e-05	1.50387e-13	1.03931e-05
3.1291e-13	19.9995	1.46879e-11	6.9	-2.48705e-11	1.10477e-05	1.25142e-13	1.08948e-05
3.53466e-13	19.9995	1.31043e-11	7	-2.49251e-11	1.14658e-05	6.45535e-14	1.10202e-05
2.71303e-13	19.9995	1.35622e-11	7.1	-2.3223e-11	1.16331e-05	5.74006e-14	1.06857e-05
3.40437e-13	19.9995	1.32135e-11	7.2	-2.39333e-11	1.18003e-05	8.26458e-14	1.0853e-05
2.53442e-13	19.9995	1.3747e-11	7.3	-2.07644e-11	1.12149e-05	1.11678e-13	1.12711e-05
2.01749e-13	19.9995	1.33815e-11	7.4	-1.87976e-11	1.12986e-05	1.00528e-13	1.09784e-05
3.6082e-13	19.9995	1.28187e-11	7.5	-1.79486e-11	1.05459e-05	1.15465e-13	1.11456e-05
2.79499e-13	19.9995	1.38814e-11	7.6	-1.68055e-11	1.10477e-05	9.29543e-14	1.12711e-05
3.18793e-13	19.9995	1.48265e-11	7.7	-1.18967e-11	1.12986e-05	-1.50478e-15	1.09366e-05
3.22786e-13	19.9995	1.35244e-11	7.8	-1.11697e-11	1.06296e-05	1.40631e-14	1.11874e-05
3.21735e-13	19.9995	1.33185e-11	7.9	-8.54718e-12	1.06296e-05	-7.18493e-15	1.14383e-05
2.09944e-13	19.9995	1.29069e-11	8	-9.39193e-12	1.07968e-05	3.48904e-14	1.13129e-05
3.26989e-13	19.9995	1.2365e-11	8.1	-3.75191e-12	1.13822e-05	6.83402e-14	1.11038e-05
3.01352e-13	19.9995	1.24322e-11	8.2	-2.8021e-12	1.12149e-05	1.22407e-13	1.12292e-05
3.20895e-13	19.9995	1.25708e-11	8.3	-2.30062e-13	1.20512e-05	3.74149e-14	1.06439e-05
2.21712e-13	19.9995	1.41208e-11	8.4	-1.94475e-12	1.10477e-05	-1.20236e-14	1.06857e-05
2.72564e-13	19.9995	1.32345e-11	8.5	2.29569e-12	1.18003e-05	1.43655e-13	1.11038e-05
2.80339e-13	19.9995	1.46291e-11	8.6	1.1455e-13	1.12986e-05	2.28989e-14	1.13547e-05
2.75926e-13	19.9995	1.32891e-11	8.7	1.47198e-12	1.12986e-05	7.29685e-14	1.02676e-05
3.21315e-13	19.9995	1.42427e-11	8.8	5.48965e-12	1.12149e-05	-3.76895e-14	1.05185e-05
3.08077e-13	19.9995	1.37176e-11	8.9	5.45603e-12	1.08804e-05	4.33054e-14	1.13547e-05
2.72564e-13	19.9995	1.39192e-11	9	1.38793e-12	1.16331e-05	3.53111e-14	1.0853e-05
3.83725e-13	19.9995	1.37092e-11	9.1	3.58168e-12	1.07132e-05	1.55357e-14	1.11038e-05
2.3516e-13	19.9995	1.42889e-11	9.2	4.88579e-13	1.09641e-05	-2.97741e-15	1.09784e-05
2.61637e-13	19.9995	1.38814e-11	9.3	4.27511e-12	1.10477e-05	6.81299e-14	1.10202e-05
2.9757e-13	19.9995	1.37218e-11	9.4	1.74095e-12	1.15494e-05	1.06418e-13	1.1062e-05
3.30141e-13	19.9995	1.37428e-11	9.5	3.23287e-12	1.16331e-05	1.17358e-13	1.16892e-05
3.32873e-13	19.9995	1.44065e-11	9.6	-1.16725e-12	1.13822e-05	1.17148e-13	1.11874e-05
2.47558e-13	19.9995	1.43141e-11	9.7	-1.92239e-13	1.18003e-05	3.48904e-14	1.11038e-05
2.78868e-13	19.9995	1.42553e-11	9.8	-7.3017e-13	1.10477e-05	8.22251e-14	1.0853e-05
2.62688e-13	19.9995	1.32513e-11	9.9	1.72834e-12	1.09641e-05	7.40204e-14	1.09784e-05
1.77373e-13	19.9995	1.35328e-11	10	-2.48269e-12	1.08804e-05	4.98271e-14	1.11456e-05
2.53232e-13	19.9995	1.30245e-11	10.1	-3.2728e-12	1.14658e-05	1.03683e-13	1.12293e-05
2.73825e-13	19.9995	1.29909e-11	10.2	-3.03745e-12	1.11313e-05	7.86487e-14	1.11038e-05
3.33293e-13	19.9995	1.38772e-11	10.3	2.24526e-12	1.12149e-05	6.30808e-14	1.12711e-05
1.78424e-13	19.9995	1.29531e-11	10.4	6.73493e-13	1.19676e-05	5.29828e-14	1.1062e-05
2.53862e-13	19.9995	1.34866e-11	10.5	9.69224e-12	1.17167e-05	1.00317e-13	1.11456e-05
2.13306e-13	19.9995	1.3642e-11	10.6	7.72963e-12	1.14658e-05	6.22393e-14	1.13129e-05
1.99648e-13	19.9995	1.41208e-11	10.7	9.88555e-12	1.17167e-05	1.17989e-13	1.1062e-05
2.194e-13	19.9995	1.42049e-11	10.8	1.3588e-11	1.13822e-05	5.46657e-14	1.15637e-05
2.41464e-13	19.9995	1.46123e-11	10.9	1.69711e-11	1.14658e-05	5.88733e-14	1.10202e-05
2.6647e-13	19.9995	1.35034e-11	11	1.39368e-11	1.12986e-05	9.23232e-14	1.1062e-05
2.78238e-13	19.9995	1.41461e-11	11.1	1.68282e-11	1.20512e-05	1.04104e-13	1.06857e-05
2.22762e-13	19.9995	1.55994e-11	11.2	1.45042e-11	1.15494e-05	3.86771e-14	1.13547e-05
3.04504e-13	19.9995	1.32891e-11	11.3	1.58322e-11	1.23857e-05	1.08733e-13	1.11456e-05
2.28436e-13	19.9995	1.51668e-11	11.4	1.226e-11	1.19676e-05	7.31789e-14	1.13547e-05
3.08707e-13	19.9995	1.5234e-11	11.5	1.09782e-11	1.13822e-05	1.53332e-13	1.12292e-05
2.20661e-13	19.9995	1.33563e-11	11.6	7.77586e-12	1.27202e-05	1.75211e-13	1.15637e-05
2.67101e-13	19.9995	1.47929e-11	11.7	6.057e-12	1.18839e-05	4.60403e-14	1.11456e-05
2.09734e-13	19.9995	1.46585e-11	11.8	3.75819e-12	1.18839e-05	2.07163e-15	1.17728e-05
2.30117e-13	19.9995	1.45157e-11	11.9	3.19504e-12	1.22184e-05	8.6643e-14	1.11456e-05
2.93157e-13	19.9995	1.40704e-11	12	4.22888e-12	1.12986e-05	9.44269e-14	1.02258e-05
1.66026e-13	19.9995	1.33101e-11	12.1	4.61972e-12	1.18839e-05	1.80471e-13	1.13547e-05
2.12256e-13	19.9995	1.46669e-11	12.2	2.85463e-12	1.15494e-05	6.5395e-14	1.0853e-05
2.13306e-13	19.9995	1.30287e-11	12.3	4.95592e-12	1.19676e-05	2.52131e-14	1.12711e-05
2.47138e-13	19.9995	1.33395e-11	12.4	2.77899e-12	1.07132e-05	1.65087e-15	1.12292e-05
3.02823e-13	19.9995	1.2449e-11	12.5	2.4806e-12	1.13822e-05	9.27439e-14	1.13129e-05
1.81576e-13	19.9995	1.31463e-11	12.6	4.46002e-12	1.08804e-05	-9.70946e-15	1.13129e-05
2.83281e-13	19.9995	1.36588e-11	12.7	2.7958e-12	1.14658e-05	9.96863e-14	1.12711e-05
3.63972e-13	19.9995	1.31463e-11	12.8	4.12381e-12	1.07968e-05	2.12159e-14	1.11038e-05
2.56804e-13	19.9995	1.33731e-11	12.9	3.7792e-12	1.08804e-05	5.98995e-16	1.09366e-05
2.51551e-13	19.9995	1.29867e-11	13	2.55625e-12	1.10477e-05	3.96501e-15	1.18982e-05
3.04715e-13	19.9995	1.37176e-11	13.1	2.93869e-12	1.15494e-05	4.66714e-14	1.1731e-05
1.69809e-13	19.9995	1.37554e-11	13.2	4.85927e-12	1.17167e-05	3.468e-14	1.12711e-05
1.97126e-13	19.9995	1.51206e-11	13.3	4.87187e-12	1.08804e-05	3.36281e-14	1.12293e-05
2.11625e-13	19.9995	1.34362e-11	13.4	8.8181e-12	1.09641e-05	-8.73637e-16	1.18982e-05
2.16248e-13	19.9995	1.48181e-11	13.5	2.9555e-12	1.16331e-05	-4.23966e-15	1.15637e-05
1.84098e-13	19.9995	1.44023e-11	13.6	4.22468e-12	1.16331e-05	-1.85453e-14	1.16892e-05
2.67311e-13	19.9995	1.33942e-11	13.7	3.96412e-12	1.10477e-05	6.37119e-14	1.16891e-05
2.33269e-13	19.9995	1.39654e-11	13.8	6.30075e-12	1.12149e-05	1.27666e-13	1.16055e-05
2.23603e-13	19.9995	1.38562e-11	13.9	4.24989e-12	1.15494e-05	-3.66376e-14	1.15219e-05
2.1877e-13	19.9995	1.46081e-11	14	3.51864e-12	1.15494e-05	2.85791e-14	1.08948e-05
2.22342e-13	19.9995	1.41923e-11	14.1	8.41596e-13	1.12149e-05	-2.13591e-15	1.18982e-05
1.98387e-13	19.9995	1.3915e-11	14.2	2.35397e-11	1.09641e-05	5.46657e-14	1.10202e-05
1.97966e-13	19.9995	1.50282e-11	14.3	1.40125e-11	1.16331e-05	3.75465e-15	1.05603e-05
1.59302e-13	19.9995	1.49568e-11	14.4	2.14385e-11	1.04623e-05	-1.56e-14	1.07275e-05
1.46274e-13	19.9995	1.3579e-11	14.5	1.85471e-11	1.11313e-05	1.61669e-14	1.09366e-05
1.96496e-13	19.9995	1.44569e-11	14.6	1.95557e-11	1.11313e-05	5.21412e-14	1.11038e-05
1.65816e-13	19.9995	1.48433e-11	14.7	1.83369e-11	1.05459e-05	9.0009e-14	1.08948e-05
2.08893e-13	19.9995	1.30371e-11	14.8	1.58742e-11	1.15494e-05	8.97986e-14	1.14801e-05
2.53022e-13	19.9995	1.40368e-11	14.9	1.66853e-11	1.07132e-05	6.39223e-14	1.14383e-05
3.37075e-13	19.9995	1.38646e-11	15	2.53427e-11	1.08804e-05	1.36081e-13	1.11874e-05
1.74432e-13	19.9995	1.30077e-11	15.1	1.56137e-11	1.07968e-05	8.59331e-15	1.16055e-05
1.32195e-13	19.9995	1.33815e-11	15.2	2.48047e-11	1.10477e-05	8.72741e-14	1.09366e-05
1.31774e-13	19.9995	1.38436e-11	15.3	1.59499e-11	1.13822e-05	8.03317e-14	1.09366e-05
1.54889e-13	19.9995	1.31715e-11	15.4	2.8213e-11	1.12986e-05	5.9294e-14	1.09784e-05
2.36421e-13	19.9995	1.35496e-11	15.5	3.08102e-11	1.14658e-05	-2.44358e-14	1.12711e-05
1.8746e-13	19.9995	1.50576e-11	15.6	3.38487e-11	1.07968e-05	-1.60208e-14	1.13547e-05
1.30303e-13	19.9995	1.40158e-11	15.7	3.6635e-11	1.15494e-05	5.55072e-14	1.11456e-05
1.57621e-13	19.9995	1.3789e-11	15.8	3.75301e-11	1.12149e-05	3.82564e-14	1.12711e-05
1.82207e-13	19.9995	1.37428e-11	15.9	3.66602e-11	1.10477e-05	1.21565e-13	1.11038e-05
1.18536e-13	19.9995	1.58641e-11	16	4.70784e-11	1.15494e-05	-2.61188e-14	1.05185e-05
1.41651e-13	19.9995	1.56457e-11	16.1	3.96609e-11	1.09641e-05	-1.41274e-14	1.13129e-05
1.43962e-13	19.9995	1.52004e-11	16.2	4.8709e-11	1.12986e-05	-6.69319e-14	1.15219e-05
3.19634e-13	19.9995	1.5255e-11	16.3	3.55801e-11	1.19676e-05	6.66572e-14	1.15219e-05
1.73381e-13	19.9995	1.46543e-11	16.4	4.1779e-11	1.08804e-05	-8.24997e-14	1.12711e-05
2.44406e-13	19.9995	1.56835e-11	16.5	4.03879e-11	1.09641e-05	-6.34344e-15	1.13547e-05
2.49239e-13	19.9995	1.42721e-11	16.6	3.97869e-11	1.07968e-05	2.43715e-14	1.13547e-05
2.36001e-13	19.9995	1.31337e-11	16.7	3.84337e-11	1.14658e-05	-1.16029e-14	1.13129e-05
2.45247e-13	19.9995	1.3558e-11	16.8	3.15877e-11	1.20512e-05	9.61099e-14	1.12293e-05
2.70253e-13	19.9995	1.44653e-11	16.9	3.48783e-11	1.12149e-05	3.48904e-14	1.1062e-05
1.5594e-13	19.9995	1.32261e-11	17	4.20731e-11	1.12986e-05	5.5928e-14	1.08948e-05
2.39993e-13	19.9995	1.35664e-11	17.1	3.87657e-11	1.04623e-05	2.94206e-14	1.12711e-05
1.75902e-13	19.9995	1.31841e-11	17.2	4.34096e-11	1.09641e-05	3.42592e-14	1.08948e-05
2.41674e-13	19.9995	1.43057e-11	17.3	4.01526e-11	1.02951e-05	-1.60208e-14	1.08112e-05
2.28436e-13	19.9995	1.35286e-11	17.4	4.64522e-11	1.07968e-05	3.51007e-14	1.08948e-05
1.71279e-13	19.9995	1.3936e-11	17.5	4.20689e-11	1.04623e-05	-4.48423e-14	1.11874e-05
2.00068e-13	19.9995	1.42133e-11	17.6	4.71667e-11	1.07968e-05	-2.02283e-14	1.08948e-05
1.84518e-13	19.9995	1.42679e-11	17.7	4.61833e-11	1.00442e-05	-2.0649e-14	1.14383e-05
2.8223e-13	19.9995	1.36e-11	17.8	4.92469e-11	1.01278e-05	1.89017e-14	1.06021e-05
1.2505e-13	19.9995	1.5087e-11	17.9	4.5162e-11	1.07132e-05	3.08932e-14	1.09784e-05
2.22552e-13	19.9995	1.29153e-11	18	4.70742e-11	1.06296e-05	3.61526e-14	1.08112e-05
2.00068e-13	19.9995	1.38268e-11	18.1	4.72465e-11	1.06296e-05	4.09913e-14	1.08948e-05
2.21712e-13	19.9995	1.48223e-11	18.2	4.9352e-11	1.09641e-05	2.43715e-14	1.08948e-05
2.31588e-13	19.9995	1.53726e-11	18.3	4.57756e-11	1.07968e-05	-1.03406e-14	1.05603e-05
1.12232e-13	19.9995	1.5045e-11	18.4	4.98101e-11	1.08804e-05	8.24355e-14	1.19818e-05
2.52812e-13	19.9995	1.45829e-11	18.5	4.78349e-11	1.09641e-05	5.99008e-16	1.11456e-05
1.81366e-13	19.9995	1.46249e-11	18.6	4.62757e-11	1.13822e-05	-1.27941e-13	1.07275e-05
1.82417e-13	19.9995	1.55028e-11	18.7	4.30019e-11	1.10477e-05	-2.86433e-14	1.11874e-05
2.33689e-13	19.9995	1.47509e-11	18.8	4.22244e-11	1.12986e-05	-4.0293e-15	1.1062e-05
1.91032e-13	19.9995	1.39318e-11	18.9	4.14259e-11	1.09641e-05	3.23658e-14	1.06439e-05
1.69598e-13	19.9995	1.55448e-11	19	4.16361e-11	1.12986e-05	-5.92268e-15	1.0853e-05
1.26941e-13	19.9995	1.44947e-11	19.1	3.71267e-11	1.17167e-05	2.16367e-14	1.11874e-05
1.66867e-13	19.9995	1.58347e-11	19.2	3.70174e-11	1.18003e-05	-2.31736e-14	1.12292e-05
1.80526e-13	19.9995	1.51794e-11	19.3	3.36596e-11	1.17167e-05	-2.75915e-14	1.1062e-05
1.01095e-13	19.9995	1.47467e-11	19.4	3.34074e-11	1.20512e-05	-2.9774e-15	1.12711e-05
1.2421e-13	19.9995	1.58389e-11	19.5	3.20836e-11	1.22184e-05	-1.13425e-13	1.11456e-05
2.64789e-13	19.9995	1.53348e-11	19.6	2.79819e-11	1.18839e-05	-3.53754e-14	1.10202e-05
1.38919e-13	19.9995	1.45115e-11	19.7	2.55234e-11	1.18839e-05	-1.70726e-14	1.06439e-05
2.91056e-13	19.9995	1.46795e-11	19.8	2.48299e-11	1.18839e-05	-5.38885e-14	1.12711e-05
2.10364e-13	19.9995	1.3831e-11	19.9	1.74376e-11	1.11313e-05	-1.35304e-13	1.05603e-05
2.52181e-13	19.9995	1.49316e-11	20	2.15645e-11	1.2302e-05	-7.97648e-14	1.06439e-05
2.32849e-13	19.9995	1.46795e-11	20.1	2.10098e-11	1.13822e-05	-7.0929e-14	1.11038e-05
2.6647e-13	19.9995	1.39906e-11	20.2	1.47732e-11	1.17167e-05	1.93225e-14	1.08948e-05
2.67521e-13	19.9995	1.27389e-11	20.3	1.77024e-11	1.17167e-05	7.96216e-15	1.12711e-05
1.68338e-13	19.9995	1.3978e-11	20.4	1.59415e-11	1.22184e-05	3.51007e-14	1.06439e-05
1.88721e-13	19.9995	1.32765e-11	20.5	1.97826e-11	1.19676e-05	7.12855e-14	1.03512e-05
1.67287e-13	19.9995	1.3453e-11	20.6	1.869e-11	1.24693e-05	-9.61742e-14	1.10202e-05
1.35347e-13	19.9995	1.47593e-11	20.7	2.02491e-11	1.18839e-05	-2.46462e-14	1.09784e-05
1.46484e-13	19.9995	1.5192e-11	20.8	1.97154e-11	1.19676e-05	-5.28366e-14	1.03094e-05
2.3474e-13	19.9995	1.46921e-11	20.9	2.14427e-11	1.17167e-05	-4.44216e-14	1.00168e-05
2.74245e-13	19.9995	1.45997e-11	21	1.88371e-11	1.22184e-05	-1.09717e-14	1.01422e-05
2.40413e-13	19.9995	1.56961e-11	21.1	1.67063e-11	1.19676e-05	2.77376e-14	1.0853e-05
2.46718e-13	19.9995	1.52634e-11	21.2	1.67148e-11	1.29711e-05	-1.16028e-14	1.08112e-05
3.06606e-13	19.9995	1.59691e-11	21.3	1.84588e-11	1.21348e-05	-2.94848e-14	1.06021e-05
1.65185e-13	19.9995	1.47341e-11	21.4	1.43067e-11	1.25529e-05	2.58442e-14	1.09366e-05
1.8746e-13	19.9995	1.41124e-11	21.5	1.27601e-11	1.16331e-05	8.22251e-14	1.06021e-05
2.54493e-13	19.9995	1.43603e-11	21.6	7.41444e-12	1.17167e-05	-5.97791e-14	1.06857e-05
2.5071e-13	19.9995	1.44023e-11	21.7	7.16648e-12	1.15494e-05	-2.14905e-14	1.03931e-05
1.83257e-13	19.9995	1.44821e-11	21.8	6.98577e-12	1.16331e-05	-3.83207e-14	1.09784e-05
9.22691e-14	19.9995	1.40788e-11	21.9	5.09461e-12	1.12986e-05	4.77233e-14	1.06021e-05
1.89981e-13	19.9995	1.59187e-11	22	4.06918e-12	1.14658e-05	2.05848e-14	1.0853e-05
1.54679e-13	19.9995	1.39948e-11	22.1	6.26713e-12	1.13822e-05	-4.14763e-14	1.09366e-05
2.21922e-13	19.9995	1.23272e-11	22.2	4.57769e-12	1.19676e-05	-7.63988e-14	1.11038e-05
2.42305e-13	19.9995	1.37176e-11	22.3	8.9904e-12	1.12986e-05	-2.99056e-14	1.09784e-05
1.46273e-13	19.9995	1.39276e-11	22.4	6.01077e-12	1.08804e-05	-1.03537e-13	1.06857e-05
1.84938e-13	19.9995	1.29447e-11	22.5	8.37262e-12	1.08804e-05	-1.53896e-14	1.10202e-05
2.02379e-13	19.9995	1.45409e-11	22.6	3.51024e-12	1.07132e-05	-4.94706e-14	1.13547e-05
1.13283e-13	19.9995	1.48559e-11	22.7	6.7084e-12	1.02951e-05	-1.77379e-13	1.12293e-05
1.64555e-13	19.9995	1.33227e-11	22.8	2.87144e-12	1.05459e-05	-1.53607e-13	1.11456e-05
1.76533e-13	19.9995	1.36462e-11	22.9	9.77629e-12	1.04623e-05	-9.17563e-14	1.13547e-05
3.06816e-13	19.9995	1.45619e-11	23	7.23793e-12	1.06296e-05	-8.94422e-14	1.1062e-05
4.58297e-14	19.9995	1.38268e-11	23.1	7.41864e-12	1.11313e-05	-1.68754e-13	1.12292e-05
2.10364e-13	19.9995	1.54608e-11	23.2	8.01961e-12	1.06296e-05	-1.66861e-13	1.08112e-05
2.1919e-13	19.9995	1.47467e-11	23.3	7.3598e-12	1.16331e-05	-8.58658e-14	1.14801e-05
1.39759e-13	19.9995	1.494e-11	23.4	4.41799e-12	1.18839e-05	-1.11952e-13	1.12292e-05
1.88931e-13	19.9995	1.49316e-11	23.5	1.1243e-11	1.20512e-05	-1.20157e-13	1.10202e-05
2.44406e-13	19.9995	1.54356e-11	23.6	4.35916e-12	1.11313e-05	-1.69175e-13	1.13129e-05
1.81786e-13	19.9995	1.49064e-11	23.7	7.85991e-12	1.16331e-05	-1.40353e-13	1.1062e-05
1.86199e-13	19.9995	1.45325e-11	23.8	4.22047e-12	1.07968e-05	-1.02065e-13	1.11874e-05
1.35136e-13	19.9995	1.3978e-11	23.9	5.83426e-12	1.19676e-05	-1.18264e-13	1.06021e-05
1.69388e-13	19.9995	1.43561e-11	24	2.74116e-12	1.10477e-05	-2.17982e-13	1.11874e-05
1.81786e-13	19.9995	1.49022e-11	24.1	4.67855e-12	1.17167e-05	-1.19316e-13	1.11456e-05
1.66867e-13	19.9995	1.50912e-11	24.2	1.83341e-12	1.10477e-05	-1.95472e-13	1.09366e-05
2.10154e-13	19.9995	1.40074e-11	24.3	2.60248e-12	1.07968e-05	-7.55573e-14	1.09784e-05
2.08053e-13	19.9995	1.61959e-11	24.4	9.63471e-13	1.18003e-05	-1.62022e-13	1.12711e-05
2.58275e-13	19.9995	1.48307e-11	24.5	3.37575e-12	1.17167e-05	-1.15108e-13	1.0853e-05
1.51737e-13	19.9995	1.37218e-11	24.6	1.8208e-12	1.18839e-05	-1.32359e-13	1.04767e-05
1.84938e-13	19.9995	1.46249e-11	24.7	2.62349e-12	1.16331e-05	-1.93999e-13	1.06857e-05
1.20007e-13	19.9995	1.61119e-11	24.8	-1.47825e-12	1.20512e-05	-1.51924e-13	1.0853e-05
1.03617e-13	19.9995	1.37596e-11	24.9	6.98709e-13	1.15494e-05	-1.06062e-13	1.0853e-05
1.30934e-13	19.9995	1.41713e-11	25	-2.655e-12	1.18003e-05	-2.08095e-13	1.11456e-05
1.65816e-13	19.9995	1.40242e-11	25.1	1.23244e-12	1.18839e-05	-1.11952e-13	1.07693e-05
1.7191e-13	19.9995	1.41419e-11	25.2	-9.55796e-14	1.16331e-05	-1.82008e-13	1.14383e-05
1.02566e-13	19.9995	1.3936e-11	25.3	4.47683e-12	1.15494e-05	-1.49189e-13	1.03512e-05
9.24792e-14	19.9995	1.27599e-11	25.4	2.6319e-12	1.19676e-05	-6.65111e-14	1.08948e-05
2.48609e-13	19.9995	1.34236e-11	25.5	7.6792e-12	1.13822e-05	-1.20368e-13	1.06439e-05
1.19166e-13	19.9995	1.41376e-11	25.6	6.72941e-12	1.12986e-05	-7.40847e-14	1.09366e-05
1.8809e-13	19.9995	1.32429e-11	25.7	1.34367e-11	1.12986e-05	2.49239e-15	9.93315e-06
1.21688e-13	19.9995	1.46207e-11	25.8	1.35502e-11	1.12986e-05	-9.89091e-14	1.05603e-05
1.73801e-13	19.9995	1.46165e-11	25.9	1.72527e-11	1.07968e-05	-1.03537e-13	1.12711e-05
2.02379e-13	19.9995	1.44317e-11	26	1.5143e-11	1.15494e-05	-1.26468e-13	1.05185e-05
2.08473e-13	19.9995	1.48685e-11	26.1	1.95095e-11	1.15494e-05	-7.55573e-14	1.1062e-05
1.49846e-13	19.9995	1.50072e-11	26.2	1.4126e-11	1.14658e-05	-2.06832e-13	1.1062e-05
1.64135e-13	19.9995	1.47635e-11	26.3	1.88749e-11	1.17167e-05	-1.24575e-13	1.14383e-05
2.194e-13	19.9995	1.36252e-11	26.4	1.41176e-11	1.20512e-05	-1.57394e-13	1.13547e-05
1.34716e-13	19.9995	1.49694e-11	26.5	1.48404e-11	1.16331e-05	-4.35801e-14	1.13547e-05
2.04691e-13	19.9995	1.37848e-11	26.6	1.27769e-11	1.20512e-05	-1.28783e-13	1.11038e-05
1.59302e-13	19.9995	1.44233e-11	26.7	9.35603e-12	1.21348e-05	-1.13635e-13	1.18146e-05
1.46694e-13	19.9995	1.34404e-11	26.8	4.18685e-12	1.18839e-05	-1.71279e-13	1.1731e-05
2.45037e-13	19.9995	1.3852e-11	26.9	8.99881e-12	1.23857e-05	-1.98628e-13	1.12711e-05
2.08053e-13	19.9995	1.41545e-11	27	3.4472e-12	1.19676e-05	-8.75488e-14	1.13129e-05
1.84098e-13	19.9995	1.3747e-11	27.1	4.7458e-12	1.12986e-05	-1.19526e-13	1.16891e-05
1.2484e-13	19.9995	1.42973e-11	27.2	3.53965e-12	1.17167e-05	-1.62864e-13	1.11874e-05
2.67101e-13	19.9995	1.23566e-11	27.3	7.44806e-12	1.16331e-05	-1.09007e-13	1.12711e-05
2.24023e-13	19.9995	1.43393e-11	27.4	8.22133e-12	1.04623e-05	-2.65316e-13	1.09366e-05
1.24209e-13	19.9995	1.381e-11	27.5	9.19213e-12	1.08804e-05	-1.64967e-13	1.15219e-05
7.18863e-14	19.9995	1.39738e-11	27.6	5.32995e-12	1.05459e-05	-9.42808e-14	1.12292e-05
1.20847e-13	19.9995	1.3978e-11	27.7	5.75021e-12	1.16331e-05	-1.39512e-13	1.07275e-05
1.77373e-13	19.9995	1.31211e-11	27.8	6.57812e-12	9.87694e-06	-1.45613e-13	1.09366e-05
1.64555e-13	19.9995	1.29111e-11	27.9	9.91497e-12	1.12149e-05	-1.69596e-13	1.12711e-05
1.49636e-13	19.9995	1.47971e-11	28	7.12446e-12	1.15494e-05	-1.42878e-13	1.14801e-05
1.35557e-13	19.9995	1.38016e-11	28.1	8.38103e-12	1.16331e-05	-1.71699e-13	1.07275e-05
2.39152e-13	19.9995	1.58767e-11	28.2	4.85086e-12	1.20512e-05	-1.47506e-13	1.08112e-05
-1.23777e-14	19.9995	1.44569e-11	28.3	7.93135e-12	1.19676e-05	-2.24714e-13	1.08948e-05
1.72961e-13	19.9995	1.41713e-11	28.4	6.22931e-12	1.18003e-05	-2.07884e-13	1.07693e-05
1.74642e-13	19.9995	1.3642e-11	28.5	6.25452e-12	1.18003e-05	-2.32077e-13	1.06439e-05
1.19377e-13	19.9995	1.59061e-11	28.6	4.14903e-12	1.20512e-05	-2.15458e-13	1.11456e-05
1.20217e-13	19.9995	1.60909e-11	28.7	4.29192e-12	1.17167e-05	-2.44279e-13	1.14801e-05
1.29463e-13	19.9995	1.54146e-11	28.8	3.48922e-12	1.20512e-05	-2.40492e-13	1.13965e-05
1.13703e-13	19.9995	1.46459e-11	28.9	6.99418e-12	1.19676e-05	-1.15318e-13	1.09366e-05
4.646e-14	19.9995	1.46165e-11	29	7.92295e-12	1.17167e-05	-1.36356e-13	1.11456e-05
7.1676e-14	19.9995	1.39444e-11	29.1	6.75883e-12	1.21348e-05	-1.59287e-13	1.09366e-05
1.73171e-13	19.9995	1.43141e-11	29.2	2.19483e-12	1.10477e-05	-1.40353e-13	1.10202e-05
1.39969e-13	19.9995	1.50408e-11	29.3	3.93049e-12	1.18839e-05	-1.50451e-13	1.03931e-05
1.68758e-13	19.9995	1.47677e-11	29.4	2.6403e-12	1.19676e-05	-2.29131e-13	1.06439e-05
1.92083e-13	19.9995	1.49904e-11	29.5	4.94332e-12	1.20512e-05	-1.8327e-13	1.08948e-05
1.66026e-13	19.9995	1.45619e-11	29.6	1.62748e-12	1.22184e-05	-2.27028e-13	1.06021e-05
1.58041e-13	19.9995	1.44737e-11	29.7	5.85239e-13	1.18003e-05	-1.9421e-13	1.12292e-05
7.18861e-14	19.9995	1.34572e-11	29.8	3.06476e-12	1.21348e-05	-2.53114e-13	1.09784e-05
8.80663e-14	19.9995	1.44905e-11	29.9	2.36713e-12	1.17167e-05	-2.21559e-13	1.09366e-05
1.20637e-13	19.9995	1.42721e-11	30	9.76079e-13	1.18003e-05	-1.91475e-13	1.1062e-05
1.43962e-13	19.9995	1.43267e-11	30.1	6.03179e-12	1.20512e-05	-1.44561e-13	1.08948e-05
1.69178e-13	19.9995	1.3915e-11	30.2	1.27157e-13	1.18839e-05	-1.19736e-13	1.03512e-05
1.33245e-13	19.9995	1.48853e-11	30.3	1.29127e-12	1.18839e-05	-1.68544e-13	1.03094e-05
1.61823e-13	19.9995	1.33605e-11	30.4	5.3901e-13	1.19676e-05	-1.97576e-13	1.05603e-05
8.07117e-14	19.9995	1.42805e-11	30.5	6.28814e-12	1.16331e-05	-1.67281e-13	1.07275e-05
6.41113e-14	19.9995	1.53306e-11	30.6	8.46928e-12	1.19676e-05	-2.43227e-13	1.0853e-05
1.60983e-13	19.9995	1.55448e-11	30.7	1.06504e-11	1.21348e-05	-1.58446e-13	1.13965e-05
1.11601e-13	19.9995	1.40074e-11	30.8	1.16002e-11	1.19676e-05	-1.4414e-13	1.06857e-05
1.11391e-13	19.9995	1.45703e-11	30.9	1.45798e-11	1.2302e-05	-1.81377e-13	1.08112e-05
1.50476e-13	19.9995	1.45745e-11	31	1.57944e-11	1.16331e-05	-2.2324e-13	1.08948e-05
3.32215e-14	19.9995	1.32639e-11	31.1	1.79797e-11	1.17167e-05	-2.1735e-13	1.10202e-05
1.39339e-13	19.9995	1.48896e-11	31.2	1.63239e-11	1.14658e-05	-1.94841e-13	1.12292e-05
1.45433e-13	19.9995	1.42049e-11	31.3	1.80049e-11	1.13822e-05	-1.6076e-13	1.1062e-05
1.43962e-13	19.9995	1.38814e-11	31.4	1.66727e-11	1.07132e-05	-2.0578e-13	1.0853e-05
1.17065e-13	19.9995	1.38142e-11	31.5	1.30333e-11	1.16331e-05	-1.52134e-13	1.03931e-05
2.15408e-13	19.9995	1.43687e-11	31.6	1.50379e-11	1.07968e-05	-2.73519e-13	1.13547e-05
1.16014e-13	19.9995	1.6658e-11	31.7	1.05538e-11	1.15494e-05	-2.69522e-13	1.11874e-05
1.51527e-13	19.9995	1.44779e-11	31.8	1.00453e-11	1.15494e-05	-1.67913e-13	1.08112e-05
1.39339e-13	19.9995	1.42427e-11	31.9	4.57349e-12	1.17167e-05	-2.12512e-13	1.06857e-05
9.31095e-14	19.9995	1.44023e-11	32	5.58631e-12	1.15494e-05	-1.76327e-13	1.14383e-05
1.8746e-13	19.9995	1.42259e-11	32.1	4.7542e-12	1.14658e-05	-1.96944e-13	1.15219e-05
1.19797e-13	19.9995	1.33269e-11	32.2	8.63739e-12	1.12986e-05	-1.83691e-13	1.06021e-05
1.12442e-13	19.9995	1.3537e-11	32.3	2.37554e-12	1.14658e-05	-1.7212e-13	1.09784e-05
2.35371e-13	19.9995	1.3516e-11	32.4	6.31756e-12	1.12986e-05	-2.36703e-13	1.08948e-05
1.73591e-13	19.9995	1.24574e-11	32.5	3.36735e-12	1.09641e-05	-2.60477e-13	1.0853e-05
1.28832e-13	19.9995	1.27095e-11	32.6	5.20808e-12	1.02114e-05	-1.48768e-13	1.05603e-05
6.13793e-14	19.9995	1.3831e-11	32.7	9.76079e-13	1.01278e-05	-2.1209e-13	1.03931e-05
1.79054e-13	19.9995	1.3999e-11	32.8	8.01961e-12	9.54245e-06	-2.20927e-13	1.01422e-05
1.43962e-13	19.9995	1.44611e-11	32.9	2.468e-12	1.01278e-05	-2.11881e-13	1.08112e-05
9.33199e-14	19.9995	1.38352e-11	33	1.13354e-11	1.07968e-05	-1.85163e-13	1.09366e-05
1.21478e-13	19.9995	1.31463e-11	33.1	-1.38579e-12	9.79329e-06	-2.27868e-13	1.05603e-05
1.77794e-13	19.9995	1.5171e-11	33.2	5.67877e-12	1.04623e-05	-2.68471e-13	1.06857e-05
1.45223e-13	19.9995	1.66706e-11	33.3	2.64871e-12	1.04623e-05	-2.46802e-13	1.05185e-05
5.63362e-14	19.9995	1.39696e-11	33.4	5.60732e-12	1.12986e-05	-2.76044e-13	1.02676e-05
2.0322e-13	19.9995	1.45577e-11	33.5	-5.35538e-14	1.06296e-05	-2.55849e-13	1.06021e-05
8.36536e-14	19.9995	1.54062e-11	33.6	4.49784e-12	1.05459e-05	-2.86562e-13	1.06021e-05
1.67287e-13	19.9995	1.57969e-11	33.7	-1.81446e-12	1.07968e-05	-2.35864e-13	1.09366e-05
1.05087e-13	19.9995	1.38772e-11	33.8	2.54784e-12	1.07968e-05	-2.81934e-13	1.03931e-05
1.38499e-13	19.9995	1.42889e-11	33.9	-5.86586e-12	1.11313e-05	-2.58794e-13	1.09784e-05
6.76837e-14	19.9995	1.53432e-11	34	1.76196e-12	1.04623e-05	-2.25135e-13	1.1062e-05
1.97967e-13	19.9995	1.37218e-11	34.1	-6.25251e-12	1.07968e-05	-2.82986e-13	1.13965e-05
1.64975e-13	19.9995	1.42133e-11	34.2	3.12071e-13	1.12986e-05	-2.52904e-13	1.04349e-05
1.01305e-13	19.9995	1.48559e-11	34.3	-1.09763e-11	1.13822e-05	-2.4617e-13	1.09366e-05
1.03616e-13	19.9995	1.46459e-11	34.4	-3.65945e-12	1.14658e-05	-2.77306e-13	1.11038e-05
6.222e-14	19.9995	1.43477e-11	34.5	-1.11991e-11	1.15494e-05	-2.04518e-13	1.06857e-05
7.20962e-14	19.9995	1.28565e-11	34.6	-6.66017e-12	1.10477e-05	-3.65449e-13	1.04349e-05
5.78073e-14	19.9995	1.42931e-11	34.7	-1.64483e-11	1.18839e-05	-3.01077e-13	1.05603e-05
4.73005e-14	19.9995	1.3768e-11	34.8	-9.32048e-12	1.15494e-05	-3.30318e-13	1.06857e-05
7.06251e-14	19.9995	1.36e-11	34.9	-2.70895e-11	1.18839e-05	-2.99605e-13	1.11456e-05
1.0992e-13	19.9995	1.41839e-11	35	-7.43347e-12	1.12986e-05	-3.82909e-13	1.06857e-05
7.86105e-14	19.9995	1.48013e-11	35.1	-2.65011e-11	1.11313e-05	-3.29056e-13	1.07693e-05
-6.38604e-14	19.9995	1.3705e-11	35.2	-2.18865e-11	1.12986e-05	-2.94767e-13	1.12293e-05
1.17065e-13	19.9995	1.39822e-11	35.3	-2.48579e-11	1.16331e-05	-3.1391e-13	1.09784e-05
4.43287e-15	19.9995	1.48896e-11	35.4	-2.02223e-11	1.12149e-05	-2.23031e-13	1.14383e-05
3.13302e-14	19.9995	1.35412e-11	35.5	-2.23278e-11	1.13822e-05	-3.01498e-13	1.09784e-05
6.26402e-14	19.9995	1.42259e-11	35.6	-1.46873e-11	1.11313e-05	-1.74855e-13	1.08948e-05
7.9451e-14	19.9995	1.47383e-11	35.7	-3.32759e-11	1.12149e-05	-2.9161e-13	1.07275e-05
1.30303e-13	19.9995	1.35538e-11	35.8	-6.44584e-12	1.21348e-05	-3.11385e-13	1.09784e-05
8.28131e-14	19.9995	1.47131e-11	35.9	-2.43367e-11	1.14658e-05	-3.45043e-13	1.01422e-05
3.04897e-14	19.9995	1.48265e-11	36	3.2875e-12	1.18003e-05	-3.00657e-13	1.06439e-05
2.5418e-15	19.9995	1.53726e-11	36.1	-1.89741e-11	1.16331e-05	-3.604e-13	1.04767e-05
1.33455e-13	19.9995	1.34278e-11	36.2	-1.60238e-11	1.14658e-05	-3.69866e-13	1.06439e-05
8.11321e-14	19.9995	1.46081e-11	36.3	-1.72678e-11	1.13822e-05	-3.02339e-13	1.03931e-05
5.2764e-14	19.9995	1.4104e-11	36.4	-1.25355e-11	1.18839e-05	-3.7218e-13	1.06439e-05
3.67937e-14	19.9995	1.5507e-11	36.5	-1.13672e-11	1.17167e-05	-2.93504e-13	1.14383e-05
9.99883e-09	19.3005	1.13065e-11	36.6	-4.15005e-11	1.22184e-05	-1.00003e-08	2.37143
9.99986e-09	19.3768	1.48265e-11	36.7	1.1991e-11	1.19676e-05	-9.99925e-09	2.37143
9.99989e-09	18.9028	1.48938e-11	36.8	4.11696e-11	1.06296e-05	-9.9993e-09	2.37143
9.99989e-09	18.4005	1.5507e-11	36.9	4.44741e-12	1.09641e-05	-9.99931e-09	2.37143
9.99984e-09	17.9242	1.55154e-11	37	6.60334e-12	1.18003e-05	-9.99927e-09	2.37143
9.99983e-09	17.474	1.59775e-11	37.1	2.25269e-11	1.19676e-05	-9.99927e-09	2.37143
9.99986e-09	17.0643	1.5171e-11	37.2	4.12381e-12	1.09641e-05	-9.99931e-09	2.37143
9.99983e-09	16.6455	1.47593e-11	37.3	-1.33677e-11	1.18839e-05	-9.99928e-09	2.37143
9.99984e-09	16.2643	1.55364e-11	37.4	1.02932e-11	1.12986e-05	-9.99929e-09	2.37143
9.99987e-09	15.9039	1.45325e-11	37.5	3.65215e-11	1.08804e-05	-9.99934e-09	2.37143
9.99987e-09	15.5149	1.48896e-11	37.6	-9.74916e-12	1.19676e-05	-9.99934e-09	2.37143
9.99985e-09	15.16	1.45661e-11	37.7	7.14127e-12	1.21348e-05	-9.99932e-09	2.37143
9.99985e-09	14.8099	1.33773e-11	37.8	4.15058e-11	1.13822e-05	-9.99933e-09	2.37143
9.99981e-09	14.4417	1.31925e-11	37.9	-5.72297e-12	1.05459e-05	-9.9993e-09	2.37143
9.99983e-09	14.1282	1.58179e-11	38	1.33695e-11	1.09641e-05	-9.99932e-09	2.37143
9.99983e-09	13.7802	1.73049e-11	38.1	4.16529e-11	1.21348e-05	-9.99932e-09	2.37143
9.99981e-09	13.4564	1.51038e-11	38.2	7.24213e-12	1.12149e-05	-9.9993e-09	2.37143
9.99982e-09	13.1357	1.2176e-11	38.3	-9.78698e-12	1.04623e-05	-9.99932e-09	2.37143
9.99981e-09	12.8209	1.58683e-11	38.4	2.88825e-12	1.15494e-05	-9.99931e-09	2.37143
9.99981e-09	12.4881	1.41124e-11	38.5	1.73199e-11	1.07968e-05	-9.99931e-09	2.37143
9.99987e-09	12.1898	1.25582e-11	38.6	-1.37039e-11	1.15494e-05	-9.99937e-09	2.37143
9.99986e-09	11.8839	1.30203e-11	38.7	1.0247e-11	1.19676e-05	-9.99936e-09	2.37143
9.99982e-09	11.5621	1.24028e-11	38.8	4.19429e-11	1.04623e-05	-9.99933e-09	2.37143
9.9998e-09	11.294	1.47005e-11	38.9	-3.2595e-11	1.13822e-05	-9.99931e-09	2.37143
9.99983e-09	10.997	1.28607e-11	39	6.01077e-12	1.22184e-05	-9.99934e-09	2.37143
9.9998e-09	10.7089	1.43561e-11	39.1	5.21425e-11	1.12986e-05	-9.99931e-09	2.37143
9.99981e-09	10.4252	1.24448e-11	39.2	7.16648e-12	1.12986e-05	-9.99933e-09	2.37143
9.9998e-09	10.1257	1.30917e-11	39.3	3.1236e-12	1.16331e-05	-9.99932e-09	2.37143
9.99981e-09	9.84909	1.67924e-11	39.4	6.00657e-12	1.18003e-05	-9.99933e-09	2.37143
9.99981e-09	9.57118	1.27851e-11	39.5	1.53111e-11	1.12149e-05	-9.99933e-09	2.37143
9.99979e-09	9.32431	1.5129e-11	39.6	4.40539e-12	1.10477e-05	-9.99932e-09	2.37143
9.9998e-09	9.03463	1.60111e-11	39.7	7.47327e-12	1.18003e-05	-9.99933e-09	2.37143
9.99978e-09	8.79607	1.27599e-11	39.8	1.89337e-11	1.11313e-05	-9.99932e-09	2.37143
9.99978e-09	8.55258	1.34278e-11	39.9	-3.25656e-11	1.12149e-05	-9.99932e-09	2.37143
9.99981e-09	8.31422	1.19408e-11	40	1.21465e-11	1.20512e-05	-9.99935e-09	2.37143
9.99979e-09	8.03965	1.50996e-11	40.1	4.79147e-11	1.07132e-05	-9.99933e-09	2.37143
9.99979e-09	7.79307	1.19744e-11	40.2	-3.45352e-12	1.11313e-05	-9.99934e-09	2.37143
9.99977e-09	7.54238	1.17391e-11	40.3	1.71153e-12	1.14658e-05	-9.99931e-09	2.37143
9.99977e-09	7.31076	1.1882e-11	40.4	1.34451e-11	1.21348e-05	-9.99932e-09	2.37143
9.99978e-09	7.06156	1.31547e-11	40.5	2.12115e-11	1.15494e-05	-9.99932e-09	2.37143
9.99976e-09	6.80275	1.39444e-11	40.6	1.33821e-11	1.06296e-05	-9.99931e-09	2.37143
9.99979e-09	6.56947	1.49526e-11	40.7	5.59051e-12	1.20512e-05	-9.99934e-09	2.37143
9.99983e-09	6.32346	1.28607e-11	40.8	1.13607e-11	1.07132e-05	-9.99938e-09	2.37143
9.99977e-09	6.09871	1.42931e-11	40.9	-1.78436e-11	1.12986e-05	-9.99934e-09	2.37143
9.9998e-09	5.87444	1.32135e-11	41	7.43545e-12	1.13822e-05	-9.99936e-09	2.37143
9.99979e-09	5.68541	1.30329e-11	41.1	3.7942e-11	1.02951e-05	-9.99935e-09	2.37143
9.99977e-09	5.47651	1.29951e-11	41.2	-1.84067e-11	1.15494e-05	-9.99934e-09	2.37143
9.99977e-09	5.2677	1.3915e-11	41.3	6.46465e-12	1.20512e-05	-9.99934e-09	2.37143
9.99979e-09	5.05949	1.36714e-11	41.4	3.19995e-11	1.22184e-05	-9.99936e-09	2.37141
9.99978e-09	4.86173	1.48938e-11	41.5	1.60591e-11	1.11313e-05	-9.99936e-09	2.36738
9.99976e-09	4.70023	1.205e-11	41.6	1.39831e-11	1.11313e-05	-9.99935e-09	2.35232
9.99977e-09	4.49644	1.44569e-11	41.7	6.19148e-12	1.17167e-05	-9.99936e-09	2.21478
9.99976e-09	4.32229	1.17979e-11	41.8	1.19532e-11	1.04623e-05	-9.99936e-09	2.01667
9.99976e-09	4.14489	1.43519e-11	41.9	-2.02181e-11	1.20512e-05	-9.99935e-09	1.83394
9.99974e-09	3.99611	1.14535e-11	42	3.68254e-12	1.15494e-05	-9.99934e-09	1.62646
9.99978e-09	3.78523	1.41923e-11	42.1	2.92847e-11	1.03787e-05	-9.99939e-09	1.4803
9.99976e-09	3.62158	1.30959e-11	42.2	-9.69872e-12	1.12149e-05	-9.99938e-09	1.30342
9.99976e-09	3.46985	1.60951e-11	42.3	2.468e-12	1.18003e-05	-9.99939e-09	1.13553
9.99976e-09	3.31192	1.33059e-11	42.4	3.94087e-11	1.15494e-05	-9.99939e-09	0.972522
9.99976e-09	3.14544	1.2323e-11	42.5	1.86353e-11	1.23857e-05	-9.99939e-09	0.814794
9.99974e-09	2.996	1.51458e-11	42.6	1.35544e-11	1.12149e-05	-9.99937e-09	0.657477
9.99974e-09	2.8345	1.48307e-11	42.7	1.20835e-11	1.07968e-05	-9.99938e-09	0.501962
9.99975e-09	2.69028	1.28817e-11	42.8	5.01056e-12	1.15494e-05	-9.99939e-09	0.329212
9.99974e-09	2.52464	1.00967e-11	42.9	-1.20606e-11	1.18003e-05	-9.99939e-09	0.179922
9.99975e-09	2.41628	1.20878e-11	43	-5.15981e-12	1.12149e-05	-9.99926e-09	0.057169
9.99972e-09	2.4337	1.30287e-11	43.1	1.65004e-11	1.11313e-05	-9.99623e-09	0.0853253
9.99979e-09	2.42787	1.07478e-11	43.2	-2.38534e-11	1.12149e-05	-9.99945e-09	0.092479
9.99971e-09	2.398	1.38604e-11	43.3	1.29198e-11	1.21348e-05	-9.9987e-09	0.0708486
9.99972e-09	2.3756	1.58137e-11	43.4	4.15604e-11	1.26366e-05	-9.99703e-09	0.0694153
9.99972e-09	2.39145	1.32975e-11	43.5	1.08648e-11	1.25529e-05	-9.99887e-09	0.0305699
9.99972e-09	2.43449	1.41797e-11	43.6	7.79267e-12	1.07132e-05	-9.9981e-09	0.0362456
9.99974e-09	2.41198	1.48811e-11	43.7	8.58696e-12	1.07968e-05	-9.99861e-09	0.00859819
9.99973e-09	2.42005	1.1151e-11	43.8	7.54472e-12	1.10477e-05	-9.99943e-09	0.0355327
9.99973e-09	2.43792	1.33815e-11	43.9	-1.81798e-11	1.14658e-05	-9.99673e-09	0.0374821
9.99975e-09	2.43156	1.32891e-11	44	-2.53733e-12	1.06296e-05	-9.99853e-09	0.0338598
9.99974e-09	2.42644	1.29321e-11	44.1	1.78326e-11	1.07968e-05	-9.99919e-09	0.0114411
9.99974e-09	2.436	1.27137e-11	44.2	-6.47946e-12	1.04623e-05	-9.99809e-09	0.0186092
9.99974e-09	2.41034	1.43309e-11	44.3	2.47123e-11	1.13822e-05	-9.99893e-09	0.0190086
9.99974e-09	2.42011	1.42049e-11	44.4	2.51283e-11	1.24693e-05	-9.99943e-09	0.0479059
9.99973e-09	2.41312	1.3432e-11	44.5	2.58987e-12	1.14658e-05	-9.99864e-09	0.0137362
9.99973e-09	2.41651	1.25204e-11	44.6	6.71681e-12	1.03787e-05	-9.99701e-09	0.0241531
9.99972e-09	2.42375	1.5465e-11	44.7	1.24996e-11	1.10477e-05	-9.99766e-09	0.0322216
9.99974e-09	2.39919	1.3642e-11	44.8	3.19084e-12	1.07968e-05	-9.99918e-09	0.00966291
9.99974e-09	2.42597	1.16425e-11	44.9	-2.82116e-11	1.18839e-05	-9.9982e-09	0.0180628
9.99973e-09	2.43018	1.13695e-11	45	2.07716e-12	1.16331e-05	-9.99868e-09	0.0221823
9.99974e-09	2.39577	1.26591e-11	45.1	3.2819e-11	1.06296e-05	-9.99873e-09	0.0134649
9.99974e-09	2.40032	1.49736e-11	45.2	5.62834e-12	1.12149e-05	-9.99943e-09	0.0130162
9.99975e-09	2.38618	1.47845e-11	45.3	4.81304e-12	1.17167e-05	-9.99917e-09	0.0105003
9.99973e-09	2.41874	1.43981e-11	45.4	1.67148e-11	1.23857e-05	-9.99676e-09	0.0242874
9.99973e-09	2.42066	1.28817e-11	45.5	1.02428e-11	1.12149e-05	-9.99862e-09	0.0176222
9.99973e-09	2.42091	9.2482e-12	45.6	1.04361e-11	1.08804e-05	-9.99838e-09	0.0195186
9.99972e-09	2.44239	1.28103e-11	45.7	6.08222e-12	1.13822e-05	-9.9994e-09	0.0233276
9.99974e-09	2.4155	1.44233e-11	45.8	-3.13411e-12	1.20512e-05	-9.99744e-09	0.0213708
9.99973e-09	2.40252	1.16677e-11	45.9	-2.87327e-11	1.16331e-05	-9.99808e-09	0.0205764
9.99972e-09	2.41848	1.26885e-11	46	1.17557e-11	1.10477e-05	-9.99829e-09	0.0217313
9.99973e-09	2.3912	1.40284e-11	46.1	4.46325e-11	1.10477e-05	-9.99847e-09	0.00703824
9.99974e-09	2.40318	1.31757e-11	46.2	-1.5665e-12	1.19676e-05	-9.99785e-09	0.0202208
9.99973e-09	2.3963	1.26002e-11	46.3	1.1285e-11	1.2302e-05	-9.99772e-09	0.014103
9.99974e-09	2.397	1.26381e-11	46.4	1.00116e-11	1.17167e-05	-9.99789e-09	0.023719
9.99974e-09	2.37905	1.46249e-11	46.5	3.83384e-12	1.12149e-05	-9.99868e-09	0.0173347
9.99973e-09	2.36791	1.29909e-11	46.6	7.44937e-13	9.87694e-06	-9.99829e-09	0.0128133
9.99973e-09	2.37856	1.46711e-11	46.7	2.8e-12	1.05459e-05	-9.99856e-09	0.00851884
9.99974e-09	2.36119	1.28439e-11	46.8	4.46843e-12	1.12149e-05	-9.99942e-09	0.0150602
9.99974e-09	2.35773	1.45745e-11	46.9	-1.58809e-11	1.09641e-05	-9.99868e-09	0.0201626
9.99974e-09	2.34849	1.50072e-11	47	1.92741e-11	1.07968e-05	-9.99923e-09	0.0115287
9.99972e-09	2.36415	1.39528e-11	47.1	4.16277e-11	1.13822e-05	-9.99776e-09	0.01671
9.99973e-09	2.38064	1.30791e-11	47.2	5.37618e-12	1.17167e-05	-9.99748e-09	0.0243755
9.99974e-09	2.38432	1.02689e-11	47.3	8.13308e-12	1.10477e-05	-9.9987e-09	0.00869084
9.99974e-09	2.36026	1.58431e-11	47.4	3.00593e-12	1.24693e-05	-9.99804e-09	0.0159306
9.99974e-09	2.38866	1.37176e-11	47.5	5.14084e-12	1.19676e-05	-9.9974e-09	0.0158917
9.99974e-09	2.36476	1.5045e-11	47.6	-1.64146e-11	1.07132e-05	-9.99889e-09	0.00881364
9.99973e-09	2.36836	1.24994e-11	47.7	7.87252e-12	1.21348e-05	-9.99884e-09	0.00802548
9.99974e-09	2.37139	1.071e-11	47.8	2.2695e-11	1.14658e-05	-9.99882e-09	0.00996298
9.99973e-09	2.37026	1.40284e-11	47.9	-3.57119e-12	1.18839e-05	-9.99775e-09	0.00975322
9.99974e-09	2.38054	1.15123e-11	48	1.42815e-11	1.24693e-05	-9.99914e-09	0.0200974
9.99975e-09	2.37676	1.18357e-11	48.1	3.27938e-11	1.22184e-05	-9.99938e-09	0.0184908
9.99973e-09	2.36472	1.35412e-11	48.2	4.61552e-12	1.08804e-05	-9.99896e-09	0.007017
9.99975e-09	2.3721	1.34194e-11	48.3	-1.06149e-11	1.09641e-05	-9.99893e-09	0.00852482
9.99974e-09	2.35641	1.29111e-11	48.4	9.38965e-12	1.20512e-05	-9.99943e-09	0.00871053
9.99973e-09	2.37998	1.15123e-11	48.5	9.3098e-12	1.12149e-05	-9.99894e-09	0.0110457
9.99972e-09	2.38894	1.38226e-11	48.6	-1.90791e-11	1.10477e-05	-9.9978e-09	0.015745
9.99974e-09	2.37433	1.18525e-11	48.7	2.20744e-12	1.18839e-05	-9.99832e-09	0.0182081
9.99974e-09	2.36194	1.62001e-11	48.8	3.86228e-11	1.2302e-05	-9.99806e-09	0.0133467
9.99973e-09	2.35192	1.41419e-11	48.9	-1.36409e-11	1.21348e-05	-9.99903e-09	0.0093156
9.99974e-09	2.37439	1.30203e-11	49	1.43991e-11	1.14658e-05	-9.99851e-09	0.00771267
9.99974e-09	2.36693	1.2386e-11	49.1	4.04341e-11	1.09641e-05	-9.9994e-09	0.0103612
9.99973e-09	2.36535	1.21004e-11	49.2	6.36799e-12	1.18003e-05	-9.99826e-09	0.014915
9.99972e-09	2.3816	1.41082e-11	49.3	-1.88171e-12	1.14658e-05	-9.99936e-09	0.0125299
9.99973e-09	2.39286	1.27179e-11	49.4	3.4556e-12	1.18003e-05	-9.99804e-09	0.0279014
9.99972e-09	2.39285	1.45451e-11	49.5	2.05194e-12	1.13822e-05	-9.99813e-09	0.0141609
9.99972e-09	2.39192	1.29069e-11	49.6	-1.84193e-11	1.18839e-05	-9.99814e-09	0.0188484
9.99972e-09	2.37668	1.38562e-11	49.7	1.99297e-11	1.18003e-05	-9.99848e-09	0.0135104
9.9997e-09	2.44647	9.90348e-12	49.8	2.96251e-11	1.29711e-05	-9.99703e-09	0.0656911
9.99974e-09	2.36098	1.22852e-11	49.9	-1.76208e-11	1.22184e-05	-9.999e-09	0.00738526
9.99973e-09	2.41617	1.29195e-11	50	1.0226e-11	1.12149e-05	-9.99926e-09	0.0196969
9.99972e-09	2.40115	1.16761e-11	50	3.44833e-11	1.15494e-05	-9.99771e-09	0.0120937
9.99973e-09	2.39903	1.34824e-11	49.9	7.61196e-12	1.18003e-05	-9.99905e-09	0.0120422
9.99973e-09	2.42436	1.13989e-11	49.8	-2.04981e-12	1.16331e-05	-9.99944e-09	0.0226747
9.99971e-09	2.41767	1.0647e-11	49.7	-1.77244e-12	1.16331e-05	-9.99764e-09	0.0118589
9.99973e-09	2.42159	1.27011e-11	49.6	9.67543e-12	1.08804e-05	-9.99941e-09	0.0304376
9.99973e-09	2.42508	1.41839e-11	49.5	-3.09208e-12	1.13822e-05	-9.99752e-09	0.0380418
9.99972e-09	2.40796	1.54944e-11	49.4	1.48866e-11	1.14658e-05	-9.9986e-09	0.0148184
9.99974e-09	2.41785	1.31883e-11	49.3	2.74187e-11	1.23857e-05	-9.99803e-09	0.0347016
9.99972e-09	2.38343	1.2197e-11	49.2	-2.70769e-11	1.14658e-05	-9.99754e-09	0.0179285
9.99974e-09	2.38735	1.41124e-11	49.1	1.11673e-11	1.18003e-05	-9.99766e-09	0.0305782
9.99973e-09	2.39582	1.59859e-11	49	4.35861e-11	1.13822e-05	-9.99942e-09	0.00918741
9.99973e-09	2.40379	1.42973e-11	48.9	3.82963e-12	1.12986e-05	-9.99903e-09	0.0352283
9.99973e-09	2.4094	1.04664e-11	48.8	-8.10019e-13	1.15494e-05	-9.99899e-09	0.0331869
9.99972e-09	2.39338	1.21802e-11	48.7	5.55821e-13	1.12149e-05	-9.99672e-09	0.0301454
9.99974e-09	2.39098	1.62799e-11	48.6	1.66643e-11	1.07132e-05	-9.99831e-09	0.0120172
9.99973e-09	2.38012	1.54272e-11	48.5	-1.74569e-11	1.23857e-05	-9.99877e-09	0.0102103
9.99974e-09	2.36626	1.48223e-11	48.4	7.72963e-12	1.21348e-05	-9.99945e-09	0.0127216
9.99974e-09	2.39022	1.27893e-11	48.3	3.84547e-11	1.11313e-05	-9.99942e-09	0.0239685
9.99972e-09	2.4129	1.39864e-11	48.2	-4.03406e-11	1.18839e-05	-9.99763e-09	0.041801
9.99973e-09	2.3865	1.29825e-11	48.1	5.83426e-12	1.26366e-05	-9.99803e-09	0.00955935
9.99973e-09	2.38273	1.30581e-11	48	4.41912e-11	1.16331e-05	-9.99926e-09	0.0226563
9.99973e-09	2.3915	1.28355e-11	47.9	2.39235e-12	1.12986e-05	-9.99816e-09	0.0157556
9.99972e-09	2.40875	1.205e-11	47.8	-1.59592e-12	1.15494e-05	-9.99687e-09	0.0268035
9.99973e-09	2.38951	1.35538e-11	47.7	1.81436e-11	1.04623e-05	-9.99844e-09	0.0208409
9.99973e-09	2.36658	1.36546e-11	47.6	1.57356e-11	1.18839e-05	-9.99929e-09	0.0130432
9.99972e-09	2.37978	1.29867e-11	47.5	-1.6423e-11	1.16331e-05	-9.99931e-09	0.0246553
9.99974e-09	2.37873	1.32555e-11	47.4	7.55312e-12	1.11313e-05	-9.99889e-09	0.0155605
9.99971e-09	2.37747	1.33647e-11	47.3	3.06421e-11	1.11313e-05	-9.99817e-09	0.00730415
9.99972e-09	2.36087	1.44149e-11	47.2	-3.48939e-11	1.15494e-05	-9.99854e-09	0.0094899
9.99972e-09	2.37627	1.25498e-11	47.1	7.05722e-12	1.2302e-05	-9.99789e-09	0.0148958
9.99973e-09	2.37276	1.21634e-11	47	4.122e-11	1.14658e-05	-9.99943e-09	0.0247584
9.99972e-09	2.39851	1.34824e-11	46.9	-7.52173e-12	1.18003e-05	-9.99833e-09	0.0132993
9.99974e-09	2.36286	1.12729e-11	46.8	1.92783e-11	1.17167e-05	-9.99809e-09	0.0128645
9.99972e-09	2.36561	1.63303e-11	46.7	1.96061e-11	1.12986e-05	-9.99799e-09	0.0180937
9.99974e-09	2.36627	1.45829e-11	46.6	7.675e-12	1.19676e-05	-9.99944e-09	0.00880866
9.99972e-09	2.35009	1.22432e-11	46.5	-1.74737e-11	1.07968e-05	-9.99837e-09	0.0158109
9.99973e-09	2.3598	1.5318e-11	46.4	1.68114e-11	1.17167e-05	-9.99933e-09	0.00862512
9.9997e-09	2.39145	1.01975e-11	46.3	2.31909e-11	1.08804e-05	-9.99701e-09	0.0333957
9.99972e-09	2.39406	1.24658e-11	46.2	-3.78736e-11	1.17167e-05	-9.99715e-09	0.0310608
9.99975e-09	2.36431	1.2008e-11	46.1	6.90303e-13	1.15494e-05	-9.99869e-09	0.00923963
9.99973e-09	2.36421	1.39486e-11	46	3.22685e-11	1.15494e-05	-9.99851e-09	0.00757779
9.99972e-09	2.37523	1.16425e-11	45.9	1.55759e-11	1.18003e-05	-9.99788e-09	0.0145713
9.99974e-09	2.38679	1.17517e-11	45.8	2.19218e-11	1.14658e-05	-9.99933e-09	0.027151
9.99972e-09	2.37643	1.23944e-11	45.7	9.09967e-12	1.19676e-05	-9.99816e-09	0.0132834
9.99973e-09	2.38527	1.50786e-11	45.6	-5.44559e-12	1.15494e-05	-9.99783e-09	0.0182737
9.99974e-09	2.36143	1.09116e-11	45.5	-1.22708e-11	1.12986e-05	-9.99886e-09	0.0103047
9.99971e-09	2.36891	1.17391e-11	45.4	5.2333e-12	1.12149e-05	-9.99801e-09	0.0216977
9.99974e-09	2.34458	1.27473e-11	45.3	2.08123e-11	1.12149e-05	-9.99923e-09	0.00837869
9.99974e-09	2.35228	1.44695e-11	45.2	-3.4192e-11	1.17167e-05	-9.99855e-09	0.0240794
9.99972e-09	2.38292	1.46585e-11	45.1	-3.12283e-15	1.26366e-05	-9.99798e-09	0.052948
9.99974e-09	2.33672	1.4919e-11	45	4.70238e-11	1.18839e-05	-9.99882e-09	0.0083115
9.99972e-09	2.3685	1.42511e-11	44.9	1.70383e-11	1.17167e-05	-9.99837e-09	0.0376794
9.9997e-09	2.37353	1.49736e-11	44.8	8.43566e-12	1.2302e-05	-9.99725e-09	0.042376
9.99973e-09	2.34864	1.3894e-11	44.7	9.21734e-12	1.16331e-05	-9.99872e-09	0.0179273
9.9997e-09	2.34489	1.40956e-11	44.6	8.66681e-12	1.15494e-05	-9.99773e-09	0.0306601
9.99976e-09	2.32622	1.21298e-11	44.5	-1.20312e-11	1.18839e-05	-9.99943e-09	0.0298607
9.99974e-09	2.29819	1.25036e-11	44.4	-1.12942e-12	1.19676e-05	-9.99918e-09	0.0107492
9.99973e-09	2.36167	1.205e-11	44.3	2.3691e-11	1.03787e-05	-9.99911e-09	0.0690577
9.99973e-09	2.29846	9.80687e-12	44.2	-3.13468e-11	1.15494e-05	-9.99857e-09	0.00746507
9.99974e-09	2.31826	1.33017e-11	44.1	1.26887e-11	1.17167e-05	-9.99827e-09	0.0129228
9.99974e-09	2.31356	1.44569e-11	44	4.63093e-11	1.21348e-05	-9.99881e-09	0.0112219
9.99973e-09	2.31053	1.29657e-11	43.9	6.88071e-12	1.24693e-05	-9.99861e-09	0.0141056
9.99973e-09	2.33896	1.45031e-11	43.8	1.03142e-11	1.12149e-05	-9.99943e-09	0.0177409
9.99973e-09	2.31252	1.21718e-11	43.7	1.30039e-11	1.10477e-05	-9.99864e-09	0.013436
9.99975e-09	2.31571	1.41124e-11	43.6	4.51045e-12	1.08804e-05	-9.99921e-09	0.0120544
9.99973e-09	2.30592	1.50156e-11	43.5	-2.20336e-11	1.11313e-05	-9.9983e-09	0.015071
9.99974e-09	2.31238	1.37764e-11	43.4	-6.61615e-14	1.17167e-05	-9.99783e-09	0.0154282
9.99973e-09	2.32658	1.14871e-11	43.3	1.8816e-11	1.11313e-05	-9.99858e-09	0.0131393
9.99972e-09	2.32962	1.28271e-11	43.2	-1.72342e-11	1.10477e-05	-9.99764e-09	0.0132332
9.99972e-09	2.33354	1.515e-11	43.1	1.52565e-11	1.26366e-05	-9.99929e-09	0.00711588
9.99974e-09	2.32206	1.41923e-11	43	4.60908e-11	1.32219e-05	-9.99801e-09	0.0142018
9.99974e-09	2.31879	1.25918e-11	42.9	7.90614e-12	1.16331e-05	-9.99928e-09	0.0047365
9.99972e-09	2.35286	1.30917e-11	42.8	4.66595e-12	1.05459e-05	-9.99766e-09	0.0185011
9.99972e-09	2.34468	1.17643e-11	42.7	4.0986e-12	1.12986e-05	-9.99855e-09	0.0133534
9.99974e-09	2.34791	1.29699e-11	42.6	4.20787e-12	1.19676e-05	-9.99888e-09	0.0123609
9.99973e-09	2.33879	1.25624e-11	42.5	-2.02769e-11	1.12149e-05	-9.99885e-09	0.0243169
9.99973e-09	2.34571	1.39738e-11	42.4	-8.01614e-13	1.18003e-05	-9.99775e-09	0.00990298
9.99972e-09	2.34113	1.08822e-11	42.3	2.43004e-11	1.07132e-05	-9.99838e-09	0.0143199
9.99973e-09	2.3225	1.16005e-11	42.2	-1.5137e-11	1.20512e-05	-9.99936e-09	0.0173671
9.99973e-09	2.34315	1.52886e-11	42.1	1.14195e-11	1.26366e-05	-9.99877e-09	0.0133236
9.99972e-09	2.31784	1.2617e-11	42	2.60403e-11	1.21348e-05	-9.99821e-09	0.0123415
9.99972e-09	2.32369	1.73385e-11	41.9	5.36358e-12	1.15494e-05	-9.99855e-09	0.0136265
9.99973e-09	2.31048	1.49526e-11	41.8	7.99019e-12	1.17167e-05	-9.99825e-09	0.0207905
9.99973e-09	2.30135	1.34236e-11	41.7	1.07975e-11	1.13822e-05	-9.99852e-09	0.00720874
9.99973e-09	2.31706	1.49106e-11	41.6	2.56045e-12	1.14658e-05	-9.99887e-09	0.0166303
9.99973e-09	2.34513	1.32093e-11	41.5	-2.60388e-11	1.09641e-05	-9.99918e-09	0.0212411
9.99973e-09	2.32984	1.39612e-11	41.4	-1.45723e-12	1.15494e-05	-9.99937e-09	0.0122966
9.99973e-09	2.3261	1.30245e-11	41.3	4.24598e-11	1.03787e-05	-9.99922e-09	0.00749057
9.99973e-09	2.36224	1.2533e-11	41.2	-6.66017e-12	1.20512e-05	-9.99942e-09	0.0208083
9.99972e-09	2.37483	1.14577e-11	41.1	6.58653e-12	1.15494e-05	-9.99734e-09	0.0474823
9.99973e-09	2.3288	1.30245e-11	41	2.50527e-11	1.18003e-05	-9.99874e-09	0.00491264
9.99974e-09	2.35842	1.57759e-11	40.9	2.09383e-11	1.12149e-05	-9.99937e-09	0.0104424
9.99975e-09	2.32724	1.40704e-11	40.8	3.37996e-12	1.06296e-05	-9.99938e-09	0.0210591
9.9997e-09	2.36688	1.34278e-11	40.7	2.66972e-12	1.09641e-05	-9.99741e-09	0.0323013
9.99974e-09	2.32924	1.36336e-11	40.6	3.12071e-13	1.13822e-05	-9.99892e-09	0.0119355
9.99972e-09	2.36517	1.05252e-11	40.5	-1.93859e-11	1.12986e-05	-9.99791e-09	0.00490139
9.99974e-09	2.35583	1.38142e-11	40.4	2.1077e-11	1.18839e-05	-9.99943e-09	0.0203039
9.99972e-09	2.3532	1.68428e-11	40.3	3.60172e-11	1.09641e-05	-9.99893e-09	0.0183962
9.99973e-09	2.31949	1.44695e-11	40.2	-8.61023e-12	1.20512e-05	-9.99918e-09	0.00991736
9.99972e-09	2.36433	1.0941e-11	40.1	1.13998e-12	1.16331e-05	-9.99944e-09	0.0295055
9.99974e-09	2.37035	1.402e-11	40	1.811e-11	1.12986e-05	-9.99793e-09	0.0218969
9.99974e-09	2.345	1.15123e-11	39.9	3.32953e-12	1.19676e-05	-9.99897e-09	0.0216333
9.99973e-09	2.36138	1.63555e-11	39.8	-1.36898e-12	1.06296e-05	-9.99789e-09	0.0242762
9.99974e-09	2.35778	1.15375e-11	39.7	1.58966e-12	1.11313e-05	-9.99893e-09	0.0083036
9.99973e-09	2.35462	1.51458e-11	39.6	4.80043e-12	1.15494e-05	-9.99916e-09	0.012484
9.99972e-09	2.36849	1.52172e-11	39.5	-1.25482e-11	1.08804e-05	-9.99825e-09	0.0103079
9.99973e-09	2.35373	1.57171e-11	39.4	1.10665e-11	1.23857e-05	-9.99846e-09	0.00946377
9.99973e-09	2.37397	1.43771e-11	39.3	3.87867e-11	1.18003e-05	-9.9984e-09	0.0110123
9.99975e-09	2.351	1.45535e-11	39.2	6.98709e-13	1.20512e-05	-9.99924e-09	0.00970179
9.99973e-09	2.35162	1.2155e-11	39.1	7.39342e-12	1.25529e-05	-9.9988e-09	0.0164654
9.99972e-09	2.34597	1.2239e-11	39	8.62898e-12	1.26366e-05	-9.99786e-09	0.0159039
9.99973e-09	2.42091	1.41376e-11	38.9	1.44874e-11	1.14658e-05	-9.99769e-09	0.0318304
9.99973e-09	2.36474	1.54776e-11	38.8	-1.40191e-11	1.09641e-05	-9.99846e-09	0.00851503
9.99971e-09	2.39684	1.2428e-11	38.7	1.47198e-12	1.17167e-05	-9.99815e-09	0.0160073
9.99973e-09	2.39496	1.12771e-11	38.6	3.7278e-11	1.13822e-05	-9.9993e-09	0.00983571
9.99974e-09	2.42588	1.44569e-11	38.5	-3.35265e-12	1.17167e-05	-9.99941e-09	0.0282112
9.99972e-09	2.4067	1.3726e-11	38.4	7.97338e-12	1.2302e-05	-9.99745e-09	0.0115377
9.99973e-09	2.39562	1.07604e-11	38.3	3.11296e-11	1.10477e-05	-9.99834e-09	0.0141377
9.99973e-09	2.39577	1.19324e-11	38.2	3.1236e-12	1.19676e-05	-9.99805e-09	0.011844
9.99974e-09	2.37591	1.22978e-11	38.1	-1.02283e-11	1.19676e-05	-9.99866e-09	0.00616831
9.9997e-09	2.4361	9.76906e-12	38	-5.53385e-12	1.22184e-05	-9.99655e-09	0.0564614
9.99975e-09	2.42448	1.16971e-11	37.9	1.10076e-11	1.16331e-05	-9.99941e-09	0.0343847
9.99973e-09	2.41214	1.05462e-11	37.8	-1.83016e-11	1.09641e-05	-9.99781e-09	0.0125963
9.99973e-09	2.41034	1.20836e-11	37.7	1.90178e-11	1.25529e-05	-9.99921e-09	0.0343716
9.99974e-09	2.40321	1.2344e-11	37.6	3.45421e-11	1.20512e-05	-9.99808e-09	0.0225812
9.99971e-09	2.41845	1.12813e-11	37.5	-1.43637e-11	1.21348e-05	-9.99851e-09	0.0460618
9.99972e-09	2.39477	1.10502e-11	37.4	9.45689e-12	1.12986e-05	-9.99739e-09	0.0302828
9.99973e-09	2.41415	1.40746e-11	37.3	4.2153e-11	1.19676e-05	-9.99844e-09	0.0189588
9.99972e-09	2.40173	1.29195e-11	37.2	1.05033e-11	1.15494e-05	-9.99814e-09	0.0191743
9.99971e-09	2.38501	1.1151e-11	37.1	-8.63964e-12	1.23857e-05	-9.99753e-09	0.022568
9.99973e-09	2.38494	1.14871e-11	37	-4.51486e-14	1.17167e-05	-9.99823e-09	0.00946465
9.99973e-09	2.39776	9.83627e-12	36.9	5.33416e-12	1.13822e-05	-9.99913e-09	0.0378346
9.99973e-09	2.38779	1.17349e-11	36.8	-8.37908e-12	1.16331e-05	-9.9972e-09	0.0255403
9.99973e-09	2.38304	1.31841e-11	36.7	7.46487e-12	1.20512e-05	-9.99841e-09	0.0131753
9.99974e-09	2.3966	1.16845e-11	36.6	2.89821e-11	1.17167e-05	-9.99911e-09	0.0151463
9.99972e-09	2.40997	1.10166e-11	36.5	-1.86463e-11	1.17167e-05	-9.99763e-09	0.0254218
9.99972e-09	2.40244	1.19156e-11	36.4	9.03243e-12	1.12149e-05	-9.99942e-09	0.0095752
9.99975e-09	2.41886	1.3999e-11	36.3	3.67359e-11	1.10477e-05	-9.99943e-09	0.020399
9.99973e-09	2.39735	1.24826e-11	36.2	8.96519e-12	1.15494e-05	-9.99886e-09	0.00561191
9.99971e-09	2.42582	1.14871e-11	36.1	-5.24386e-12	1.12149e-05	-9.99746e-09	0.0276162
9.99971e-09	2.39221	1.02983e-11	36	1.97209e-12	1.10477e-05	-9.99696e-09	0.0133997
9.99971e-09	2.41294	1.15795e-11	35.9	1.60339e-11	1.07132e-05	-9.99713e-09	0.0170573
9.99973e-09	2.39585	1.18567e-11	35.8	-7.61419e-12	1.13822e-05	-9.99796e-09	0.0162473
9.99974e-09	2.39207	1.15711e-11	35.7	7.71702e-12	1.2302e-05	-9.99874e-09	0.0131502
9.99973e-09	2.39902	1.16677e-11	35.6	3.15541e-11	1.08804e-05	-9.99919e-09	0.00810906
9.99973e-09	2.40799	1.11805e-11	35.5	-3.14645e-11	1.13822e-05	-9.99867e-09	0.00812252
9.99972e-09	2.37406	1.10502e-11	35.4	1.03646e-11	1.17167e-05	-9.99725e-09	0.0116477
9.99972e-09	2.38774	1.12939e-11	35.3	4.43677e-11	1.09641e-05	-9.9985e-09	0.00807131
9.99972e-09	2.3847	1.2386e-11	35.2	3.59849e-12	1.11313e-05	-9.99814e-09	0.00553548
9.99973e-09	2.35474	9.58844e-12	35.1	3.24968e-12	1.15494e-05	-9.99819e-09	0.00986109
9.99971e-09	2.38004	1.13065e-11	35	1.0268e-11	1.12149e-05	-9.9973e-09	0.0109657
9.99972e-09	2.39423	1.18273e-11	34.9	1.34956e-11	1.15494e-05	-9.99854e-09	0.018594
9.99973e-09	2.38077	1.04202e-11	34.8	-1.81167e-11	1.25529e-05	-9.99753e-09	0.0160208
9.9997e-09	2.39654	1.06344e-11	34.7	5.30474e-12	1.11313e-05	-9.99722e-09	0.0323783
9.99973e-09	2.37555	1.24616e-11	34.6	2.80197e-11	1.03787e-05	-9.99825e-09	0.00615978
9.99972e-09	2.36841	1.12561e-11	34.5	-3.9168e-11	1.07968e-05	-9.99773e-09	0.0139059
9.99973e-09	2.36279	1.11721e-11	34.4	4.22888e-12	1.17167e-05	-9.99905e-09	0.00578203
9.99973e-09	2.37905	1.2344e-11	34.3	4.49813e-11	1.19676e-05	-9.99895e-09	0.0090402
9.99972e-09	2.37858	1.04412e-11	34.2	3.09418e-12	1.15494e-05	-9.9983e-09	0.00666609
9.99973e-09	2.36223	1.12267e-11	34.1	1.98457e-11	1.09641e-05	-9.99867e-09	0.00572826
9.99973e-09	2.36361	1.23398e-11	34	1.39747e-11	1.18839e-05	-9.99873e-09	0.0153072
9.99972e-09	2.36152	1.21844e-11	33.9	5.8931e-12	1.14658e-05	-9.99778e-09	0.0140648
9.99972e-09	2.38133	1.07058e-11	33.8	-1.70871e-11	1.12986e-05	-9.99667e-09	0.026761
9.99973e-09	2.34638	1.19114e-11	33.7	3.35894e-12	1.07968e-05	-9.99831e-09	0.0059218
9.99973e-09	2.35543	1.15921e-11	33.6	2.6242e-11	1.02951e-05	-9.99945e-09	0.00615296
9.9997e-09	2.39558	9.94129e-12	33.5	-3.30867e-11	1.10477e-05	-9.99767e-09	0.0369855
9.99972e-09	2.3514	1.08528e-11	33.4	1.11056e-12	1.19676e-05	-9.99784e-09	0.0136041
9.99972e-09	2.37281	1.20122e-11	33.3	3.2424e-11	1.14658e-05	-9.99733e-09	0.0160687
9.99972e-09	2.39198	1.00589e-11	33.2	7.09504e-12	1.09641e-05	-9.9991e-09	0.0282441
9.99972e-09	2.36785	1.15333e-11	33.1	1.80218e-11	1.04623e-05	-9.99904e-09	0.00805906
9.99974e-09	2.3699	1.17517e-11	33	1.20163e-11	1.22184e-05	-9.99801e-09	0.00855136
9.99972e-09	2.37442	1.11847e-11	32.9	4.08599e-12	1.12149e-05	-9.997e-09	0.0129623
9.99971e-09	2.37499	1.17727e-11	32.8	-5.03373e-12	1.12986e-05	-9.99648e-09	0.00986594
9.99972e-09	2.37904	1.29405e-11	32.7	1.03912e-12	1.15494e-05	-9.99733e-09	0.0167655
9.99972e-09	2.36599	1.18651e-11	32.6	2.19596e-11	1.07968e-05	-9.9969e-09	0.0182181
9.99972e-09	2.38482	9.88668e-12	32.5	-3.60622e-11	1.12986e-05	-9.9975e-09	0.0329385
9.99972e-09	2.37042	9.80687e-12	32.4	1.35562e-13	1.19676e-05	-9.9965e-09	0.0150144
9.99973e-09	2.3718	1.19114e-11	32.3	4.69145e-11	1.07968e-05	-9.99858e-09	0.0165767
9.99973e-09	2.36368	1.1987e-11	32.2	1.83243e-11	1.09641e-05	-9.99859e-09	0.0095448
9.99974e-09	2.34476	1.11679e-11	32.1	1.20919e-11	1.22184e-05	-9.99885e-09	0.00403937
9.99972e-09	2.34745	9.18098e-12	32	5.60732e-12	1.10477e-05	-9.99781e-09	0.0103809
9.99973e-09	2.32736	1.18525e-11	31.9	3.43459e-12	1.09641e-05	-9.99942e-09	0.00641088
9.99973e-09	2.36026	1.19744e-11	31.8	-8.60602e-12	1.15494e-05	-9.99818e-09	0.019126
9.99971e-09	2.37014	1.08822e-11	31.7	-9.61316e-13	1.14658e-05	-9.99777e-09	0.0103697
9.99973e-09	2.3677	1.05882e-11	31.6	2.06063e-11	1.11313e-05	-9.99942e-09	0.0270096
9.99973e-09	2.36059	9.2776e-12	31.5	-3.21579e-11	1.12986e-05	-9.99736e-09	0.00728508
9.99973e-09	2.36173	1.1088e-11	31.4	5.94773e-12	1.15494e-05	-9.9983e-09	0.00884136
9.99972e-09	2.37443	1.13275e-11	31.3	5.10162e-11	1.19676e-05	-9.99743e-09	0.0181946
9.99973e-09	2.36291	1.16509e-11	31.2	2.06455e-12	1.17167e-05	-9.99838e-09	0.0126143
9.99971e-09	2.3636	1.00211e-11	31.1	9.09547e-12	1.14658e-05	-9.9967e-09	0.023659
9.99973e-09	2.30694	1.0941e-11	31	9.01562e-12	1.07968e-05	-9.99852e-09	0.00647042
9.99973e-09	2.32735	1.12351e-11	30.9	3.92209e-12	1.17167e-05	-9.99922e-09	0.00610254
9.99972e-09	2.34029	1.09872e-11	30.8	-1.17538e-11	1.06296e-05	-9.99796e-09	0.0107257
9.99971e-09	2.38545	1.14115e-11	30.7	4.87187e-12	1.19676e-05	-9.99936e-09	0.0388533
9.99972e-09	2.3191	1.05294e-11	30.6	1.84294e-11	1.05459e-05	-9.99654e-09	0.0120966
9.99972e-09	2.31366	1.13863e-11	30.5	-2.76022e-11	1.09641e-05	-9.99789e-09	0.0199748
9.99974e-09	2.35071	1.14283e-11	30.4	1.65466e-11	1.18839e-05	-9.99884e-09	0.0107264
9.99972e-09	2.37583	1.30161e-11	30.3	4.65573e-11	1.18839e-05	-9.9973e-09	0.0198041
9.99972e-09	2.32776	9.47502e-12	30.2	6.69579e-12	1.18003e-05	-9.99913e-09	0.00970171
9.99971e-09	2.3177	1.05e-11	30.1	5.84267e-12	1.08804e-05	-9.99734e-09	0.00546018
9.99971e-09	2.34401	1.08066e-11	30	8.4945e-12	1.12149e-05	-9.99713e-09	0.0159988
9.99974e-09	2.3333	9.08017e-12	29.9	-4.65128e-12	1.07132e-05	-9.99774e-09	0.0131879
9.99975e-09	2.32456	1.01975e-11	29.8	-1.05897e-11	1.12986e-05	-9.99912e-09	0.00409322
9.99973e-09	2.34701	9.56324e-12	29.7	1.56444e-12	1.12986e-05	-9.99892e-09	0.00751754
9.99973e-09	2.32768	1.07016e-11	29.6	1.94464e-11	1.02951e-05	-9.99832e-09	0.0115824
9.99971e-09	2.3416	1.03529e-11	29.5	-1.29852e-11	1.11313e-05	-9.9984e-09	0.00671413
9.99973e-09	2.3281	1.20836e-11	29.4	3.0432e-11	1.18003e-05	-9.99737e-09	0.028375
9.99971e-09	2.34586	1.07856e-11	29.3	3.2424e-11	1.17167e-05	-9.99656e-09	0.00819302
9.99974e-09	2.34529	1.2029e-11	29.2	3.2917e-12	1.17167e-05	-9.9988e-09	0.00849956
9.99973e-09	2.36187	1.17979e-11	29.1	8.339e-12	1.18003e-05	-9.99832e-09	0.00522604
9.99973e-09	2.35983	1.18147e-11	29	6.62855e-12	1.22184e-05	-9.99852e-09	0.0266227
9.99973e-09	2.33501	1.03949e-11	28.9	5.30894e-12	1.17167e-05	-9.99813e-09	0.00551257
9.99972e-09	2.34431	9.94549e-12	28.8	-1.50992e-11	1.15494e-05	-9.99731e-09	0.0149583
9.99973e-09	2.36114	1.18189e-11	28.7	2.65711e-12	1.22184e-05	-9.99892e-09	0.0105531
9.99972e-09	2.35016	1.18777e-11	28.6	2.21277e-11	1.12986e-05	-9.99762e-09	0.0191907
9.99973e-09	2.35559	1.12645e-11	28.5	-1.16614e-11	1.23857e-05	-9.99882e-09	0.00411508
9.99973e-09	2.33957	1.02017e-11	28.4	1.04865e-11	1.27202e-05	-9.99759e-09	0.0062339
9.99972e-09	2.36985	1.18693e-11	28.3	3.08354e-11	1.2302e-05	-9.9975e-09	0.0072773
9.99972e-09	2.37664	1.20164e-11	28.2	4.15323e-12	1.07132e-05	-9.99739e-09	0.0100599
9.99971e-09	2.38622	9.84048e-12	28.1	7.80948e-12	1.12986e-05	-9.9971e-09	0.0128087
9.99974e-09	2.36409	1.13569e-11	28	4.00614e-12	1.17167e-05	-9.99943e-09	0.0087209
9.99973e-09	2.40126	9.52963e-12	27.9	3.21606e-12	1.17167e-05	-9.99828e-09	0.0109173
9.99972e-09	2.36945	1.01219e-11	27.8	-1.78772e-11	1.17167e-05	-9.99717e-09	0.0187167
9.99972e-09	2.36273	9.93709e-12	27.7	1.72779e-11	1.17167e-05	-9.99724e-09	0.00971639
9.99973e-09	2.36837	1.17139e-11	27.6	4.01862e-11	1.11313e-05	-9.99893e-09	0.00730076
9.99972e-09	2.40052	1.01429e-11	27.5	-2.08569e-11	1.22184e-05	-9.99743e-09	0.0111824
9.99972e-09	2.38776	9.57584e-12	27.4	5.80905e-12	1.15494e-05	-9.99743e-09	0.0108988
9.99972e-09	2.3992	1.16971e-11	27.3	3.53322e-11	1.20512e-05	-9.99764e-09	0.00841113
9.99971e-09	2.38251	1.08822e-11	27.2	1.92586e-12	1.17167e-05	-9.99704e-09	0.0121453
9.99974e-09	2.38494	1.13779e-11	27.1	3.74558e-12	1.02951e-05	-9.99895e-09	0.00551696
9.99971e-09	2.4133	1.11637e-11	27	2.65291e-12	1.12149e-05	-9.9967e-09	0.0102678
9.99972e-09	2.39621	1.04244e-11	26.9	8.50001e-13	1.15494e-05	-9.99627e-09	0.0119633
9.99971e-09	2.36724	1.07646e-11	26.8	-8.1059e-12	1.11313e-05	-9.99789e-09	0.00975188
9.99971e-09	2.40259	1.24238e-11	26.7	1.85051e-11	1.23857e-05	-9.99794e-09	0.0162258
9.99974e-09	2.38489	1.14997e-11	26.6	3.10918e-11	1.18839e-05	-9.99942e-09	0.00909401
9.99974e-09	2.42435	1.03655e-11	26.5	-1.88816e-11	1.18003e-05	-9.99832e-09	0.0314522
9.99972e-09	2.39495	1.01891e-11	26.4	5.15345e-12	1.17167e-05	-9.99721e-09	0.0127132
9.99972e-09	2.41615	1.09158e-11	26.3	2.58302e-11	1.20512e-05	-9.99813e-09	0.00602548
9.99973e-09	2.40897	1.18693e-11	26.2	1.73386e-13	1.14658e-05	-9.99749e-09	0.00724519
9.99971e-09	2.41043	1.04412e-11	26.1	2.21164e-12	1.05459e-05	-9.99734e-09	0.0232798
9.99972e-09	2.38171	1.04706e-11	26	5.93092e-12	1.16331e-05	-9.99792e-09	0.0117016
9.99972e-09	2.41168	1.12309e-11	25.9	9.98642e-12	1.13822e-05	-9.99631e-09	0.0147023
9.99972e-09	2.40191	1.17853e-11	25.8	-4.6807e-12	1.13822e-05	-9.99732e-09	0.0169957
9.99974e-09	2.39248	1.13695e-11	25.7	9.91077e-12	1.22184e-05	-9.99804e-09	0.0077061
9.99973e-09	2.41279	1.14283e-11	25.6	2.76163e-11	1.09641e-05	-9.99782e-09	0.00663716
9.99973e-09	2.38873	1.04286e-11	25.5	-6.65177e-12	1.07968e-05	-9.99697e-09	0.0169426
9.99973e-09	2.38382	1.14283e-11	25.4	-4.45796e-12	1.27202e-05	-9.99847e-09	0.0179389
9.99971e-09	2.38292	1.10376e-11	25.3	1.07765e-11	1.17167e-05	-9.99597e-09	0.0160205
9.99973e-09	2.38544	9.81107e-12	25.2	2.87144e-12	1.10477e-05	-9.99846e-09	0.00587497
9.99973e-09	2.39468	1.16845e-11	25.1	-1.45444e-11	1.05459e-05	-9.99846e-09	0.00587434
9.99971e-09	2.3846	1.24868e-11	25	8.22553e-12	1.14658e-05	-9.99694e-09	0.011771
9.99971e-09	2.38768	1.22264e-11	24.9	3.80555e-11	1.20512e-05	-9.99777e-09	0.0158636
9.99972e-09	2.35172	1.16215e-11	24.8	-9.58525e-12	1.22184e-05	-9.99879e-09	0.00902356
9.99972e-09	2.38645	1.29489e-11	24.7	1.52354e-11	1.11313e-05	-9.99723e-09	0.0151738
9.99973e-09	2.37127	1.22642e-11	24.6	2.62756e-11	1.07968e-05	-9.9981e-09	0.00901988
9.99971e-09	2.41405	1.03697e-11	24.5	-2.41125e-12	1.11313e-05	-9.99703e-09	0.02
9.99971e-09	2.42266	1.0731e-11	24.4	-6.71481e-12	1.01278e-05	-9.99724e-09	0.0209335
9.99972e-09	2.42364	1.09662e-11	24.3	1.22642e-11	1.09641e-05	-9.99862e-09	0.00784959
9.99972e-09	2.39149	9.52123e-12	24.2	5.7334e-12	1.07132e-05	-9.99786e-09	0.0127438
9.99972e-09	2.40893	1.00799e-11	24.1	-1.68979e-11	1.01278e-05	-9.9971e-09	0.00718352
9.99972e-09	2.41279	1.1882e-11	24	1.92615e-11	1.12986e-05	-9.99623e-09	0.0096964
9.99972e-09	2.38491	1.16971e-11	23.9	3.84757e-11	1.10477e-05	-9.99811e-09	0.00616496
9.99971e-09	2.39466	1.15585e-11	23.8	-2.60094e-11	1.11313e-05	-9.99596e-09	0.023372
9.99973e-09	2.36687	1.04454e-11	23.7	9.72165e-12	1.12986e-05	-9.99648e-09	0.0189853
9.99974e-09	2.37895	1.20374e-11	23.6	4.25396e-11	1.09641e-05	-9.99926e-09	0.00803355
9.99971e-09	2.39431	1.01135e-11	23.5	-1.5623e-12	1.08804e-05	-9.99689e-09	0.0155505
9.9997e-09	2.43902	1.13653e-11	23.4	5.51618e-13	1.07968e-05	-9.99717e-09	0.0110384
9.99972e-09	2.40479	1.00001e-11	23.3	8.50711e-12	1.18003e-05	-9.99729e-09	0.0146005
9.99973e-09	2.39749	9.97489e-12	23.2	8.76346e-12	1.04623e-05	-9.99889e-09	0.0067605
9.9997e-09	2.40669	1.11216e-11	23.1	-1.71291e-11	1.05459e-05	-9.99628e-09	0.0103404
9.99972e-09	2.3985	1.18567e-11	23	1.30585e-11	1.20512e-05	-9.99693e-09	0.00931731
9.9997e-09	2.39317	1.13695e-11	22.9	3.21719e-11	1.16331e-05	-9.99698e-09	0.00911052
9.99973e-09	2.36987	1.0962e-11	22.8	-2.13318e-11	1.18003e-05	-9.99905e-09	0.00641987
9.99972e-09	2.42171	9.97909e-12	22.7	8.07844e-12	1.18839e-05	-9.99941e-09	0.0316334
9.99972e-09	2.39387	1.15921e-11	22.6	4.20059e-11	1.08804e-05	-9.99855e-09	0.00618925
9.99973e-09	2.40553	1.06176e-11	22.5	2.28728e-12	1.08804e-05	-9.99837e-09	0.0061903
9.99975e-09	2.37875	9.99169e-12	22.4	3.1194e-12	1.11313e-05	-9.99921e-09	0.0114004
9.99975e-09	2.39516	1.12351e-11	22.3	7.94396e-12	1.22184e-05	-9.99869e-09	0.00788906
9.99971e-09	2.37056	1.06302e-11	22.2	1.6139e-11	1.09641e-05	-9.99634e-09	0.0210612
9.99974e-09	2.35469	1.19954e-11	22.1	-5.6053e-12	1.10477e-05	-9.99852e-09	0.00767362
9.99974e-09	2.34064	9.55063e-12	22	9.74687e-12	1.2302e-05	-9.99807e-09	0.00785561
9.99971e-09	2.35209	1.13233e-11	21.9	2.4271e-11	1.02114e-05	-9.99898e-09	0.0178487
9.99973e-09	2.36652	1.03109e-11	21.8	-3.64531e-11	1.12986e-05	-9.9989e-09	0.0103216
9.99971e-09	2.34476	1.05462e-11	21.7	2.40075e-12	1.24693e-05	-9.99771e-09	0.00758975
9.99973e-09	2.33905	9.44982e-12	21.6	4.346e-11	1.15494e-05	-9.99793e-09	0.00600529
9.99972e-09	2.36625	1.02143e-11	21.5	-2.19691e-12	1.06296e-05	-9.99603e-09	0.0148197
9.99973e-09	2.34618	1.02059e-11	21.4	4.57769e-12	1.07132e-05	-9.99857e-09	0.00649174
9.99972e-09	2.35528	1.19492e-11	21.3	3.00117e-11	1.17167e-05	-9.99817e-09	0.0117406
9.99972e-09	2.37229	1.07016e-11	21.2	1.32434e-11	1.18003e-05	-9.99521e-09	0.0142091
9.99973e-09	2.38087	9.92448e-12	21.1	-1.04174e-11	1.04623e-05	-9.99831e-09	0.00642865
9.99971e-09	2.37454	1.04706e-11	21	6.56131e-12	1.08804e-05	-9.99743e-09	0.00570748
9.99973e-09	2.37398	1.01597e-11	20.9	2.24723e-11	1.04623e-05	-9.99743e-09	0.00524925
9.99972e-09	2.33917	1.03151e-11	20.8	-3.77854e-11	1.13822e-05	-9.99707e-09	0.00811308
9.99972e-09	2.33947	1.05462e-11	20.7	5.22489e-12	1.13822e-05	-9.9987e-09	0.00488279
9.99972e-09	2.32279	1.16551e-11	20.6	4.48637e-11	1.12986e-05	-9.99836e-09	0.0079848
9.99973e-09	2.31884	9.82367e-12	20.5	-7.82012e-12	1.11313e-05	-9.99854e-09	0.00406964
9.99972e-09	2.35859	1.04118e-11	20.4	1.58448e-11	1.14658e-05	-9.9975e-09	0.0156019
9.99972e-09	2.35184	1.03277e-11	20.3	2.30943e-11	1.2302e-05	-9.99911e-09	0.00694609
9.99972e-09	2.33932	1.07016e-11	20.2	7.0278e-12	1.17167e-05	-9.99868e-09	0.00658159
9.99971e-09	2.32805	1.06302e-11	20.1	-2.94079e-12	1.06296e-05	-9.99716e-09	0.0119761
9.99973e-09	2.31769	1.12771e-11	20	4.40539e-12	1.04623e-05	-9.99821e-09	0.00748443
9.99971e-09	2.3214	9.78587e-12	19.9	1.1596e-11	1.09641e-05	-9.99719e-09	0.0106816
9.99971e-09	2.33396	9.87408e-12	19.8	-3.73483e-11	1.06296e-05	-9.99762e-09	0.0059024
9.99971e-09	2.30872	1.15795e-11	19.7	-2.86934e-12	1.08804e-05	-9.99786e-09	0.00871768
9.99973e-09	2.33426	9.98749e-12	19.6	4.50948e-11	1.16331e-05	-9.99714e-09	0.00786268
9.99972e-09	2.36219	1.0899e-11	19.5	9.39385e-12	1.09641e-05	-9.99927e-09	0.009592
9.99972e-09	2.35952	1.20122e-11	19.4	2.09846e-11	1.09641e-05	-9.9979e-09	0.0050846
9.99974e-09	2.38636	1.12897e-11	19.3	1.33233e-11	1.2302e-05	-9.99942e-09	0.00613569
9.99973e-09	2.37573	1.04454e-11	19.2	8.06163e-12	1.09641e-05	-9.9977e-09	0.0157875
9.99972e-09	2.36832	1.09872e-11	19.1	2.56466e-12	1.00442e-05	-9.9987e-09	0.0143381
9.99971e-09	2.37014	9.02977e-12	19	4.14062e-12	1.11313e-05	-9.9977e-09	0.00761558
9.99973e-09	2.35216	1.11637e-11	18.9	1.00621e-11	1.02951e-05	-9.99769e-09	0.00618842
9.99973e-09	2.35627	9.56744e-12	18.8	-4.42239e-11	1.08804e-05	-9.99768e-09	0.00502858
9.99974e-09	2.36046	1.14157e-11	18.7	-9.06681e-13	1.08804e-05	-9.99831e-09	0.00390934
9.99972e-09	2.35335	1.24154e-11	18.6	5.58408e-11	1.03787e-05	-9.99785e-09	0.0101916
9.99973e-09	2.35912	1.16929e-11	18.5	1.77654e-11	1.12986e-05	-9.99733e-09	0.0103731
9.9997e-09	2.36665	1.09998e-11	18.4	4.52306e-12	1.18839e-05	-9.99625e-09	0.0142607
9.99972e-09	2.36938	1.00421e-11	18.3	9.73426e-12	1.21348e-05	-9.99586e-09	0.0127283
9.99973e-09	2.353	1.11048e-11	18.2	4.72899e-12	1.16331e-05	-9.99735e-09	0.00638906
9.99973e-09	2.36227	9.43302e-12	18.1	1.77037e-12	1.13822e-05	-9.99812e-09	0.0135496
9.99972e-09	2.36336	1.05504e-11	18	1.79979e-12	1.03787e-05	-9.99866e-09	0.00630695
9.99972e-09	2.37034	1.11679e-11	17.9	1.59037e-11	1.04623e-05	-9.99753e-09	0.00536707
9.99972e-09	2.36838	9.63465e-12	17.8	-4.39465e-11	1.13822e-05	-9.99763e-09	0.00827333
9.99973e-09	2.3771	1.08318e-11	17.7	5.725e-12	1.07968e-05	-9.99878e-09	0.00865221
9.99973e-09	2.37399	1.11468e-11	17.6	6.22161e-11	1.08804e-05	-9.99762e-09	0.0157235
9.99972e-09	2.37375	1.09284e-11	17.5	1.04319e-11	1.26366e-05	-9.99922e-09	0.0204959
9.99973e-09	2.35437	9.60104e-12	17.4	1.20289e-11	1.27202e-05	-9.99644e-09	0.00792451
9.99972e-09	2.36405	1.11174e-11	17.3	7.40183e-12	1.07968e-05	-9.9981e-09	0.00896896
9.99971e-09	2.37279	9.88248e-12	17.2	1.45938e-12	1.12149e-05	-9.99535e-09	0.0200225
9.99972e-09	2.34567	1.13191e-11	17.1	-1.05183e-11	1.12986e-05	-9.99755e-09	0.010306
9.99973e-09	2.35637	1.01135e-11	17	2.74116e-12	1.10477e-05	-9.99846e-09	0.00444793
9.99973e-09	2.33546	1.04118e-11	16.9	8.18351e-12	1.12986e-05	-9.99832e-09	0.00556395
9.99971e-09	2.34567	9.12638e-12	16.8	-3.67347e-11	1.13822e-05	-9.99608e-09	0.015835
9.99973e-09	2.3088	1.15585e-11	16.7	1.61474e-11	1.13822e-05	-9.99784e-09	0.0105131
9.99974e-09	2.32595	1.08486e-11	16.6	5.16508e-11	1.27202e-05	-9.99784e-09	0.00430904
9.99973e-09	2.30828	9.76906e-12	16.5	8.70463e-12	1.2302e-05	-9.99843e-09	0.00567408
9.99972e-09	2.31077	1.09998e-11	16.4	8.40204e-12	1.14658e-05	-9.99844e-09	0.00593455
9.99973e-09	2.32649	9.2482e-12	16.3	3.16142e-12	1.18003e-05	-9.99641e-09	0.00845466
9.99971e-09	2.33643	9.76906e-12	16.2	6.3722e-12	1.18839e-05	-9.99613e-09	0.0127145
9.99972e-09	2.33536	9.63465e-12	16.1	-3.23498e-12	1.13822e-05	-9.99784e-09	0.00932007
9.99971e-09	2.33589	1.10796e-11	16	3.03534e-12	1.13822e-05	-9.99641e-09	0.0137131
9.99973e-09	2.32439	9.52543e-12	15.9	7.16228e-12	1.07132e-05	-9.9988e-09	0.00566864
9.99972e-09	2.32281	1.15207e-11	15.8	-1.45108e-11	1.23857e-05	-9.99772e-09	0.0102153
9.99969e-09	2.3567	1.13611e-11	15.7	1.3794e-11	1.21348e-05	-9.99661e-09	0.00993798
9.99972e-09	2.3513	1.17769e-11	15.6	4.33381e-11	1.21348e-05	-9.99888e-09	0.00449601
9.99971e-09	2.3385	1.113e-11	15.5	6.01077e-12	1.14658e-05	-9.99636e-09	0.00984349
9.99973e-09	2.32667	8.45429e-12	15.4	8.57015e-12	1.18003e-05	-9.99616e-09	0.00871041
9.99973e-09	2.30469	1.09116e-11	15.3	5.93513e-12	1.22184e-05	-9.99772e-09	0.00929524
9.99973e-09	2.30379	1.02269e-11	15.2	3.88847e-12	1.10477e-05	-9.99889e-09	0.0048674
9.99971e-09	2.33719	9.93289e-12	15.1	-7.31159e-12	1.13822e-05	-9.99934e-09	0.0372162
9.99972e-09	2.2986	1.03781e-11	15	1.14418e-12	1.15494e-05	-9.99889e-09	0.00588935
9.99971e-09	2.29114	1.07016e-11	14.9	2.68052e-11	1.12986e-05	-9.99738e-09	0.00921471
9.99971e-09	2.34207	1.03025e-11	14.8	-2.43157e-11	1.17167e-05	-9.99613e-09	0.0261982
9.99973e-09	2.32125	1.13443e-11	14.7	8.9862e-12	1.16331e-05	-9.99864e-09	0.0101756
9.99971e-09	2.31799	1.17475e-11	14.6	4.29641e-11	1.12149e-05	-9.99942e-09	0.00892134
9.99973e-09	2.31305	1.05714e-11	14.5	1.16548e-11	1.20512e-05	-9.99798e-09	0.00624674
9.99969e-09	2.33422	1.05252e-11	14.4	2.81261e-12	1.16331e-05	-9.99559e-09	0.0237881
9.99972e-09	2.29739	1.03025e-11	14.3	4.13642e-12	1.10477e-05	-9.99838e-09	0.00685921
9.99972e-09	2.30706	1.0731e-11	14.2	1.1778e-12	1.12149e-05	-9.99759e-09	0.00774093
9.99972e-09	2.30467	1.04874e-11	14.1	-5.63472e-12	1.17167e-05	-9.99665e-09	0.010787
9.9997e-09	2.28875	1.0857e-11	14	1.48488e-11	1.10477e-05	-9.99606e-09	0.0254486
9.9997e-09	2.28133	1.13359e-11	13.9	2.52964e-11	1.13822e-05	-9.99782e-09	0.00679143
9.9997e-09	2.33478	9.65145e-12	13.8	-2.86907e-11	1.21348e-05	-9.99626e-09	0.0130451
9.99974e-09	2.30875	9.91609e-12	13.7	4.0873e-13	1.20512e-05	-9.9994e-09	0.00636974
9.99972e-09	2.305	1.01555e-11	13.6	4.27666e-11	1.05459e-05	-9.99862e-09	0.00818641
9.99972e-09	2.31122	1.03193e-11	13.5	-9.02478e-13	1.17167e-05	-9.9974e-09	0.0103639
9.99972e-09	2.25842	1.05462e-11	13.4	5.51487e-12	1.12986e-05	-9.99767e-09	0.0066469
9.99973e-09	2.26802	1.0752e-11	13.3	4.23728e-12	1.18003e-05	-9.99905e-09	0.00734085
9.9997e-09	2.26936	9.96649e-12	13.2	4.96013e-12	1.07968e-05	-9.99644e-09	0.0125749
9.99971e-09	2.30914	1.05588e-11	13.1	2.01412e-12	1.09641e-05	-9.99686e-09	0.0100578
9.99972e-09	2.29952	1.04118e-11	13	1.67274e-11	1.13822e-05	-9.99758e-09	0.00854388
9.99973e-09	2.2831	1.04748e-11	12.9	2.43761e-11	1.18003e-05	-9.99888e-09	0.00741954
9.9997e-09	2.30031	9.35741e-12	12.8	-2.9712e-11	1.11313e-05	-9.9961e-09	0.0140904
9.9997e-09	2.29169	8.87855e-12	12.7	3.18664e-12	1.12986e-05	-9.99685e-09	0.0290704
9.99971e-09	2.28231	1.03781e-11	12.6	4.0514e-11	1.12149e-05	-9.99721e-09	0.00575606
9.99971e-09	2.3059	1.08024e-11	12.5	1.86282e-12	1.10477e-05	-9.99529e-09	0.0221365
9.99972e-09	2.27109	1.10334e-11	12.4	4.63653e-12	1.10477e-05	-9.9982e-09	0.0059075
9.99971e-09	2.27424	1.06596e-11	12.3	-2.83992e-12	1.13822e-05	-9.99644e-09	0.00891649
9.99972e-09	2.26182	8.95836e-12	12.2	3.61727e-11	1.22184e-05	-9.99866e-09	0.00469665
9.9997e-09	2.27151	9.77327e-12	12.1	1.15372e-11	1.12986e-05	-9.99614e-09	0.00627204
9.99974e-09	2.22468	1.10754e-11	12	8.12887e-12	1.18003e-05	-9.99848e-09	0.00750404
9.99973e-09	2.26335	1.08192e-11	11.9	2.01861e-11	1.16331e-05	-9.99676e-09	0.0181463
9.9997e-09	2.25174	9.04657e-12	11.8	-1.45823e-11	1.09641e-05	-9.99776e-09	0.0108181
9.99972e-09	2.25313	1.09494e-11	11.7	3.85065e-12	1.09641e-05	-9.99937e-09	0.00791059
9.99972e-09	2.25796	1.09494e-11	11.6	1.86479e-11	1.13822e-05	-9.99743e-09	0.00666985
9.99972e-09	2.25376	1.06176e-11	11.5	1.37532e-12	1.18003e-05	-9.99817e-09	0.00369611
9.99972e-09	2.24118	8.96676e-12	11.4	-2.3866e-11	1.11313e-05	-9.99614e-09	0.0119705
9.99973e-09	2.25828	1.09326e-11	11.3	1.25962e-11	1.13822e-05	-9.99929e-09	0.0097584
9.99972e-09	2.26646	1.20542e-11	11.2	3.927e-11	1.10477e-05	-9.99906e-09	0.0103309
9.99971e-09	2.28072	9.54643e-12	11.1	-7.85794e-12	1.2302e-05	-9.99644e-09	0.00836218
9.99972e-09	2.29074	9.23139e-12	11	7.18329e-12	1.18003e-05	-9.99823e-09	0.00502402
9.99973e-09	2.28309	1.04916e-11	10.9	3.09111e-11	1.04623e-05	-9.99856e-09	0.00354744
9.99971e-09	2.27974	1.12393e-11	10.8	-1.49311e-11	1.16331e-05	-9.99693e-09	0.00649367
9.99972e-09	2.27178	1.01051e-11	10.7	3.03114e-12	1.11313e-05	-9.99728e-09	0.00415581
9.99971e-09	2.30468	1.02521e-11	10.6	1.97742e-11	1.16331e-05	-9.99573e-09	0.0265767
9.99972e-09	2.30518	9.44562e-12	10.5	4.74159e-12	1.13822e-05	-9.99612e-09	0.0240073
9.99972e-09	2.29365	1.04706e-11	10.4	-1.57128e-11	1.03787e-05	-9.99726e-09	0.00642886
9.99972e-09	2.28997	9.89088e-12	10.3	6.8723e-12	1.07132e-05	-9.9966e-09	0.0100975
9.9997e-09	2.324	1.092e-11	10.2	3.31679e-11	1.16331e-05	-9.99552e-09	0.0225105
9.99973e-09	2.28646	1.10964e-11	10.1	-2.24371e-11	1.09641e-05	-9.99783e-09	0.0112849
9.99972e-09	2.28592	9.39942e-12	10	5.14084e-12	1.14658e-05	-9.99626e-09	0.0169633
9.99972e-09	2.26139	1.00211e-11	9.9	3.42605e-11	1.07968e-05	-9.99812e-09	0.00615509
9.99972e-09	2.25884	9.48342e-12	9.8	-1.20087e-12	1.08804e-05	-9.99857e-09	0.00625021
9.99969e-09	2.30988	9.66825e-12	9.7	6.51929e-12	1.05459e-05	-9.99646e-09	0.0177627
9.99973e-09	2.2795	1.12981e-11	9.6	1.52691e-11	1.18003e-05	-9.9986e-09	0.00927688
9.99973e-09	2.29488	9.74806e-12	9.5	4.37177e-12	1.14658e-05	-9.9986e-09	0.00673633
9.99972e-09	2.28133	1.0773e-11	9.4	8.16381e-13	1.12149e-05	-9.99793e-09	0.00844701
9.99974e-09	2.29965	1.08696e-11	9.3	1.61516e-11	1.13822e-05	-9.9994e-09	0.010119
9.99971e-09	2.31188	9.21879e-12	9.2	2.39306e-11	1.13822e-05	-9.99784e-09	0.00721325
9.99974e-09	2.30648	1.01639e-11	9.1	-2.43241e-11	1.12149e-05	-9.99803e-09	0.00526234
9.99973e-09	2.28082	8.97936e-12	9	-4.35989e-13	1.14658e-05	-9.99895e-09	0.00836941
9.99973e-09	2.29783	9.16418e-12	8.9	3.59878e-11	1.07968e-05	-9.99919e-09	0.0122871
9.99971e-09	2.30833	1.03865e-11	8.8	-1.73728e-11	1.14658e-05	-9.99754e-09	0.00766454
9.99972e-09	2.33073	1.03109e-11	8.7	3.30431e-12	1.08804e-05	-9.99771e-09	0.0130616
9.99972e-09	2.31317	9.51703e-12	8.6	2.82887e-11	1.19676e-05	-9.99901e-09	0.0109294
9.99974e-09	2.29416	1.10796e-11	8.5	1.86732e-11	1.16331e-05	-9.99876e-09	0.00686816
9.99973e-09	2.32089	1.16047e-11	8.4	1.63588e-12	1.06296e-05	-9.99789e-09	0.0207087
9.99973e-09	2.30329	1.13023e-11	8.3	6.43944e-12	1.12986e-05	-9.99654e-09	0.00954367
9.99972e-09	2.32405	9.73966e-12	8.2	1.21634e-11	1.04623e-05	-9.99801e-09	0.0097066
9.99973e-09	2.31268	9.91188e-12	8.1	-2.55555e-11	1.11313e-05	-9.99837e-09	0.0136912
9.99972e-09	2.31938	1.00337e-11	8	4.03136e-12	1.13822e-05	-9.9975e-09	0.0091834
9.99973e-09	2.30756	1.15837e-11	7.9	3.84547e-11	1.05459e-05	-9.99838e-09	0.00683421
9.9997e-09	2.29008	9.01717e-12	7.8	-1.90918e-11	1.05459e-05	-9.99623e-09	0.0107354
9.99973e-09	2.31744	1.01303e-11	7.7	9.49471e-12	1.13822e-05	-9.99613e-09	0.022939
9.99971e-09	2.31729	1.13737e-11	7.6	3.77151e-11	1.24693e-05	-9.99713e-09	0.0061696
9.99971e-09	2.31702	1.0878e-11	7.5	1.51262e-11	1.18003e-05	-9.99554e-09	0.0260918
9.99972e-09	2.30068	1.05588e-11	7.4	2.74248e-13	1.11313e-05	-9.99725e-09	0.00780766
9.99972e-09	2.28412	8.5803e-12	7.3	7.91875e-12	1.16331e-05	-9.99786e-09	0.00628855
9.9997e-09	2.28159	8.65171e-12	7.2	8.40625e-12	1.13822e-05	-9.99782e-09	0.0104818
9.99972e-09	2.28908	1.00169e-11	7.1	-3.34944e-11	1.12986e-05	-9.9965e-09	0.0120654
9.99973e-09	2.26063	1.13275e-11	7	6.39741e-12	1.18003e-05	-9.99767e-09	0.00639203
9.9997e-09	2.27756	1.13485e-11	6.9	3.25291e-11	1.17167e-05	-9.99504e-09	0.0111709
9.99972e-09	2.28666	1.03823e-11	6.8	-1.77385e-11	1.08804e-05	-9.99544e-09	0.0181248
9.9997e-09	2.26678	9.60944e-12	6.7	1.72443e-11	1.15494e-05	-9.99685e-09	0.00605784
9.99969e-09	2.3218	1.28271e-11	6.6	3.74335e-11	1.21348e-05	-9.99492e-09	0.0279456
9.9997e-09	2.3303	8.91635e-12	6.5	8.31799e-12	1.20512e-05	-9.99472e-09	0.0233972
9.99973e-09	2.3119	9.46662e-12	6.4	1.14153e-11	9.79329e-06	-9.99798e-09	0.0040767
9.99973e-09	2.30613	8.62651e-12	6.3	1.3136e-13	1.12149e-05	-9.99784e-09	0.007262
9.9997e-09	2.33164	9.47923e-12	6.2	7.34299e-12	1.17167e-05	-9.99558e-09	0.0134463
9.99973e-09	2.29292	1.01849e-11	6.1	-3.14519e-11	1.12986e-05	-9.99851e-09	0.00688049
9.99972e-09	2.31397	1.05546e-11	6	-1.8691e-12	1.16331e-05	-9.99718e-09	0.00668971
9.99972e-09	2.32808	9.60944e-12	5.9	3.93078e-11	1.02114e-05	-9.99799e-09	0.0078146
9.99972e-09	2.33099	8.91215e-12	5.8	-9.02478e-13	1.10477e-05	-9.99896e-09	0.0148521
9.99974e-09	2.32747	1.09284e-11	5.7	2.2279e-11	1.20512e-05	-9.99827e-09	0.0123762
9.9997e-09	2.29742	1.07226e-11	5.6	1.29534e-11	1.18003e-05	-9.99787e-09	0.0136485
9.99973e-09	2.28781	1.12099e-11	5.5	5.08621e-12	1.08804e-05	-9.99795e-09	0.0078018
9.99971e-09	2.30136	9.40361e-12	5.4	2.99332e-12	9.96052e-06	-9.99759e-09	0.0123647
9.99973e-09	2.29284	9.82367e-12	5.3	9.39385e-12	1.09641e-05	-9.99939e-09	0.00634955
9.9997e-09	2.30601	9.75226e-12	5.2	4.28351e-12	1.12986e-05	-9.99631e-09	0.0108679
9.99972e-09	2.3009	9.38261e-12	5.1	-3.69658e-11	1.10477e-05	-9.99859e-09	0.00607327
9.99972e-09	2.32112	1.00043e-11	5	1.79558e-12	1.07968e-05	-9.99665e-09	0.0187066
9.99971e-09	2.29488	1.02899e-11	4.9	5.03606e-11	1.03787e-05	-9.99703e-09	0.00687652
9.99973e-09	2.30803	1.03739e-11	4.8	5.77963e-12	1.06296e-05	-9.9986e-09	0.0168991
9.99971e-09	2.31102	1.12477e-11	4.7	1.04319e-11	1.20512e-05	-9.99624e-09	0.0232915
9.99973e-09	2.33638	1.05462e-11	4.6	1.90682e-11	1.18839e-05	-9.99865e-09	0.00673683
9.99973e-09	2.32389	1.01723e-11	4.5	4.06918e-12	1.02114e-05	-9.99873e-09	0.0235246
9.99973e-09	2.29973	9.86568e-12	4.4	4.27931e-12	9.87694e-06	-9.9984e-09	0.00970815
9.99972e-09	2.2803	1.09788e-11	4.3	1.14615e-11	1.14658e-05	-9.99742e-09	0.00620134
9.9997e-09	2.29177	1.0899e-11	4.2	2.27047e-12	1.10477e-05	-9.99415e-09	0.0243416
9.99969e-09	2.28901	1.04244e-11	4.1	-4.00296e-11	1.07968e-05	-9.99681e-09	0.0117449
9.99972e-09	2.28378	9.49183e-12	4	6.68739e-12	1.07132e-05	-9.99678e-09	0.016275
9.99973e-09	2.30928	1.04454e-11	3.9	5.14743e-11	1.00442e-05	-9.9994e-09	0.00863201
9.99972e-09	2.2897	1.07478e-11	3.8	7.72543e-12	1.16331e-05	-9.99882e-09	0.00995863
9.99973e-09	2.26712	9.93709e-12	3.7	9.62079e-12	1.12986e-05	-9.99843e-09	0.00655107
9.99972e-09	2.26061	1.06218e-11	3.6	8.96519e-12	1.15494e-05	-9.99616e-09	0.0125807
9.99973e-09	2.27914	9.92869e-12	3.5	-1.45303e-12	1.10477e-05	-9.99819e-09	0.00752076
9.99975e-09	2.30483	1.02227e-11	3.4	6.64957e-12	1.00442e-05	-9.99835e-09	0.0107082
9.99974e-09	2.30629	1.15627e-11	3.3	6.56972e-12	1.11313e-05	-9.99834e-09	0.0110428
9.99974e-09	2.30089	1.0584e-11	3.2	1.50981e-12	1.07132e-05	-9.99771e-09	0.0100816
9.99971e-09	2.30154	1.01009e-11	3.1	-2.77409e-11	1.07968e-05	-9.99794e-09	0.00699885
9.99972e-09	2.29172	1.10292e-11	3	2.87425e-11	1.04623e-05	-9.99489e-09	0.034473
9.9997e-09	2.274	1.17811e-11	2.9	4.69523e-11	1.07132e-05	-9.99895e-09	0.00864761
9.99971e-09	2.28757	9.79427e-12	2.8	2.19903e-12	1.06296e-05	-9.99627e-09	0.0101989
9.99971e-09	2.29835	9.92448e-12	2.7	1.60226e-12	1.14658e-05	-9.99742e-09	0.00809873
9.99975e-09	2.27786	1.10586e-11	2.6	9.37284e-12	1.20512e-05	-9.99934e-09	0.0075379
9.99972e-09	2.26109	9.2944e-12	2.5	3.42618e-12	1.10477e-05	-9.99742e-09	0.010946
9.99971e-09	2.31515	1.00673e-11	2.4	-1.99518e-12	1.02951e-05	-9.99642e-09	0.0165464
9.99973e-09	2.31213	9.31541e-12	2.3	3.01853e-12	1.12986e-05	-9.9994e-09	0.00956637
9.99972e-09	2.30954	9.93289e-12	2.2	-1.33403e-13	1.07968e-05	-9.99593e-09	0.0251134
9.99972e-09	2.29902	9.97909e-12	2.1	-1.7852e-11	1.10477e-05	-9.99731e-09	0.00751863
9.99972e-09	2.28902	1.02101e-11	2	1.84378e-11	1.15494e-05	-9.99847e-09	0.00736297
9.99971e-09	2.28047	1.06932e-11	1.9	3.85976e-11	1.04623e-05	-9.99788e-09	0.00907942
9.99972e-09	2.30118	9.85308e-12	1.8	3.51864e-12	1.10477e-05	-9.99772e-09	0.00611592
9.99971e-09	2.29407	9.51703e-12	1.7	7.49849e-12	1.18839e-05	-9.99553e-09	0.0146055
9.99972e-09	2.30007	1.13065e-11	1.6	8.19191e-12	1.27202e-05	-9.99638e-09	0.0258426
9.99969e-09	2.30468	1.06218e-11	1.5	2.01412e-12	1.14658e-05	-9.9949e-09	0.0272589
9.9997e-09	2.29249	9.92448e-12	1.4	-3.99146e-12	1.05459e-05	-9.99683e-09	0.00785712
9.99972e-09	2.29668	9.84048e-12	1.3	8.54913e-12	1.15494e-05	-9.998e-09	0.00490896
9.99972e-09	2.28997	1.02143e-11	1.2	2.28925e-11	1.08804e-05	-9.99757e-09	0.0053327
9.99972e-09	2.29365	1.1088e-11	1.1	-1.77679e-11	1.16331e-05	-9.99809e-09	0.00460162
9.99972e-09	2.26315	9.65145e-12	1	8.0112e-12	1.13822e-05	-9.99838e-09	0.00662094
9.99973e-09	2.26679	1.03403e-11	0.9	4.87973e-11	1.04623e-05	-9.99916e-09	0.00588153
9.9997e-09	2.27784	8.78193e-12	0.8	5.54008e-12	1.13822e-05	-9.99665e-09	0.0116419
9.99969e-09	2.27153	1.01093e-11	0.7	4.53567e-12	1.11313e-05	-9.99635e-09	0.0104299
9.99971e-09	2.26685	9.46242e-12	0.6	8.50001e-13	1.12149e-05	-9.99762e-09	0.0333168
9.99971e-09	2.29158	1.02227e-11	0.5	2.29569e-12	1.07132e-05	-9.99565e-09	0.0595093
9.99974e-09	2.2312	9.52963e-12	0.4	8.54204e-13	1.07132e-05	-9.99874e-09	0.00280937
9.9997e-09	2.24039	9.56744e-12	0.3	1.51346e-11	1.07132e-05	-9.9942e-09	0.0271512
9.99971e-09	2.21425	1.07814e-11	0.2	2.38045e-11	1.11313e-05	-9.99617e-09	0.00934838
9.99971e-09	2.19417	8.59291e-12	0.1	-3.37382e-11	1.07132e-05	-9.99682e-09	0.00622797
9.99971e-09	2.19086	9.61364e-12	0	4.59871e-12	1.14658e-05	-9.99941e-09	0.00434487

## Sheet: Settings
==================================
Run431
==================================
Test Name	3T_actuation#1@1
Mode	Sweeping
Speed	Normal
Sweep Delay	0
Hold Time	0
Site Coordinate	0,0
Last Executed	07/01/2022 15:07:31
Clarius+ Version	V1.6.1
Execution Time	00:00:02:12
Interlock	High Voltage Disabled
Device Terminal	A	B	C	D
Instrument	SMU1	SMU3	SMU4	SMU2
Name	DrainV	GateV	ChuckV	SourceV
Operation Mode	Voltage Bias	Voltage Linear Sweep	Voltage Bias	Voltage Bias
Master/Subordinate	N/A	Master	N/A	N/A
Start/Bias	20	0	0	0
Stop	N/A	50	N/A	N/A
Step	N/A	0.1	N/A	N/A
Number of Points	0	1002	0	0
Compliance	1e-08	1.1e-08	1.1e-08	1e-08
Measure Current	Measured	Measured	Measured	Measured
Measure Voltage	Measured	Programmed	Measured	Measured
Current Range	10nA	100nA	100nA	10nA
Voltage Range	Best Fixed	Best Fixed	Best Fixed	Best Fixed
AC Measure I Range	N/A	N/A	N/A	N/A
Dual Sweep	N/A	Enabled	N/A	N/A
Pulse Mode	Disabled	Disabled	Disabled	Disabled
Pulse On Time	N/A	N/A	N/A	N/A
Pulse Off Time	N/A	N/A	N/A	N/A
Pulse Base Voltage	N/A	N/A	N/A	N/A
Presoak	N/A	N/A	N/A	N/A
Frequency	N/A	N/A	N/A	N/A
Start Frequency	N/A	N/A	N/A	N/A
Stop Frequency	N/A	N/A	N/A	N/A
Frequency Points	N/A	N/A	N/A	N/A
AC Drive Signal	N/A	N/A	N/A	N/A
Overvoltage Protection	OFF	OFF	OFF	OFF
Compensation	NA
CVU Path	Direct
Formulas
VGS = GATEV-SOURCE1V
