# Supplementary material for: Volatile and non-volatile nano-electromechanical switches fabricated in a CMOS-compatible silicon-on-insulator foundry process
Source: Microsyst Nanoeng. 2025 Jul 11;11:140. doi: 10.1038/s41378-025-00964-w (PMC12254297; doi:10.1038/s41378-025-00964-w)
Supplement: Supplementary file 1 — All Dataset [file 41378_2025_964_MOESM1_ESM.zip › Data Set/7-T/Si/T57.xls]

## Sheet: Run705
draini	drianv	sourcei	sourcev	chucki	chuckv	gatei	gatev
-2.69042e-13	10	1.03563e-11	0	5.41264e-12	0	4.04388e-12	0
-6.73107e-14	10	1.08774e-11	0	5.41684e-12	0	5.60229e-12	0.05
2.4368e-13	10	1.07976e-11	0	5.87126e-12	0	6.13157e-12	0.1
-1.38761e-13	10	1.06505e-11	0	5.69033e-12	0	6.28279e-12	0.15
-1.42962e-13	10	1.04151e-11	0	5.47575e-12	0	6.06016e-12	0.2
-1.17746e-13	10	1.08438e-11	0	5.26958e-12	0	6.58943e-12	0.25
-7.06116e-13	10	1.11464e-11	0	5.37898e-12	0	6.64824e-12	0.3
-4.74971e-13	10	1.03521e-11	0	5.87546e-12	0	5.69471e-12	0.35
-2.77445e-13	10	1.05076e-11	0	5.53465e-12	0	7.45055e-12	0.4
-1.63973e-13	10	1.09993e-11	0	5.69033e-12	0	7.50516e-12	0.45
-2.14405e-13	10	1.02891e-11	0	5.86705e-12	0	6.55583e-12	0.5
-5.47062e-14	10	1.07555e-11	0	5.60197e-12	0	6.371e-12	0.55
-3.11067e-13	10	1.11044e-11	0	5.24854e-12	0	6.47181e-12	0.6
-2.94903e-14	10	1.10077e-11	0	5.13073e-12	0	6.11476e-12	0.65
1.09197e-13	10	1.06841e-11	0	5.26537e-12	0	7.42114e-12	0.7
-2.14405e-13	10	1.0785e-11	0	5.28641e-12	0	7.28673e-12	0.75
1.21809e-13	10	1.07555e-11	0	5.42105e-12	0	7.43795e-12	0.8
4.61575e-14	10	1.12977e-11	0	5.77028e-12	0	7.51776e-12	0.85
5.8769e-14	10	1.03857e-11	0	5.6188e-12	0	6.20298e-12	0.9
-7.57207e-14	10	1.0268e-11	0	5.59356e-12	0	6.95068e-12	0.95
-3.53093e-13	10	1.10161e-11	0	5.08445e-12	0	6.46761e-12	1
-7.06116e-13	10	1.09068e-11	0	5.01713e-12	0	7.55557e-12	1.05
-2.85851e-13	10	1.07177e-11	0	5.22751e-12	0	5.81652e-12	1.1
-1.30351e-13	10	1.05748e-11	0	4.76468e-12	0	7.7908e-12	1.15
-2.1861e-13	10	1.10581e-11	0	5.29062e-12	0	6.20298e-12	1.2
-3.2788e-13	10	1.11464e-11	0	5.31586e-12	0	7.68158e-12	1.25
-5.71633e-13	10	1.08816e-11	0	5.77028e-12	0	6.92548e-12	1.3
-3.65704e-13	10	1.08858e-11	0	5.11811e-12	0	6.92128e-12	1.35
-7.99222e-14	10	1.09573e-11	0	5.45471e-12	0	7.8202e-12	1.4
-7.60753e-13	10	1.0579e-11	0	5.35373e-12	0	6.76586e-12	1.45
-4.70769e-13	10	1.04067e-11	0	5.05921e-12	0	6.88767e-12	1.5
-2.69042e-13	10	1.11296e-11	0	4.88249e-12	0	7.62277e-12	1.55
-3.74107e-13	10	1.09405e-11	0	4.97506e-12	0	7.50936e-12	1.6
-5.21201e-13	10	1.07135e-11	0	4.95402e-12	0	7.86221e-12	1.65
-6.30468e-13	10	1.06631e-11	0	5.41684e-12	0	6.64404e-12	1.7
-2.77445e-13	10	1.0806e-11	0	5.24434e-12	0	6.58103e-12	1.75
-4.45553e-13	10	1.12094e-11	0	5.8418e-12	0	6.23658e-12	1.8
-4.20334e-13	10	1.10161e-11	0	5.05921e-12	0	7.53456e-12	1.85
-1.51365e-13	10	1.07724e-11	0	5.3916e-12	0	6.67344e-12	1.9
-2.69042e-13	10	1.06253e-11	0	5.44209e-12	0	7.18591e-12	1.95
-4.95985e-13	10	1.13103e-11	0	5.34532e-12	0	8.04704e-12	2
-7.52346e-13	10	1.08102e-11	0	5.58514e-12	0	6.72385e-12	2.05
-2.69042e-13	10	1.06547e-11	0	5.71558e-12	0	7.27413e-12	2.1
-5.71633e-13	10	1.08564e-11	0	5.58514e-12	0	7.26152e-12	2.15
-8.15386e-13	10	1.08984e-11	0	5.02555e-12	0	8.20245e-12	2.2
-3.95121e-13	10	1.06799e-11	0	4.90353e-12	0	6.56843e-12	2.25
-6.55687e-13	10	1.08228e-11	0	5.68192e-12	0	7.26573e-12	2.3
-9.67317e-14	10	1.11086e-11	0	5.86705e-12	0	7.76559e-12	2.35
-1.76584e-13	10	1.09236e-11	0	5.58935e-12	0	7.53456e-12	2.4
1.8064e-13	10	1.02638e-11	0	5.04238e-12	0	7.78659e-12	2.45
1.63834e-13	10	1.06e-11	0	5.6188e-12	0	7.15651e-12	2.5
-2.22811e-13	10	1.08312e-11	0	5.63563e-12	0	7.25312e-12	2.55
-3.65704e-13	10	1.11548e-11	0	5.70295e-12	0	8.68132e-12	2.6
1.72237e-13	10	1.07093e-11	0	5.24854e-12	0	6.70705e-12	2.65
-4.11931e-13	10	1.07429e-11	0	5.3916e-12	0	7.44635e-12	2.7
-2.85851e-13	10	1.13229e-11	0	5.37477e-12	0	7.13971e-12	2.75
-1.68178e-13	10	1.10539e-11	0	5.7829e-12	0	6.93808e-12	2.8
-3.36918e-14	10	1.12599e-11	0	5.6188e-12	0	6.58523e-12	2.85
-3.1947e-13	10	1.08732e-11	0	6.1784e-12	0	7.23632e-12	2.9
-5.08593e-13	10	1.16381e-11	0	6.39299e-12	0	8.74013e-12	2.95
-4.03524e-13	10	1.08942e-11	0	6.42665e-12	0	7.19431e-12	3
-4.79172e-13	10	1.0474e-11	0	6.38457e-12	0	6.74065e-12	3.05
-3.61499e-13	10	1.09573e-11	0	6.4561e-12	0	7.13131e-12	3.1
-2.1861e-13	10	1.10119e-11	0	6.28359e-12	0	6.70285e-12	3.15
-8.47933e-15	10	1.07387e-11	0	5.5052e-12	0	7.24052e-12	3.2
2.81504e-13	10	1.05958e-11	0	5.86705e-12	0	7.71098e-12	3.25
3.57155e-13	10	1.08312e-11	0	6.41402e-12	0	6.3962e-12	3.3
-1.26149e-13	10	1.07387e-11	0	5.7282e-12	0	7.01789e-12	3.35
-1.34559e-13	10	1.11296e-11	0	5.75765e-12	0	8.24026e-12	3.4
2.0586e-13	10	1.04361e-11	0	5.79131e-12	0	7.44635e-12	3.45
-5.08593e-13	10	1.07219e-11	0	6.09425e-12	0	7.16911e-12	3.5
-2.39624e-13	10	1.10245e-11	0	6.06059e-12	0	8.18145e-12	3.55
8.33361e-15	10	1.07766e-11	0	5.93016e-12	0	7.14811e-12	3.6
-9.67317e-14	10	1.09363e-11	0	5.26958e-12	0	7.76979e-12	3.65
-2.77445e-13	10	1.13313e-11	0	6.20365e-12	0	8.29907e-12	3.7
1.67401e-14	10	1.10287e-11	0	6.12791e-12	0	8.5301e-12	3.75
-1.26149e-13	10	1.04698e-11	0	5.63563e-12	0	8.5469e-12	3.8
-2.31218e-13	10	1.1201e-11	0	5.77448e-12	0	7.83701e-12	3.85
-2.69042e-13	10	1.13691e-11	0	5.64405e-12	0	7.53876e-12	3.9
-3.99323e-13	10	1.10203e-11	0	5.87546e-12	0	6.84146e-12	3.95
2.64695e-13	10	1.05538e-11	0	5.74503e-12	0	6.4088e-12	4
-8.83252e-14	10	1.06631e-11	0	5.89229e-12	0	7.76559e-12	4.05
-8.47933e-15	10	1.13397e-11	0	6.32987e-12	0	7.54296e-12	4.1
1.51223e-13	10	1.09741e-11	0	6.56129e-12	0	8.22346e-12	4.15
-3.74107e-13	10	1.03437e-11	0	6.5697e-12	0	6.99269e-12	4.2
-8.83252e-14	10	1.08564e-11	0	5.77869e-12	0	7.46315e-12	4.25
-6.43076e-13	10	1.11884e-11	0	6.22469e-12	0	6.97589e-12	4.3
-3.02664e-13	10	1.11842e-11	0	5.76607e-12	0	7.25312e-12	4.35
-6.09453e-13	10	1.02218e-11	0	6.0648e-12	0	8.31167e-12	4.4
-4.16132e-13	10	1.09447e-11	0	5.65667e-12	0	6.33319e-12	4.45
-2.39624e-13	10	1.14532e-11	0	5.82497e-12	0	8.37468e-12	4.5
-4.87579e-13	10	1.04319e-11	0	5.45892e-12	0	7.45055e-12	4.55
-4.74971e-13	10	1.06841e-11	0	5.8418e-12	0	7.61857e-12	4.6
-6.34673e-13	10	1.07471e-11	0	6.40982e-12	0	8.04704e-12	4.65
-1.9339e-13	10	1.09867e-11	0	6.55708e-12	0	8.33687e-12	4.7
-4.27089e-15	10	1.10623e-11	0	6.24572e-12	0	7.76559e-12	4.75
-9.25302e-14	10	1.10077e-11	0	6.02693e-12	0	7.33713e-12	4.8
-2.06002e-13	10	1.05202e-11	0	6.10267e-12	0	7.0935e-12	4.85
-3.8251e-13	10	1.14322e-11	0	6.36353e-12	0	7.74459e-12	4.9
-7.22929e-13	10	1.07513e-11	0	6.1742e-12	0	6.47601e-12	4.95
-4.37147e-13	10	1.09993e-11	0	6.0648e-12	0	7.37074e-12	5
-5.08593e-13	10	1.11002e-11	0	5.90071e-12	0	8.73173e-12	5.05
-7.99222e-14	10	1.12094e-11	0	5.85443e-12	0	7.33293e-12	5.1
-3.74107e-13	10	1.11338e-11	0	5.63563e-12	0	8.29067e-12	5.15
-1.38761e-13	10	1.06925e-11	0	6.09425e-12	0	7.73199e-12	5.2
-2.14405e-13	10	1.09615e-11	0	5.28641e-12	0	8.00923e-12	5.25
-5.71633e-13	10	1.09699e-11	0	6.08163e-12	0	7.85801e-12	5.3
-4.45553e-13	10	1.06463e-11	0	5.8376e-12	0	7.03889e-12	5.35
-6.93508e-13	10	1.03563e-11	0	5.75765e-12	0	6.42561e-12	5.4
-8.32195e-13	10	1.12977e-11	0	5.56411e-12	0	8.13524e-12	5.45
-2.73243e-13	10	1.08648e-11	0	5.69454e-12	0	7.45895e-12	5.5
-2.90053e-13	10	1.09278e-11	0	5.58935e-12	0	7.99662e-12	5.55
-6.17863e-13	10	1.07135e-11	0	6.20786e-12	0	6.23658e-12	5.6
-5.08593e-13	10	1.12052e-11	0	5.82076e-12	0	7.66058e-12	5.65
-6.38874e-13	10	1.08186e-11	0	5.55148e-12	0	7.90422e-12	5.7
-5.42212e-13	10	1.04025e-11	0	5.69033e-12	0	6.79946e-12	5.75
-1.06755e-12	10	1.10455e-11	0	5.61039e-12	0	6.75745e-12	5.8
-6.68292e-13	10	1.14658e-11	0	5.60197e-12	0	8.5301e-12	5.85
-3.1947e-13	10	1.04992e-11	0	5.96382e-12	0	6.27439e-12	5.9
-2.31218e-13	10	1.0785e-11	0	5.59356e-12	0	7.63957e-12	5.95
-4.74971e-13	10	1.09573e-11	0	5.00871e-12	0	7.53036e-12	6
-4.5396e-13	10	1.06967e-11	0	5.62722e-12	0	8.27806e-12	6.05
-5.33809e-13	10	1.12136e-11	0	6.1742e-12	0	7.96722e-12	6.1
3.65558e-13	10	1.06841e-11	0	6.01431e-12	0	7.15231e-12	6.15
1.84845e-13	10	1.07093e-11	0	5.75765e-12	0	9.01317e-12	6.2
-7.99222e-14	10	1.11128e-11	0	5.57673e-12	0	8.94176e-12	6.25
5.0359e-14	10	1.07009e-11	0	6.2878e-12	0	6.98428e-12	6.3
-6.43076e-13	10	1.06715e-11	0	5.82076e-12	0	8.08064e-12	6.35
1.93252e-13	10	1.13775e-11	0	5.36635e-12	0	8.98796e-12	6.4
-2.52229e-13	10	1.0869e-11	0	5.7282e-12	0	8.21086e-12	6.45
-1.0934e-13	10	1.07597e-11	0	6.20786e-12	0	8.76953e-12	6.5
-2.52853e-14	10	1.03731e-11	0	5.98486e-12	0	6.46341e-12	6.55
-2.10838e-14	10	1.12851e-11	0	5.91754e-12	0	7.34973e-12	6.6
1.51223e-13	10	1.05244e-11	0	5.87967e-12	0	7.33293e-12	6.65
2.4368e-13	10	1.03731e-11	0	5.79973e-12	0	7.55976e-12	6.7
-1.05138e-13	10	1.08984e-11	0	5.51362e-12	0	7.44215e-12	6.75
-2.39624e-13	10	1.16591e-11	0	5.87546e-12	0	7.97562e-12	6.8
-5.75835e-13	10	1.06547e-11	0	6.26676e-12	0	7.0557e-12	6.85
-4.62363e-13	10	1.10161e-11	0	6.10267e-12	0	7.29933e-12	6.9
-7.56548e-13	10	1.08312e-11	0	6.33408e-12	0	7.49256e-12	6.95
-2.52229e-13	10	1.10749e-11	0	6.1195e-12	0	8.99216e-12	7
-1.5557e-13	10	1.07051e-11	0	6.50238e-12	0	7.95042e-12	7.05
-3.57298e-13	10	1.02891e-11	0	5.98065e-12	0	6.88347e-12	7.1
-3.15269e-13	10	1.14238e-11	0	6.5108e-12	0	8.48389e-12	7.15
1.68036e-13	10	1.16675e-11	0	6.00169e-12	0	8.39568e-12	7.2
-1.05138e-13	10	1.0558e-11	0	6.19523e-12	0	6.90447e-12	7.25
-1.13545e-13	10	1.04824e-11	0	5.56411e-12	0	8.00923e-12	7.3
-1.9339e-13	10	1.10917e-11	0	5.80814e-12	0	7.74039e-12	7.35
-1.13545e-13	10	1.03479e-11	0	5.64826e-12	0	8.06383e-12	7.4
1.8905e-13	10	1.06547e-11	0	5.77028e-12	0	7.95042e-12	7.45
-7.15192e-14	10	1.06757e-11	0	5.80814e-12	0	7.16911e-12	7.5
-3.48891e-13	10	1.11548e-11	0	6.02693e-12	0	7.7992e-12	7.55
-6.31092e-14	10	1.12809e-11	0	5.90071e-12	0	7.55557e-12	7.6
-7.99222e-14	10	1.05622e-11	0	6.04376e-12	0	6.69444e-12	7.65
-2.48027e-13	10	1.09909e-11	0	4.8909e-12	0	8.33687e-12	7.7
-4.32945e-13	10	1.13565e-11	0	5.74082e-12	0	8.24866e-12	7.75
-6.6409e-13	10	1.07639e-11	0	5.37898e-12	0	7.49675e-12	7.8
-4.66564e-13	10	1.11128e-11	0	5.38739e-12	0	8.13944e-12	7.85
5.8769e-14	10	1.05454e-11	0	5.40843e-12	0	6.55162e-12	7.9
-6.97713e-13	10	1.10875e-11	0	5.93858e-12	0	9.20219e-12	7.95
-4.11931e-13	10	1.06757e-11	0	6.01852e-12	0	7.71098e-12	8
-3.48891e-13	10	1.0869e-11	0	5.29062e-12	0	8.60151e-12	8.05
-2.22811e-13	10	1.06841e-11	0	6.00169e-12	0	7.95882e-12	8.1
-2.73243e-13	10	1.1138e-11	0	6.35091e-12	0	8.13524e-12	8.15
-2.98459e-13	10	1.10245e-11	0	6.11108e-12	0	7.7992e-12	8.2
-1.17746e-13	10	1.05076e-11	0	6.16578e-12	0	7.45895e-12	8.25
-7.01914e-13	10	1.12557e-11	0	5.48416e-12	0	7.7614e-12	8.3
-6.26266e-13	10	1.09447e-11	0	5.68613e-12	0	7.8034e-12	8.35
-4.45553e-13	10	1.08312e-11	0	5.22751e-12	0	7.66898e-12	8.4
-2.48027e-13	10	1.0226e-11	0	5.55148e-12	0	7.69419e-12	8.45
-1.59772e-13	10	1.10413e-11	0	5.84601e-12	0	7.17751e-12	8.5
-2.94258e-13	10	1.14532e-11	0	5.65667e-12	0	8.71492e-12	8.55
-4.24539e-13	10	1.05118e-11	0	6.15316e-12	0	7.45475e-12	8.6
-8.41237e-14	10	1.06127e-11	0	5.87546e-12	0	8.26966e-12	8.65
-4.32945e-13	10	1.09026e-11	0	5.93437e-12	0	8.47549e-12	8.7
-6.0105e-13	10	1.04277e-11	0	5.64405e-12	0	8.58891e-12	8.75
-9.1625e-13	10	1.09363e-11	0	5.63563e-12	0	8.02183e-12	8.8
-2.77445e-13	10	1.07724e-11	0	5.58935e-12	0	7.85801e-12	8.85
-2.43826e-13	10	1.10413e-11	0	5.28641e-12	0	8.34527e-12	8.9
-1.89189e-13	10	1.14069e-11	0	5.87546e-12	0	8.07644e-12	8.95
-4.87579e-13	10	1.05244e-11	0	5.25696e-12	0	7.42535e-12	9
-2.98459e-13	10	1.089e-11	0	5.278e-12	0	8.50489e-12	9.05
-1.47164e-13	10	1.11086e-11	0	5.25696e-12	0	7.87061e-12	9.1
-4.62363e-13	10	1.04614e-11	0	4.76889e-12	0	8.18985e-12	9.15
-3.02664e-13	10	1.0558e-11	0	5.57673e-12	0	9.09298e-12	9.2
-6.89306e-13	10	1.06169e-11	0	5.04238e-12	0	7.68158e-12	9.25
-8.41237e-14	10	1.09783e-11	0	5.20226e-12	0	7.67738e-12	9.3
-3.78308e-13	10	1.11044e-11	0	4.3271e-12	0	7.73199e-12	9.35
-5.96849e-13	10	1.11338e-11	0	4.97926e-12	0	7.29933e-12	9.4
-6.38874e-13	10	1.05748e-11	0	5.42105e-12	0	5.91734e-12	9.45
-8.23792e-13	10	1.13145e-11	0	4.52064e-12	0	8.41248e-12	9.5
-7.60753e-13	10	1.06925e-11	0	5.07183e-12	0	7.78659e-12	9.55
-9.45667e-13	10	1.06042e-11	0	5.27379e-12	0	6.84146e-12	9.6
-8.27994e-13	10	1.10287e-11	0	5.32007e-12	0	7.14811e-12	9.65
-1.51365e-13	10	1.10119e-11	0	5.30324e-12	0	9.30301e-12	9.7
-1.03393e-12	10	1.06547e-11	0	5.29903e-12	0	8.10164e-12	9.75
-5.84241e-13	10	1.02176e-11	0	5.01292e-12	0	6.59783e-12	9.8
-9.83491e-13	10	1.0869e-11	0	5.1686e-12	0	8.63511e-12	9.85
-6.17863e-13	10	1.14952e-11	0	5.40843e-12	0	9.46263e-12	9.9
-4.95985e-13	10	1.05412e-11	0	5.21909e-12	0	7.54716e-12	9.95
-3.02664e-13	10	1.07976e-11	0	4.84462e-12	0	7.32033e-12	10
-6.0105e-13	10	1.06379e-11	0	5.13073e-12	0	7.26992e-12	10.05
-6.09453e-13	10	1.09951e-11	0	4.97506e-12	0	8.5469e-12	10.1
-6.47281e-13	10	1.08858e-11	0	5.74503e-12	0	7.61437e-12	10.15
-9.28858e-13	10	1.07009e-11	0	5.15177e-12	0	7.37494e-12	10.2
-3.40485e-13	10	1.07051e-11	0	5.59356e-12	0	7.68998e-12	10.25
-1.00933e-13	10	1.12052e-11	0	4.79413e-12	0	8.91655e-12	10.3
-7.2713e-13	10	1.05622e-11	0	5.83339e-12	0	6.77006e-12	10.35
-6.26266e-13	10	1.05496e-11	0	5.85443e-12	0	8.74013e-12	10.4
-5.38011e-13	10	1.10329e-11	0	5.32849e-12	0	8.61831e-12	10.45
-2.73243e-13	10	1.07597e-11	0	5.71558e-12	0	8.5427e-12	10.5
-6.47281e-13	10	1.07976e-11	0	5.59356e-12	0	9.02156e-12	10.55
-2.27013e-13	10	1.0537e-11	0	5.81656e-12	0	8.33687e-12	10.6
-4.95985e-13	10	1.07766e-11	0	5.18543e-12	0	8.32007e-12	10.65
-5.80036e-13	10	1.1222e-11	0	5.79552e-12	0	8.60151e-12	10.7
-3.86715e-13	10	1.07892e-11	0	5.69875e-12	0	8.23606e-12	10.75
-3.40485e-13	10	1.06841e-11	0	5.48837e-12	0	8.78634e-12	10.8
-6.34673e-13	10	1.12977e-11	0	5.82497e-12	0	8.31587e-12	10.85
-4.58161e-13	10	1.06925e-11	0	5.52203e-12	0	8.48809e-12	10.9
-3.57298e-13	10	1.08606e-11	0	5.79973e-12	0	7.89161e-12	10.95
-5.54824e-13	10	1.10035e-11	0	5.4463e-12	0	7.7824e-12	11
-4.07729e-13	10	1.09867e-11	0	5.78711e-12	0	8.5259e-12	11.05
-9.33063e-13	10	1.08564e-11	0	5.4463e-12	0	8.24866e-12	11.1
-6.05252e-13	10	1.06211e-11	0	6.08584e-12	0	8.75273e-12	11.15
-9.12048e-13	10	1.0558e-11	0	6.20365e-12	0	7.68578e-12	11.2
-7.77562e-13	10	1.11632e-11	0	5.40843e-12	0	7.8496e-12	11.25
-6.72493e-13	10	1.07093e-11	0	5.9512e-12	0	7.72779e-12	11.3
-4.37147e-13	10	1.04403e-11	0	5.35794e-12	0	8.10584e-12	11.35
-2.018e-13	10	1.05874e-11	0	5.42526e-12	0	9.04257e-12	11.4
-6.43076e-13	10	1.12136e-11	0	5.77869e-12	0	8.5679e-12	11.45
-4.91784e-13	10	1.10413e-11	0	5.99327e-12	0	9.06357e-12	11.5
-6.26266e-13	10	1.07219e-11	0	5.41264e-12	0	8.89975e-12	11.55
-6.34673e-13	10	1.09573e-11	0	6.06901e-12	0	8.11424e-12	11.6
-9.49872e-13	10	1.10749e-11	0	6.12791e-12	0	7.55976e-12	11.65
-5.54824e-13	10	1.04614e-11	0	5.95961e-12	0	7.33293e-12	11.7
-6.43076e-13	10	1.07976e-11	0	6.55708e-12	0	8.63091e-12	11.75
-2.27013e-13	10	1.11758e-11	0	6.03535e-12	0	7.41695e-12	11.8
-9.33063e-13	10	1.07135e-11	0	5.30324e-12	0	9.44583e-12	11.85
-4.16132e-13	10	1.11254e-11	0	5.51362e-12	0	8.26546e-12	11.9
-5.21201e-13	10	1.05832e-11	0	6.01852e-12	0	7.41274e-12	11.95
-5.67428e-13	10	1.12767e-11	0	5.71978e-12	0	8.5301e-12	12
-6.68292e-13	10	1.1428e-11	0	5.55569e-12	0	8.29907e-12	12.05
-4.79172e-13	10	1.07724e-11	0	5.69875e-12	0	7.8244e-12	12.1
-3.53093e-13	10	1.06841e-11	0	5.31586e-12	0	8.24866e-12	12.15
-5.04388e-13	10	1.13313e-11	0	6.10688e-12	0	8.03023e-12	12.2
-9.12048e-13	10	1.09278e-11	0	5.98907e-12	0	8.90395e-12	12.25
-6.05252e-13	10	1.0827e-11	0	5.34532e-12	0	8.24026e-12	12.3
-3.53093e-13	10	1.04067e-11	0	5.37477e-12	0	8.29067e-12	12.35
-4.5396e-13	10	1.10917e-11	0	5.1139e-12	0	9.261e-12	12.4
-5.29608e-13	10	1.06673e-11	0	5.18964e-12	0	8.56371e-12	12.45
-4.11931e-13	10	1.02764e-11	0	5.17702e-12	0	7.94202e-12	12.5
-9.25302e-14	10	1.06883e-11	0	5.85022e-12	0	8.26966e-12	12.55
-6.68292e-13	10	1.13817e-11	0	5.68192e-12	0	8.17305e-12	12.6
-3.2788e-13	10	1.05286e-11	0	6.1195e-12	0	8.5133e-12	12.65
-6.22065e-13	10	1.07555e-11	0	5.56831e-12	0	8.62671e-12	12.7
-7.48145e-13	10	1.04403e-11	0	5.99748e-12	0	8.43349e-12	12.75
-1.84987e-13	10	1.08354e-11	0	6.15737e-12	0	7.21532e-12	12.8
-7.43943e-13	10	1.08648e-11	0	5.93016e-12	0	9.77347e-12	12.85
-3.11067e-13	10	1.06757e-11	0	5.67771e-12	0	7.47575e-12	12.9
-3.36918e-14	10	1.12767e-11	0	5.59356e-12	0	8.67712e-12	12.95
-3.53093e-13	10	1.07639e-11	0	5.94699e-12	0	7.37074e-12	13
-5.46414e-13	10	1.0827e-11	0	5.87126e-12	0	7.59337e-12	13.05
-4.03524e-13	10	1.07808e-11	0	5.4505e-12	0	7.59337e-12	13.1
-1.00451e-12	10	1.10119e-11	0	5.71558e-12	0	7.99242e-12	13.15
-3.8251e-13	10	1.08858e-11	0	5.8418e-12	0	8.62251e-12	13.2
-6.51482e-13	10	1.07093e-11	0	5.8376e-12	0	8.96276e-12	13.25
1.04996e-13	10	1.04445e-11	0	5.75345e-12	0	7.90001e-12	13.3
-3.78308e-13	10	1.09993e-11	0	6.22469e-12	0	9.32821e-12	13.35
-1.00933e-13	10	1.147e-11	0	5.86705e-12	0	8.20665e-12	13.4
-2.73243e-13	10	1.07892e-11	0	5.58514e-12	0	7.53036e-12	13.45
-3.23675e-13	10	1.0827e-11	0	5.71978e-12	0	7.69839e-12	13.5
2.0586e-13	10	1.0911e-11	0	6.0059e-12	0	7.98402e-12	13.55
-5.00187e-13	10	1.08816e-11	0	5.7282e-12	0	8.05123e-12	13.6
-1.17746e-13	10	1.07597e-11	0	5.90492e-12	0	8.26546e-12	13.65
-3.4469e-13	10	1.10035e-11	0	6.2878e-12	0	8.11844e-12	13.7
1.176e-13	10	1.10245e-11	0	5.69033e-12	0	1.00087e-11	13.75
-8.47933e-15	10	1.11464e-11	0	5.58094e-12	0	8.30327e-12	13.8
2.39479e-13	10	1.02975e-11	0	6.0059e-12	0	7.74039e-12	13.85
1.13399e-13	10	1.10581e-11	0	6.25414e-12	0	7.95042e-12	13.9
-3.02664e-13	10	1.13607e-11	0	6.18261e-12	0	9.16439e-12	13.95
-3.78968e-14	10	1.07639e-11	0	6.14474e-12	0	8.08484e-12	14
-2.6484e-13	10	1.05118e-11	0	6.31304e-12	0	7.45895e-12	14.05
-2.90053e-13	10	1.06295e-11	0	6.06901e-12	0	7.21532e-12	14.1
-1.51365e-13	10	1.09825e-11	0	6.3972e-12	0	9.69366e-12	14.15
1.67401e-14	10	1.09489e-11	0	5.84601e-12	0	8.5385e-12	14.2
-5.12795e-13	10	1.06127e-11	0	6.01431e-12	0	8.46709e-12	14.25
-1.21948e-13	10	1.089e-11	0	6.04797e-12	0	8.24446e-12	14.3
-8.82627e-13	10	1.10455e-11	0	6.1784e-12	0	8.58471e-12	14.35
-2.52229e-13	10	1.07934e-11	0	5.65667e-12	0	7.8538e-12	14.4
2.26874e-13	10	1.09026e-11	0	5.7282e-12	0	9.12658e-12	14.45
-1.42962e-13	10	1.07892e-11	0	5.41264e-12	0	7.74879e-12	14.5
-2.5643e-13	10	1.07976e-11	0	5.77448e-12	0	9.55924e-12	14.55
2.26874e-13	10	1.09741e-11	0	5.43367e-12	0	8.25286e-12	14.6
2.89914e-13	10	1.09951e-11	0	5.88388e-12	0	7.54296e-12	14.65
-5.75835e-13	10	1.07976e-11	0	6.15737e-12	0	8.13104e-12	14.7
1.21809e-13	10	1.10833e-11	0	6.22048e-12	0	9.40802e-12	14.75
-2.10838e-14	10	1.07345e-11	0	5.80814e-12	0	7.22792e-12	14.8
-2.52853e-14	10	1.07639e-11	0	6.32146e-12	0	8.61411e-12	14.85
-2.27013e-13	10	1.06127e-11	0	5.64405e-12	0	8.58051e-12	14.9
-2.98459e-13	10	1.09951e-11	0	5.68192e-12	0	8.00923e-12	14.95
-2.43826e-13	10	1.05664e-11	0	6.22889e-12	0	9.13919e-12	15
3.77545e-14	10	1.0163e-11	0	6.1784e-12	0	8.69812e-12	15.05
-2.48027e-13	10	1.09825e-11	0	6.14054e-12	0	9.20219e-12	15.1
-1.26808e-14	10	1.13187e-11	0	6.01852e-12	0	9.71886e-12	15.15
-2.31218e-13	10	1.03059e-11	0	6.05639e-12	0	8.18145e-12	15.2
2.0586e-13	10	1.09573e-11	0	6.27518e-12	0	9.00056e-12	15.25
3.48749e-13	10	1.10665e-11	0	5.21068e-12	0	8.33687e-12	15.3
-2.5643e-13	10	1.1117e-11	0	5.66929e-12	0	8.5217e-12	15.35
-1.89189e-13	10	1.0827e-11	0	5.69875e-12	0	8.64352e-12	15.4
-5.29608e-13	10	1.07808e-11	0	5.44209e-12	0	8.01763e-12	15.45
-4.58161e-13	10	1.0869e-11	0	5.37898e-12	0	9.2568e-12	15.5
-3.86715e-13	10	1.1096e-11	0	5.53045e-12	0	7.19431e-12	15.55
-3.11067e-13	10	1.06589e-11	0	5.87126e-12	0	7.71939e-12	15.6
4.20195e-13	10	1.07345e-11	0	5.3916e-12	0	7.73619e-12	15.65
1.13399e-13	10	1.10875e-11	0	5.26958e-12	0	7.8244e-12	15.7
-3.06866e-13	10	1.05832e-11	0	5.24013e-12	0	7.89581e-12	15.75
-8.41237e-14	10	1.08354e-11	0	5.17702e-12	0	9.2568e-12	15.8
1.93252e-13	10	1.08648e-11	0	5.8418e-12	0	7.70678e-12	15.85
-1.76584e-13	10	1.0827e-11	0	5.6188e-12	0	8.24446e-12	15.9
-2.48027e-13	10	1.02933e-11	0	5.48416e-12	0	8.19825e-12	15.95
-6.85105e-13	10	1.03395e-11	0	5.58935e-12	0	7.19431e-12	16
-2.60639e-13	10	1.09447e-11	0	5.42526e-12	0	8.35788e-12	16.05
-4.79172e-13	10	1.09741e-11	0	5.50099e-12	0	9.66426e-12	16.1
-4.74971e-13	10	1.07177e-11	0	5.88809e-12	0	8.08064e-12	16.15
-1.51365e-13	10	1.07261e-11	0	5.75345e-12	0	9.84068e-12	16.2
-1.30351e-13	10	1.03773e-11	0	5.70295e-12	0	8.25706e-12	16.25
-5.47062e-14	10	1.0785e-11	0	4.96664e-12	0	8.58051e-12	16.3
-1.13545e-13	10	1.06253e-11	0	5.00451e-12	0	8.88295e-12	16.35
-3.48891e-13	10	1.04361e-11	0	5.57673e-12	0	8.10164e-12	16.4
-5.05047e-14	10	1.08774e-11	0	5.51362e-12	0	9.12658e-12	16.45
-7.98573e-13	10	1.12094e-11	0	6.03535e-12	0	8.82834e-12	16.5
-1.13545e-13	10	1.02596e-11	0	6.08163e-12	0	8.18565e-12	16.55
-4.79172e-13	10	1.08606e-11	0	5.80393e-12	0	8.06383e-12	16.6
8.81829e-14	10	1.09026e-11	0	5.23592e-12	0	7.96302e-12	16.65
-3.32082e-13	10	1.09236e-11	0	5.37898e-12	0	8.43349e-12	16.7
7.5575e-14	10	1.08354e-11	0	5.51782e-12	0	7.92101e-12	16.75
-3.65704e-13	10	1.04824e-11	0	5.45892e-12	0	8.67712e-12	16.8
-3.23675e-13	10	1.11002e-11	0	4.87828e-12	0	9.2568e-12	16.85
-5.80036e-13	10	1.10917e-11	0	5.88809e-12	0	9.2442e-12	16.9
-2.98459e-13	10	1.07345e-11	0	5.71978e-12	0	8.5175e-12	16.95
-1.05138e-13	10	1.10329e-11	0	5.5052e-12	0	7.73619e-12	17
-8.41237e-14	10	1.10623e-11	0	5.278e-12	0	9.40802e-12	17.05
-5.21201e-13	10	1.06169e-11	0	5.57673e-12	0	8.23606e-12	17.1
-6.0105e-13	10	1.09278e-11	0	5.93437e-12	0	7.97562e-12	17.15
-7.43943e-13	10	1.07429e-11	0	5.58935e-12	0	8.05543e-12	17.2
-4.95985e-13	10	1.12136e-11	0	5.29483e-12	0	8.17305e-12	17.25
-5.67428e-13	10	1.08816e-11	0	5.32428e-12	0	9.46263e-12	17.3
-6.09453e-13	10	1.06757e-11	0	5.31166e-12	0	7.95882e-12	17.35
-3.8251e-13	10	1.09783e-11	0	5.66088e-12	0	9.2568e-12	17.4
-8.61613e-13	10	1.1117e-11	0	5.94278e-12	0	9.31141e-12	17.45
-6.09453e-13	10	1.1138e-11	0	6.09005e-12	0	8.61831e-12	17.5
-5.88442e-13	10	1.05706e-11	0	5.92174e-12	0	8.20245e-12	17.55
-5.12795e-13	10	1.07471e-11	0	5.75765e-12	0	7.8076e-12	17.6
-3.32082e-13	10	1.10329e-11	0	5.69033e-12	0	8.5301e-12	17.65
-2.98459e-13	10	1.10413e-11	0	5.66509e-12	0	8.80314e-12	17.7
-6.38874e-13	10	1.05664e-11	0	5.80393e-12	0	7.95882e-12	17.75
-6.34673e-13	10	1.12767e-11	0	5.91333e-12	0	8.24866e-12	17.8
-8.57411e-13	10	1.08732e-11	0	5.21488e-12	0	8.5595e-12	17.85
-4.37147e-13	10	1.02806e-11	0	5.88388e-12	0	8.47969e-12	17.9
-7.10321e-13	10	1.08438e-11	0	5.79973e-12	0	8.48809e-12	17.95
-9.67317e-14	10	1.12809e-11	0	6.19944e-12	0	7.61017e-12	18
-7.22929e-13	10	1.10497e-11	0	5.51782e-12	0	8.5259e-12	18.05
-7.10321e-13	10	1.08858e-11	0	6.15737e-12	0	9.30301e-12	18.1
-8.99437e-13	10	1.10833e-11	0	5.69033e-12	0	8.40828e-12	18.15
-6.09453e-13	10	1.09951e-11	0	5.96803e-12	0	9.18119e-12	18.2
-5.04388e-13	10	1.07387e-11	0	5.99327e-12	0	8.04283e-12	18.25
-4.37147e-13	10	1.07387e-11	0	5.74924e-12	0	7.58497e-12	18.3
-8.44807e-13	10	1.08858e-11	0	5.46733e-12	0	8.40828e-12	18.35
-9.49872e-13	10	1.11296e-11	0	5.50941e-12	0	8.5217e-12	18.4
-1.02972e-12	10	1.07345e-11	0	5.43367e-12	0	8.56371e-12	18.45
-9.41466e-13	10	1.05916e-11	0	5.51782e-12	0	9.2526e-12	18.5
-4.24539e-13	10	1.11002e-11	0	5.34532e-12	0	8.33687e-12	18.55
-3.8251e-13	10	1.12388e-11	0	5.19805e-12	0	8.63511e-12	18.6
-3.2788e-13	10	1.11464e-11	0	5.13915e-12	0	8.80734e-12	18.65
1.55428e-13	10	1.02764e-11	0	5.57252e-12	0	9.59705e-12	18.7
1.72237e-13	10	1.09699e-11	0	5.50099e-12	0	8.89555e-12	18.75
-1.26149e-13	10	1.1533e-11	0	5.09707e-12	0	8.58471e-12	18.8
-1.17746e-13	10	1.10077e-11	0	4.84883e-12	0	8.58891e-12	18.85
-7.57207e-14	10	1.09993e-11	0	5.18543e-12	0	8.89135e-12	18.9
-4.5396e-13	10	1.08732e-11	0	5.39581e-12	0	6.98428e-12	18.95
-2.77445e-13	10	1.10371e-11	0	4.98347e-12	0	9.71467e-12	19
-5.25403e-13	10	1.0848e-11	0	5.13915e-12	0	1.01809e-11	19.05
-2.8165e-13	10	1.05118e-11	0	5.6188e-12	0	8.65192e-12	19.1
7.5575e-14	10	1.13229e-11	0	5.1097e-12	0	9.76927e-12	19.15
-3.57298e-13	10	1.10245e-11	0	5.18543e-12	0	8.68552e-12	19.2
-2.10838e-14	10	1.09194e-11	0	5.17281e-12	0	7.87901e-12	19.25
-3.8251e-13	10	1.08774e-11	0	5.06341e-12	0	8.83674e-12	19.3
-2.22811e-13	10	1.12809e-11	0	5.58094e-12	0	8.89135e-12	19.35
1.25351e-14	10	1.10287e-11	0	5.44209e-12	0	9.67266e-12	19.4
-6.97713e-13	10	1.09236e-11	0	5.40422e-12	0	9.18959e-12	19.45
1.8905e-13	10	1.0537e-11	0	5.17702e-12	0	8.63511e-12	19.5
2.51431e-14	10	1.09194e-11	0	5.3369e-12	0	9.64325e-12	19.55
1.68036e-13	10	1.10497e-11	0	6.11108e-12	0	9.83648e-12	19.6
1.21809e-13	10	1.02933e-11	0	5.82918e-12	0	7.94622e-12	19.65
-1.59772e-13	10	1.06673e-11	0	5.99748e-12	0	8.96696e-12	19.7
-2.73243e-13	10	1.09993e-11	0	5.79973e-12	0	9.66846e-12	19.75
1.04996e-13	10	1.04908e-11	0	6.04376e-12	0	8.71492e-12	19.8
-5.05047e-14	10	1.05076e-11	0	5.87967e-12	0	8.97536e-12	19.85
-1.47164e-13	10	1.09699e-11	0	5.79552e-12	0	9.75667e-12	19.9
-2.22811e-13	10	1.14952e-11	0	5.94699e-12	0	8.46709e-12	19.95
6.7172e-14	10	1.12514e-11	0	5.43788e-12	0	1.03532e-11	20
-1.00933e-13	10	1.06841e-11	0	5.43367e-12	0	9.39962e-12	20.05
9.23879e-14	10	1.08984e-11	0	5.58094e-12	0	9.91209e-12	20.1
-2.60639e-13	10	1.13985e-11	0	5.61039e-12	0	8.77373e-12	20.15
-3.99323e-13	10	1.10623e-11	0	5.31166e-12	0	8.84934e-12	20.2
1.176e-13	10	1.09236e-11	0	5.73241e-12	0	8.97536e-12	20.25
9.65894e-14	10	1.0827e-11	0	5.40422e-12	0	8.13104e-12	20.3
-4.62998e-14	10	1.0869e-11	0	5.79131e-12	0	9.58865e-12	20.35
-1.13545e-13	10	1.10077e-11	0	5.98486e-12	0	8.5553e-12	20.4
-5.89077e-14	10	1.0537e-11	0	5.99748e-12	0	7.99662e-12	20.45
-3.9092e-13	10	1.10077e-11	0	6.1195e-12	0	9.13078e-12	20.5
-1.80786e-13	10	1.10917e-11	0	6.76325e-12	0	1.03364e-11	20.55
-1.84987e-13	10	1.07934e-11	0	6.35933e-12	0	8.01343e-12	20.6
-1.00871e-12	10	1.09363e-11	0	6.3425e-12	0	9.17699e-12	20.65
-5.84241e-13	10	1.0869e-11	0	6.22048e-12	0	8.5133e-12	20.7
-7.18727e-13	10	1.10161e-11	0	5.99748e-12	0	8.45449e-12	20.75
-1.13545e-13	10	1.07892e-11	0	5.79552e-12	0	7.71098e-12	20.8
-2.60639e-13	10	1.05328e-11	0	6.43927e-12	0	7.46315e-12	20.85
-3.69905e-13	10	1.08984e-11	0	6.21627e-12	0	8.45869e-12	20.9
-4.32945e-13	10	1.11674e-11	0	6.05218e-12	0	8.22346e-12	20.95
-3.11067e-13	10	1.0911e-11	0	5.89229e-12	0	8.14785e-12	21
-3.1947e-13	10	1.08018e-11	0	5.77028e-12	0	8.71913e-12	21.05
-6.76695e-13	10	1.09699e-11	0	5.69033e-12	0	7.75719e-12	21.1
-1.59772e-13	10	1.07766e-11	0	5.41684e-12	0	7.62277e-12	21.15
-7.81767e-13	10	1.07051e-11	0	5.69454e-12	0	7.43374e-12	21.2
-4.49755e-13	10	1.08102e-11	0	5.4505e-12	0	7.40434e-12	21.25
-6.13658e-13	10	1.11968e-11	0	5.45471e-12	0	8.45869e-12	21.3
-6.68292e-13	10	1.09026e-11	0	5.63143e-12	0	7.53036e-12	21.35
-9.91898e-13	10	1.06e-11	0	5.92174e-12	0	9.00477e-12	21.4
-3.1947e-13	10	1.06379e-11	0	6.3425e-12	0	9.45423e-12	21.45
-9.7929e-13	10	1.13859e-11	0	6.22889e-12	0	8.72333e-12	21.5
-1.30289e-12	10	1.06883e-11	0	6.20365e-12	0	8.5469e-12	21.55
-7.98573e-13	10	1.06127e-11	0	5.3916e-12	0	8.17725e-12	21.6
-5.71633e-13	10	1.04361e-11	0	5.46733e-12	0	6.92548e-12	21.65
-7.48145e-13	10	1.10161e-11	0	6.27518e-12	0	1.03952e-11	21.7
-5.17e-13	10	1.11086e-11	0	5.91754e-12	0	9.13498e-12	21.75
-7.15192e-14	10	1.0869e-11	0	5.66509e-12	0	7.7614e-12	21.8
-8.49008e-13	10	1.08396e-11	0	6.04797e-12	0	8.68972e-12	21.85
-2.8165e-13	10	1.11548e-11	0	5.5599e-12	0	8.5469e-12	21.9
-2.69042e-13	10	1.04782e-11	0	5.81656e-12	0	8.60571e-12	21.95
-3.2788e-13	10	1.07219e-11	0	5.18964e-12	0	9.19799e-12	22
-3.23675e-13	10	1.10371e-11	0	6.24993e-12	0	8.57631e-12	22.05
-1.17746e-13	10	1.07093e-11	0	5.57252e-12	0	1.00633e-11	22.1
-3.40485e-13	10	1.07219e-11	0	5.38739e-12	0	9.72306e-12	22.15
1.09197e-13	10	1.07387e-11	0	5.47154e-12	0	7.89581e-12	22.2
-2.90053e-13	10	1.12893e-11	0	5.14336e-12	0	8.69392e-12	22.25
-5.80036e-13	10	1.0827e-11	0	5.58935e-12	0	8.75693e-12	22.3
-6.51482e-13	10	1.10119e-11	0	5.3369e-12	0	9.31561e-12	22.35
-5.84241e-13	10	1.07808e-11	0	5.35794e-12	0	8.18985e-12	22.4
-4.16132e-13	10	1.10455e-11	0	5.4463e-12	0	7.25312e-12	22.45
-5.47062e-14	10	1.05916e-11	0	5.46313e-12	0	8.86195e-12	22.5
-4.62998e-14	10	1.0516e-11	0	5.55148e-12	0	8.94176e-12	22.55
-1.26149e-13	10	1.13565e-11	0	5.69454e-12	0	8.66452e-12	22.6
-2.1861e-13	10	1.1117e-11	0	5.24434e-12	0	9.65165e-12	22.65
-3.99323e-13	10	1.12557e-11	0	5.66509e-12	0	8.99216e-12	22.7
-9.25302e-14	10	1.08354e-11	0	5.47575e-12	0	8.68132e-12	22.75
-4.28744e-13	10	1.10245e-11	0	5.7282e-12	0	8.44189e-12	22.8
-7.2713e-13	10	1.14448e-11	0	5.58094e-12	0	9.261e-12	22.85
-5.75835e-13	10	1.06547e-11	0	5.48837e-12	0	6.67764e-12	22.9
-5.54824e-13	10	1.07934e-11	0	5.76607e-12	0	8.05963e-12	22.95
-3.61499e-13	10	1.09615e-11	0	5.5052e-12	0	8.83254e-12	23
-5.50622e-13	10	1.11506e-11	0	5.49258e-12	0	9.39962e-12	23.05
-4.70769e-13	10	1.10287e-11	0	5.91333e-12	0	7.93782e-12	23.1
-5.17e-13	10	1.06841e-11	0	5.55569e-12	0	8.34947e-12	23.15
-6.05252e-13	10	1.08606e-11	0	5.8376e-12	0	9.32821e-12	23.2
-1.01711e-12	10	1.10161e-11	0	5.81235e-12	0	8.76533e-12	23.25
-5.71633e-13	10	1.07555e-11	0	5.65667e-12	0	8.68972e-12	23.3
-6.30468e-13	10	1.09026e-11	0	5.33269e-12	0	8.81154e-12	23.35
-4.41348e-13	10	1.11968e-11	0	6.00169e-12	0	7.55137e-12	23.4
-2.94258e-13	10	1.13985e-11	0	5.82918e-12	0	8.91235e-12	23.45
-4.74971e-13	10	1.1117e-11	0	5.1686e-12	0	8.24026e-12	23.5
-5.80036e-13	10	1.0495e-11	0	5.80814e-12	0	9.00056e-12	23.55
-4.41348e-13	10	1.10623e-11	0	6.12791e-12	0	9.10558e-12	23.6
-1.51365e-13	10	1.10833e-11	0	5.8418e-12	0	9.2694e-12	23.65
-4.03524e-13	10	1.06589e-11	0	5.75345e-12	0	8.5679e-12	23.7
-6.55687e-13	10	1.06673e-11	0	5.65667e-12	0	1.0748e-11	23.75
-2.018e-13	10	1.10455e-11	0	5.71558e-12	0	8.68552e-12	23.8
-4.74971e-13	10	1.11086e-11	0	5.37898e-12	0	1.00171e-11	23.85
-2.60639e-13	10	1.12641e-11	0	5.78711e-12	0	8.66872e-12	23.9
-6.47281e-13	10	1.09741e-11	0	5.86284e-12	0	8.13524e-12	23.95
-3.86715e-13	10	1.09152e-11	0	6.05218e-12	0	9.10978e-12	24
-7.94372e-13	10	1.15582e-11	0	5.81235e-12	0	1.02313e-11	24.05
-3.1947e-13	10	1.07177e-11	0	5.18964e-12	0	9.57185e-12	24.1
-6.09453e-13	10	1.09783e-11	0	5.35373e-12	0	8.71913e-12	24.15
-9.28858e-13	10	1.09867e-11	0	5.25275e-12	0	7.86221e-12	24.2
-3.74107e-13	10	1.09657e-11	0	5.48837e-12	0	8.14785e-12	24.25
-8.27994e-13	10	1.0827e-11	0	5.37477e-12	0	8.75273e-12	24.3
-8.27994e-13	10	1.08144e-11	0	5.55148e-12	0	7.58077e-12	24.35
-4.37147e-13	10	1.089e-11	0	6.06901e-12	0	8.45449e-12	24.4
-4.07729e-13	10	1.1222e-11	0	5.37056e-12	0	8.64352e-12	24.45
-8.78426e-13	10	1.06883e-11	0	5.11811e-12	0	9.39542e-12	24.5
-9.37264e-13	10	1.13523e-11	0	5.39581e-12	0	9.20219e-12	24.55
-3.2788e-13	10	1.09152e-11	0	5.53465e-12	0	9.17279e-12	24.6
-6.85105e-13	10	1.06547e-11	0	5.5599e-12	0	7.38754e-12	24.65
-1.84987e-13	10	1.09993e-11	0	5.82076e-12	0	8.76113e-12	24.7
-5.17e-13	10	1.09531e-11	0	5.60197e-12	0	9.02577e-12	24.75
-6.97713e-13	10	1.0806e-11	0	5.52203e-12	0	9.31981e-12	24.8
-3.36283e-13	10	1.10749e-11	0	5.5599e-12	0	8.37468e-12	24.85
-3.02664e-13	10	1.05832e-11	0	5.61039e-12	0	9.33661e-12	24.9
2.98317e-13	10	1.13523e-11	0	5.60618e-12	0	9.2694e-12	24.95
3.35496e-14	10	1.08858e-11	0	5.90492e-12	0	9.34922e-12	25
-3.32082e-13	10	1.09993e-11	0	5.21488e-12	0	8.99216e-12	25.05
-4.07729e-13	10	1.09363e-11	0	5.23592e-12	0	9.05517e-12	25.1
-2.10838e-14	10	1.09825e-11	0	5.36635e-12	0	9.81548e-12	25.15
-5.12795e-13	10	1.06505e-11	0	5.69454e-12	0	8.69812e-12	25.2
-2.60639e-13	10	1.07555e-11	0	5.48837e-12	0	8.81574e-12	25.25
-4.41348e-13	10	1.07345e-11	0	5.42105e-12	0	9.66006e-12	25.3
-3.11067e-13	10	1.089e-11	0	5.1686e-12	0	8.30327e-12	25.35
-2.98459e-13	10	1.08186e-11	0	5.93858e-12	0	1.00549e-11	25.4
-4.16132e-13	10	1.0516e-11	0	4.98768e-12	0	8.00923e-12	25.45
-4.62363e-13	10	1.07471e-11	0	5.46313e-12	0	8.5175e-12	25.5
-8.99437e-13	10	1.07597e-11	0	5.62722e-12	0	8.74853e-12	25.55
-6.51482e-13	10	1.07345e-11	0	5.29062e-12	0	7.73199e-12	25.6
-6.43076e-13	10	1.0785e-11	0	5.76607e-12	0	8.08484e-12	25.65
-6.0105e-13	10	1.0827e-11	0	5.56831e-12	0	8.21506e-12	25.7
-4.87579e-13	10	1.09321e-11	0	5.62722e-12	0	9.03417e-12	25.75
-8.95235e-13	10	1.07766e-11	0	5.81235e-12	0	7.90001e-12	25.8
-2.6484e-13	10	1.05412e-11	0	6.03535e-12	0	8.21086e-12	25.85
-1.00933e-13	10	1.07597e-11	0	5.50099e-12	0	8.32847e-12	25.9
-3.23675e-13	10	1.10287e-11	0	5.37056e-12	0	8.89135e-12	25.95
-3.11067e-13	10	1.04067e-11	0	5.67771e-12	0	7.816e-12	26
-5.29608e-13	10	1.07387e-11	0	5.51782e-12	0	7.91261e-12	26.05
-7.01914e-13	10	1.10833e-11	0	5.53886e-12	0	8.86195e-12	26.1
-4.62363e-13	10	1.11506e-11	0	4.98768e-12	0	8.5511e-12	26.15
-7.57207e-14	10	1.10539e-11	0	5.46733e-12	0	7.83701e-12	26.2
-8.5321e-13	10	1.10833e-11	0	5.40001e-12	0	7.77399e-12	26.25
-5.04388e-13	10	1.10497e-11	0	5.80393e-12	0	9.71467e-12	26.3
-1.51365e-13	10	1.09363e-11	0	5.63143e-12	0	9.15599e-12	26.35
-8.06983e-13	10	1.04824e-11	0	5.6146e-12	0	7.64798e-12	26.4
-5.54824e-13	10	1.10371e-11	0	5.87546e-12	0	8.06383e-12	26.45
-7.2713e-13	10	1.0558e-11	0	5.65667e-12	0	8.29067e-12	26.5
-4.79172e-13	10	1.07303e-11	0	5.62301e-12	0	8.5553e-12	26.55
-4.91784e-13	10	1.09657e-11	0	5.26958e-12	0	8.77793e-12	26.6
-7.60753e-13	10	1.10077e-11	0	6.10267e-12	0	9.70206e-12	26.65
-9.91898e-13	10	1.08564e-11	0	5.18122e-12	0	9.55924e-12	26.7
-7.9017e-13	10	1.07555e-11	0	5.4505e-12	0	9.28621e-12	26.75
-9.12048e-13	10	9.91922e-12	0	5.14336e-12	0	7.73199e-12	26.8
-6.72493e-13	10	1.06841e-11	0	5.30324e-12	0	8.28226e-12	26.85
-1.21464e-12	10	1.09657e-11	0	5.15177e-12	0	8.07644e-12	26.9
-1.08435e-12	10	1.04908e-11	0	5.71137e-12	0	8.99216e-12	26.95
-2.06002e-13	10	1.1096e-11	0	5.69033e-12	0	8.24446e-12	27
-5.08593e-13	10	1.07892e-11	0	5.19805e-12	0	6.63564e-12	27.05
-5.08593e-13	10	1.15414e-11	0	4.69736e-12	0	8.62671e-12	27.1
-9.83491e-13	10	1.07471e-11	0	5.2233e-12	0	8.15205e-12	27.15
-6.80903e-13	10	1.09152e-11	0	5.58514e-12	0	7.8244e-12	27.2
-6.30468e-13	10	1.11716e-11	0	5.14336e-12	0	9.41642e-12	27.25
-4.58161e-13	10	1.06757e-11	0	5.30745e-12	0	7.90001e-12	27.3
-5.12795e-13	10	1.05076e-11	0	5.57252e-12	0	9.2148e-12	27.35
-3.48891e-13	10	1.07471e-11	0	5.25696e-12	0	8.12264e-12	27.4
-2.94258e-13	10	1.1222e-11	0	5.29903e-12	0	6.74905e-12	27.45
-5.89077e-14	10	1.06505e-11	0	5.13915e-12	0	8.69812e-12	27.5
-6.68292e-13	10	1.07976e-11	0	5.08024e-12	0	8.68132e-12	27.55
-6.93508e-13	10	1.08312e-11	0	5.32849e-12	0	7.61857e-12	27.6
-3.74107e-13	10	1.089e-11	0	5.62301e-12	0	7.89161e-12	27.65
-4.62363e-13	10	1.07639e-11	0	5.31166e-12	0	8.25286e-12	27.7
-6.38874e-13	10	1.03227e-11	0	5.06341e-12	0	7.18591e-12	27.75
-7.99222e-14	10	1.07934e-11	0	5.24013e-12	0	8.03443e-12	27.8
1.63834e-13	10	1.12809e-11	0	5.26958e-12	0	8.24866e-12	27.85
-3.53093e-13	10	1.02344e-11	0	5.38318e-12	0	8.76113e-12	27.9
-2.69042e-13	10	1.10623e-11	0	5.59356e-12	0	9.11398e-12	27.95
-4.16132e-13	10	1.0848e-11	0	5.71558e-12	0	8.42089e-12	28
-3.9092e-13	10	1.09699e-11	0	5.94699e-12	0	7.97982e-12	28.05
-1.89189e-13	10	1.08816e-11	0	5.88388e-12	0	9.04257e-12	28.1
-2.5643e-13	10	1.05328e-11	0	5.69033e-12	0	8.15625e-12	28.15
-1.51365e-13	10	1.08816e-11	0	6.28359e-12	0	8.24866e-12	28.2
-1.9339e-13	10	1.09951e-11	0	6.05218e-12	0	1.02859e-11	28.25
-2.69042e-13	10	9.80575e-12	0	5.47154e-12	0	8.60991e-12	28.3
-5.46414e-13	10	1.08228e-11	0	5.59777e-12	0	7.50936e-12	28.35
-6.05252e-13	10	1.12178e-11	0	5.55569e-12	0	8.93336e-12	28.4
-3.8251e-13	10	1.09363e-11	0	5.59777e-12	0	8.40408e-12	28.45
-3.06866e-13	10	1.04992e-11	0	5.51362e-12	0	8.19405e-12	28.5
-2.31218e-13	10	1.08606e-11	0	5.6735e-12	0	9.2736e-12	28.55
-3.15269e-13	10	1.12094e-11	0	6.03956e-12	0	9.02156e-12	28.6
-4.16132e-13	10	1.04656e-11	0	6.0648e-12	0	7.44215e-12	28.65
-3.48891e-13	10	1.05244e-11	0	5.64405e-12	0	9.48783e-12	28.7
-7.22929e-13	10	1.10581e-11	0	5.40843e-12	0	8.32007e-12	28.75
-5.50622e-13	10	1.13481e-11	0	5.95541e-12	0	8.71492e-12	28.8
-7.14522e-13	10	1.07808e-11	0	6.01431e-12	0	7.98822e-12	28.85
-2.85851e-13	10	1.09573e-11	0	5.59777e-12	0	8.26966e-12	28.9
-1.30351e-13	10	1.04109e-11	0	6.10688e-12	0	7.795e-12	28.95
-9.25302e-14	10	1.10497e-11	0	5.53465e-12	0	9.2442e-12	29
-4.70769e-13	10	1.10035e-11	0	5.62722e-12	0	7.32873e-12	29.05
-6.55687e-13	10	1.08144e-11	0	5.71978e-12	0	7.47995e-12	29.1
-5.71633e-13	10	1.09699e-11	0	5.85863e-12	0	8.95016e-12	29.15
-7.85969e-13	10	1.10245e-11	0	5.11811e-12	0	8.05123e-12	29.2
-4.83374e-13	10	1.04824e-11	0	5.40422e-12	0	7.23212e-12	29.25
-5.80036e-13	10	1.08396e-11	0	5.1097e-12	0	8.5175e-12	29.3
-4.62998e-14	10	1.08858e-11	0	5.60618e-12	0	8.5343e-12	29.35
-4.79172e-13	10	1.118e-11	0	5.24854e-12	0	8.92495e-12	29.4
-4.28744e-13	10	1.04614e-11	0	5.61039e-12	0	9.04677e-12	29.45
-5.84241e-13	10	1.04992e-11	0	5.62301e-12	0	8.87035e-12	29.5
-3.78308e-13	10	1.1117e-11	0	5.66929e-12	0	8.76533e-12	29.55
-6.51482e-13	10	1.07597e-11	0	5.51362e-12	0	9.18119e-12	29.6
-7.22929e-13	10	1.06084e-11	0	5.72399e-12	0	8.79054e-12	29.65
-3.36283e-13	10	1.1222e-11	0	5.66929e-12	0	8.5553e-12	29.7
-4.5396e-13	10	1.09194e-11	0	5.55569e-12	0	7.62698e-12	29.75
2.51431e-14	10	1.12178e-11	0	6.11529e-12	0	8.38308e-12	29.8
-5.33809e-13	10	1.07345e-11	0	6.50659e-12	0	8.32847e-12	29.85
-3.02664e-13	10	1.1096e-11	0	5.46313e-12	0	1.02145e-11	29.9
-3.40485e-13	10	1.10539e-11	0	6.22469e-12	0	9.30721e-12	29.95
-2.52229e-13	10	1.10203e-11	0	5.87546e-12	0	9.00056e-12	30
-2.48027e-13	10	1.05748e-11	0	5.92174e-12	0	8.44609e-12	30.05
-6.38874e-13	10	1.1117e-11	0	5.70716e-12	0	9.78188e-12	30.1
-9.96103e-13	10	1.1117e-11	0	5.91333e-12	0	8.10164e-12	30.15
-6.09453e-13	10	1.05622e-11	0	5.11811e-12	0	7.57656e-12	30.2
-5.04388e-13	10	1.05706e-11	0	5.08445e-12	0	8.13944e-12	30.25
-7.56548e-13	10	1.09825e-11	0	5.4505e-12	0	8.65612e-12	30.3
-6.47281e-13	10	1.08984e-11	0	5.57673e-12	0	9.46683e-12	30.35
-9.75088e-13	10	1.07555e-11	0	5.3916e-12	0	9.47943e-12	30.4
-9.12048e-13	10	1.07219e-11	0	5.63984e-12	0	9.58444e-12	30.45
-4.66564e-13	10	1.09447e-11	0	5.21488e-12	0	8.48809e-12	30.5
-5.08593e-13	10	1.11422e-11	0	5.29062e-12	0	8.91655e-12	30.55
6.7172e-14	10	1.06042e-11	0	5.73662e-12	0	8.04704e-12	30.6
-4.20334e-13	10	1.06883e-11	0	5.66509e-12	0	8.57631e-12	30.65
-4.11931e-13	10	1.11086e-11	0	5.47575e-12	0	7.48416e-12	30.7
-6.34673e-13	10	1.14027e-11	0	5.44209e-12	0	9.31981e-12	30.75
-4.32945e-13	10	1.07135e-11	0	5.77028e-12	0	9.04677e-12	30.8
-6.85105e-13	10	1.03983e-11	0	6.22889e-12	0	8.06804e-12	30.85
-5.08593e-13	10	1.07597e-11	0	5.6188e-12	0	8.01343e-12	30.9
-6.72493e-13	10	1.10161e-11	0	5.66509e-12	0	8.27386e-12	30.95
-7.06116e-13	10	1.06084e-11	0	5.42105e-12	0	8.70653e-12	31
-8.32195e-13	10	1.07976e-11	0	6.03956e-12	0	9.78188e-12	31.05
-3.78308e-13	10	1.10539e-11	0	4.86145e-12	0	7.91261e-12	31.1
-7.31332e-13	10	1.08942e-11	0	5.59356e-12	0	8.72753e-12	31.15
-8.06983e-13	10	1.08144e-11	0	5.85443e-12	0	9.01317e-12	31.2
-3.99323e-13	10	1.09741e-11	0	5.92595e-12	0	7.85801e-12	31.25
-7.2713e-13	10	1.1201e-11	0	5.81656e-12	0	9.02997e-12	31.3
-3.99323e-13	10	1.06925e-11	0	5.98907e-12	0	8.76533e-12	31.35
-7.31332e-13	10	1.05118e-11	0	5.59356e-12	0	8.03023e-12	31.4
-4.83374e-13	10	1.10077e-11	0	5.42947e-12	0	8.56371e-12	31.45
-5.59025e-13	10	1.11968e-11	0	5.0003e-12	0	8.29067e-12	31.5
-3.74107e-13	10	1.03857e-11	0	5.42526e-12	0	6.52222e-12	31.55
-4.32945e-13	10	1.09278e-11	0	5.6146e-12	0	8.5091e-12	31.6
-3.65704e-13	10	1.07766e-11	0	6.00169e-12	0	9.19799e-12	31.65
-4.95985e-13	10	1.09447e-11	0	5.75345e-12	0	9.05097e-12	31.7
-5.84241e-13	10	1.02386e-11	0	5.70716e-12	0	9.70206e-12	31.75
-4.83374e-13	10	1.05958e-11	0	5.29483e-12	0	8.95856e-12	31.8
-6.93889e-17	10	1.08186e-11	0	5.23592e-12	0	7.38334e-12	31.85
-5.42212e-13	10	1.08144e-11	0	5.25696e-12	0	8.16465e-12	31.9
-3.32082e-13	10	1.08816e-11	0	5.26117e-12	0	7.88321e-12	31.95
-7.69156e-13	10	1.05832e-11	0	4.8867e-12	0	9.04677e-12	32
-9.37264e-13	10	1.11296e-11	0	5.46313e-12	0	8.40408e-12	32.05
-3.36283e-13	10	1.07681e-11	0	4.87828e-12	0	8.62671e-12	32.1
-5.33809e-13	10	1.09068e-11	0	5.54728e-12	0	9.07198e-12	32.15
-6.34673e-13	10	1.0453e-11	0	5.75765e-12	0	8.46709e-12	32.2
-6.13658e-13	10	1.09236e-11	0	5.46313e-12	0	8.47549e-12	32.25
-1.47164e-13	10	1.11044e-11	0	4.99609e-12	0	9.14759e-12	32.3
-6.6409e-13	10	1.07976e-11	0	5.26117e-12	0	8.36207e-12	32.35
-1.97599e-13	10	1.07303e-11	0	5.57673e-12	0	8.13944e-12	32.4
-4.91784e-13	10	1.09573e-11	0	5.06762e-12	0	8.57631e-12	32.45
-4.11931e-13	10	1.10749e-11	0	5.47154e-12	0	9.24e-12	32.5
5.0359e-14	10	1.07513e-11	0	5.41264e-12	0	7.54716e-12	32.55
-8.99437e-13	10	1.07135e-11	0	4.75206e-12	0	9.2148e-12	32.6
-7.18727e-13	10	1.09699e-11	0	4.91194e-12	0	8.47969e-12	32.65
-8.57411e-13	10	1.03899e-11	0	4.86145e-12	0	8.80314e-12	32.7
-7.64954e-13	10	1.07009e-11	0	4.92036e-12	0	8.74853e-12	32.75
-5.80036e-13	10	1.06673e-11	0	4.609e-12	0	8.82834e-12	32.8
-4.95985e-13	10	1.11338e-11	0	4.93298e-12	0	7.52616e-12	32.85
-7.77562e-13	10	1.06379e-11	0	5.07183e-12	0	8.5259e-12	32.9
-7.22929e-13	10	1.06211e-11	0	5.08024e-12	0	7.98402e-12	32.95
-8.40602e-13	10	1.10413e-11	0	5.30324e-12	0	7.20692e-12	33
-5.75835e-13	10	1.10035e-11	0	5.26537e-12	0	9.77768e-12	33.05
-3.61499e-13	10	1.05916e-11	0	5.1139e-12	0	7.40855e-12	33.1
-3.8251e-13	10	1.09194e-11	0	5.64826e-12	0	9.02997e-12	33.15
-2.10203e-13	10	1.13733e-11	0	5.67771e-12	0	8.46289e-12	33.2
1.97453e-13	10	1.06084e-11	0	5.98065e-12	0	8.73173e-12	33.25
-5.88442e-13	10	1.0453e-11	0	5.63563e-12	0	7.8202e-12	33.3
-6.76695e-13	10	1.08858e-11	0	5.47575e-12	0	8.19405e-12	33.35
-1.5557e-13	10	1.07219e-11	0	5.75765e-12	0	7.65218e-12	33.4
-6.43076e-13	10	1.07724e-11	0	5.66509e-12	0	8.70232e-12	33.45
3.35496e-14	10	1.03647e-11	0	5.81656e-12	0	8.13104e-12	33.5
-8.40602e-13	10	1.06547e-11	0	5.57673e-12	0	8.20665e-12	33.55
-4.16132e-13	10	1.10371e-11	0	4.70998e-12	0	8.81574e-12	33.6
-4.83374e-13	10	1.12094e-11	0	5.08024e-12	0	6.84146e-12	33.65
-5.96849e-13	10	1.04572e-11	0	4.63425e-12	0	7.73199e-12	33.7
-9.03642e-13	10	1.05748e-11	0	5.24854e-12	0	7.30773e-12	33.75
-5.38011e-13	10	1.10161e-11	0	5.46733e-12	0	7.86221e-12	33.8
-5.75835e-13	10	1.05874e-11	0	5.055e-12	0	8.38728e-12	33.85
2.10061e-13	10	1.01252e-11	0	5.90071e-12	0	9.37862e-12	33.9
-1.59772e-13	10	1.07892e-11	0	5.93437e-12	0	8.25286e-12	33.95
-6.72493e-13	10	1.09026e-11	0	4.85724e-12	0	9.13078e-12	34
-3.15269e-13	10	1.07093e-11	0	5.20647e-12	0	9.18539e-12	34.05
-2.69042e-13	10	1.0537e-11	0	4.96243e-12	0	9.46263e-12	34.1
-3.78308e-13	10	1.1222e-11	0	4.98347e-12	0	8.72333e-12	34.15
-2.27013e-13	10	1.12052e-11	0	5.56411e-12	0	8.5091e-12	34.2
-5.92647e-13	10	1.07387e-11	0	4.85724e-12	0	8.21086e-12	34.25
-4.07729e-13	10	1.00789e-11	0	5.5052e-12	0	8.05123e-12	34.3
-6.38874e-13	10	1.13061e-11	0	5.63143e-12	0	8.04704e-12	34.35
-3.32082e-13	10	1.13439e-11	0	5.79131e-12	0	1.05968e-11	34.4
-2.6484e-13	10	1.08144e-11	0	5.4505e-12	0	9.12238e-12	34.45
-7.52346e-13	10	1.06967e-11	0	5.58935e-12	0	7.87901e-12	34.5
-1.38761e-13	10	1.13691e-11	0	5.60618e-12	0	9.18539e-12	34.55
-1.63973e-13	10	1.07093e-11	0	5.18543e-12	0	9.11398e-12	34.6
-3.57298e-13	10	1.06337e-11	0	5.74082e-12	0	8.41248e-12	34.65
-4.41348e-13	10	1.08774e-11	0	5.77869e-12	0	7.76979e-12	34.7
-3.65704e-13	10	1.09068e-11	0	5.65246e-12	0	8.85355e-12	34.75
-4.37147e-13	10	1.08858e-11	0	4.8867e-12	0	8.39148e-12	34.8
-4.11931e-13	10	1.05664e-11	0	5.35794e-12	0	1.00591e-11	34.85
-2.85851e-13	10	1.0495e-11	0	5.25275e-12	0	7.96302e-12	34.9
-3.23675e-13	10	1.12641e-11	0	5.45471e-12	0	8.13944e-12	34.95
-4.41348e-13	10	1.07976e-11	0	5.45892e-12	0	8.71073e-12	35
-8.95235e-13	10	1.03395e-11	0	5.51362e-12	0	7.36234e-12	35.05
-9.45667e-13	10	1.11338e-11	0	5.46733e-12	0	7.17331e-12	35.1
-7.18727e-13	10	1.1243e-11	0	5.30324e-12	0	8.58051e-12	35.15
-7.39742e-13	10	1.04067e-11	0	5.69454e-12	0	7.13971e-12	35.2
-6.22065e-13	10	1.06925e-11	0	5.40843e-12	0	8.40408e-12	35.25
-9.24653e-13	10	1.09321e-11	0	5.23171e-12	0	8.34947e-12	35.3
-4.20334e-13	10	1.14406e-11	0	5.82918e-12	0	9.06777e-12	35.35
-3.57298e-13	10	1.05664e-11	0	6.0059e-12	0	1.00087e-11	35.4
-3.53093e-13	10	1.08144e-11	0	6.0648e-12	0	9.15599e-12	35.45
-7.57207e-14	10	1.14322e-11	0	5.79552e-12	0	9.62225e-12	35.5
-2.94258e-13	10	1.10707e-11	0	6.12371e-12	0	9.12238e-12	35.55
-1.26149e-13	10	1.08816e-11	0	5.54307e-12	0	6.25758e-12	35.6
-4.87579e-13	10	1.0579e-11	0	5.47575e-12	0	8.34947e-12	35.65
-5.46414e-13	10	1.11002e-11	0	5.1686e-12	0	7.26992e-12	35.7
-7.56548e-13	10	1.1117e-11	0	5.82497e-12	0	1.01179e-11	35.75
-4.32945e-13	10	1.06169e-11	0	5.24434e-12	0	8.73173e-12	35.8
-6.30468e-13	10	1.06253e-11	0	5.68613e-12	0	7.92101e-12	35.85
-8.70023e-13	10	1.10329e-11	0	5.85022e-12	0	8.92916e-12	35.9
-6.09453e-13	10	1.10371e-11	0	6.43085e-12	0	9.77768e-12	35.95
-5.12795e-13	10	1.05622e-11	0	5.6735e-12	0	7.52196e-12	36
-5.59025e-13	10	1.06799e-11	0	6.00169e-12	0	8.75693e-12	36.05
-9.91898e-13	10	1.09951e-11	0	5.57252e-12	0	8.43769e-12	36.1
-3.02664e-13	10	1.06967e-11	0	5.58094e-12	0	7.0725e-12	36.15
-6.38874e-13	10	1.12472e-11	0	5.58514e-12	0	9.47103e-12	36.2
-4.07729e-13	10	1.07597e-11	0	5.30324e-12	0	8.5553e-12	36.25
3.73965e-13	10	1.13187e-11	0	5.89229e-12	0	9.92049e-12	36.3
-4.07729e-13	10	1.09867e-11	0	5.42105e-12	0	9.66006e-12	36.35
-8.11184e-13	10	1.08564e-11	0	6.09005e-12	0	7.21532e-12	36.4
-9.49872e-13	10	1.09867e-11	0	5.87126e-12	0	8.49229e-12	36.45
-2.69042e-13	10	1.11506e-11	0	5.81656e-12	0	9.41222e-12	36.5
-2.1861e-13	10	1.07892e-11	0	5.8376e-12	0	8.94176e-12	36.55
-3.11067e-13	10	1.07471e-11	0	6.0648e-12	0	8.76113e-12	36.6
-6.30468e-13	10	1.11632e-11	0	6.19523e-12	0	8.39148e-12	36.65
-3.61499e-13	10	1.09236e-11	0	5.93858e-12	0	8.60151e-12	36.7
-3.61499e-13	10	1.07303e-11	0	6.04797e-12	0	8.5259e-12	36.75
7.97799e-14	10	1.07513e-11	0	6.03535e-12	0	9.00477e-12	36.8
-1.59772e-13	10	1.089e-11	0	5.92174e-12	0	8.37888e-12	36.85
-4.41348e-13	10	1.12472e-11	0	5.71137e-12	0	7.15651e-12	36.9
-3.69905e-13	10	1.05412e-11	0	5.37056e-12	0	8.15205e-12	36.95
-4.74971e-13	10	-1.98521e-09	0	6.02273e-12	0	1.58265e-11	37
1.09982e-08	10	-1.09962e-08	0	6.20365e-12	0	8.71913e-12	37.05
1.09979e-08	10	-1.09962e-08	0	4.98768e-12	0	7.26992e-12	37.1
1.0998e-08	10	-1.09962e-08	0	5.6735e-12	0	9.10138e-12	37.15
1.09983e-08	10	-1.09962e-08	0	5.08024e-12	0	7.66058e-12	37.2
1.0998e-08	10	-1.09962e-08	0	5.60197e-12	0	8.5427e-12	37.25
1.09988e-08	10	-1.09962e-08	0	5.16439e-12	0	8.71073e-12	37.3
1.09984e-08	10	-1.09962e-08	0	5.45471e-12	0	9.49204e-12	37.35
1.09979e-08	10	-1.09962e-08	0	5.58514e-12	0	8.39148e-12	37.4
1.09985e-08	10	-1.09962e-08	0	6.1784e-12	0	8.31587e-12	37.45
1.09978e-08	10	-1.09962e-08	0	5.4505e-12	0	9.05097e-12	37.5
1.09984e-08	10	-1.09962e-08	0	5.1097e-12	0	8.68972e-12	37.55
1.0998e-08	10	-1.09962e-08	0	5.16019e-12	0	8.94176e-12	37.6
1.09985e-08	10	-1.09962e-08	0	5.80814e-12	0	7.83701e-12	37.65
1.09983e-08	10	-1.09962e-08	0	5.69033e-12	0	8.39988e-12	37.7
1.09985e-08	10	-1.09962e-08	0	5.73662e-12	0	8.30327e-12	37.75
1.09983e-08	10	-1.09962e-08	0	5.54728e-12	0	6.21558e-12	37.8
1.09984e-08	10	-1.09962e-08	0	5.39581e-12	0	7.02629e-12	37.85
1.09988e-08	10	-1.09962e-08	0	5.45471e-12	0	7.92101e-12	37.9
1.09982e-08	10	-1.09962e-08	0	5.4463e-12	0	6.60203e-12	37.95
1.09986e-08	10	-1.09962e-08	0	6.19523e-12	0	6.92128e-12	38
1.09985e-08	10	-1.09962e-08	0	5.53886e-12	0	7.87481e-12	38.05
1.09983e-08	10	-1.09962e-08	0	5.79131e-12	0	6.74485e-12	38.1
1.09985e-08	10	-1.09962e-08	0	5.50099e-12	0	7.27413e-12	38.15
1.09985e-08	10	-1.09962e-08	0	6.24152e-12	0	7.73199e-12	38.2
1.09984e-08	10	-1.09962e-08	0	5.7829e-12	0	6.72385e-12	38.25
1.09983e-08	10	-1.09962e-08	0	5.63563e-12	0	9.37441e-12	38.3
1.09983e-08	10	-1.09962e-08	0	5.51782e-12	0	2.6538e-11	38.35
1.09982e-08	10	-1.09962e-08	0	5.4463e-12	0	9.22739e-12	38.4
1.09984e-08	10	-1.09962e-08	0	5.24013e-12	0	8.57631e-12	38.45
1.09982e-08	10	-1.09962e-08	0	5.58094e-12	0	6.61043e-12	38.5
1.09981e-08	10	-1.09962e-08	0	5.26117e-12	0	6.23238e-12	38.55
1.09979e-08	10	-1.09962e-08	0	5.1686e-12	0	9.19379e-12	38.6
1.09984e-08	10	-1.09962e-08	0	6.0059e-12	0	8.5259e-12	38.65
1.09983e-08	10	-1.09962e-08	0	5.63143e-12	0	6.27859e-12	38.7
1.09985e-08	10	-1.09962e-08	0	5.87126e-12	0	8.5721e-12	38.75
1.09985e-08	10	-1.09962e-08	0	5.45471e-12	0	8.17305e-12	38.8
1.09981e-08	10	-1.09962e-08	0	5.05079e-12	0	6.74485e-12	38.85
1.09983e-08	10	-1.09962e-08	0	5.71978e-12	0	5.40907e-12	38.9
1.09983e-08	10	-1.09962e-08	0	5.72399e-12	0	7.1019e-12	38.95
1.09984e-08	10	-1.09962e-08	0	5.67771e-12	0	6.88767e-12	39
1.09985e-08	10	-1.09962e-08	0	5.31166e-12	0	7.53456e-12	39.05
1.0998e-08	10	-1.09963e-08	0	5.51362e-12	0	7.21952e-12	39.1
1.09986e-08	10	-1.09962e-08	0	5.34111e-12	0	9.60545e-12	39.15
1.09982e-08	10	-1.09962e-08	0	4.85724e-12	0	5.93414e-12	39.2
1.09982e-08	10	-1.09962e-08	0	5.278e-12	0	7.99662e-12	39.25
1.09976e-08	10	-1.09962e-08	0	5.34111e-12	0	8.5343e-12	39.3
1.09983e-08	10	-1.09962e-08	0	5.37477e-12	0	8.56371e-12	39.35
1.09984e-08	10	-1.09962e-08	0	5.38318e-12	0	6.05175e-12	39.4
1.09982e-08	10	-1.09962e-08	0	5.02555e-12	0	5.89213e-12	39.45
1.09983e-08	10	-1.09962e-08	0	5.5052e-12	0	6.43821e-12	39.5
1.09982e-08	10	-1.09962e-08	0	5.41684e-12	0	4.9218e-12	39.55
1.09979e-08	10	-1.09962e-08	0	5.97644e-12	0	7.60177e-12	39.6
1.0998e-08	10	-1.09962e-08	0	5.23171e-12	0	8.32427e-12	39.65
1.09982e-08	10	-1.09962e-08	0	5.5599e-12	0	7.36654e-12	39.7
1.09982e-08	10	-1.09962e-08	0	6.13212e-12	0	5.01001e-12	39.75
1.09982e-08	10	-1.09962e-08	0	5.75345e-12	0	6.64824e-12	39.8
1.09984e-08	10	-1.09962e-08	0	5.32428e-12	0	1.03153e-11	39.85
1.09984e-08	10	-1.09962e-08	0	6.14054e-12	0	5.97194e-12	39.9
1.09986e-08	10	-1.09962e-08	0	5.35373e-12	0	7.92522e-12	39.95
1.09987e-08	10	-1.09962e-08	0	5.55148e-12	0	5.72411e-12	40
1.09987e-08							39.95
1.09987e-08							39.9
1.09987e-08							39.85
1.09987e-08							39.8
1.09987e-08							39.75
1.09987e-08							39.7
1.09987e-08							39.65
1.09987e-08							39.6
1.09987e-08							39.55
1.09987e-08							39.5
1.09987e-08							39.45
1.09987e-08							39.4
1.09987e-08							39.35
1.09987e-08							39.3
1.09987e-08							39.25
1.09987e-08							39.2
1.09987e-08							39.15
1.09987e-08							39.1
1.09987e-08							39.05
1.09987e-08							39
1.09987e-08							38.95
1.09987e-08							38.9
1.09987e-08							38.85
1.09987e-08							38.8
1.09987e-08							38.75
1.09987e-08							38.7
1.09987e-08							38.65
1.09987e-08							38.6
1.09987e-08							38.55
1.09987e-08							38.5
1.09987e-08							38.45
1.09987e-08							38.4
1.09987e-08							38.35
1.09987e-08							38.3
1.09987e-08							38.25
1.09987e-08							38.2
1.09987e-08							38.15
1.09987e-08							38.1
1.09987e-08							38.05
1.09987e-08							38
1.09987e-08							37.95
1.09987e-08							37.9
1.09987e-08							37.85
1.09987e-08							37.8
1.09987e-08							37.75
1.09987e-08							37.7
1.09987e-08							37.65
1.09987e-08							37.6
1.09987e-08							37.55
1.09987e-08							37.5
1.09987e-08							37.45
1.09987e-08							37.4
1.09987e-08							37.35
1.09987e-08							37.3
1.09987e-08							37.25
1.09987e-08							37.2
1.09987e-08							37.15
1.09987e-08							37.1
1.09987e-08							37.05
1.09987e-08							37
1.09987e-08							36.95
1.09987e-08							36.9
1.09987e-08							36.85
1.09987e-08							36.8
1.09987e-08							36.75
1.09987e-08							36.7001
1.09987e-08							36.6501
1.09987e-08							36.6001
1.09987e-08							36.5501
1.09987e-08							36.5001
1.09987e-08							36.4501
1.09987e-08							36.4001
1.09987e-08							36.3501
1.09987e-08							36.3001
1.09987e-08							36.2501
1.09987e-08							36.2001
1.09987e-08							36.1501
1.09987e-08							36.1001
1.09987e-08							36.0501
1.09987e-08							36.0001
1.09987e-08							35.9501
1.09987e-08							35.9001
1.09987e-08							35.8501
1.09987e-08							35.8001
1.09987e-08							35.7501
1.09987e-08							35.7001
1.09987e-08							35.6501
1.09987e-08							35.6001
1.09987e-08							35.5501
1.09987e-08							35.5001
1.09987e-08							35.4501
1.09987e-08							35.4001
1.09987e-08							35.3501
1.09987e-08							35.3001
1.09987e-08							35.2501
1.09987e-08							35.2001
1.09987e-08							35.1501
1.09987e-08							35.1001
1.09987e-08							35.0501
1.09987e-08							35.0001
1.09987e-08							34.9501
1.09987e-08							34.9001
1.09987e-08							34.8501
1.09987e-08							34.8001
1.09987e-08							34.7501
1.09987e-08							34.7001
1.09987e-08							34.6501
1.09987e-08							34.6001
1.09987e-08							34.5501
1.09987e-08							34.5001
1.09987e-08							34.4501
1.09987e-08							34.4001
1.09987e-08							34.3501
1.09987e-08							34.3001
1.09987e-08							34.2501
1.09987e-08							34.2001
1.09987e-08							34.1501
1.09987e-08							34.1001
1.09987e-08							34.0501
1.09987e-08							34.0001
1.09987e-08							33.9501
1.09987e-08							33.9001
1.09987e-08							33.8501
1.09987e-08							33.8001
1.09987e-08							33.7501
1.09987e-08							33.7001
1.09987e-08							33.6501
1.09987e-08							33.6001
1.09987e-08							33.5501
1.09987e-08							33.5001
1.09987e-08							33.4501
1.09987e-08							33.4001
1.09987e-08							33.3501
1.09987e-08							33.3001
1.09987e-08							33.2501
1.09987e-08							33.2001
1.09987e-08							33.1501
1.09987e-08							33.1001
1.09987e-08							33.0501
1.09987e-08							33.0001
1.09987e-08							32.9501
1.09987e-08							32.9001
1.09987e-08							32.8501
1.09987e-08							32.8001
1.09987e-08							32.7501
1.09987e-08							32.7001
1.09987e-08							32.6501
1.09987e-08							32.6001
1.09987e-08							32.5501
1.09987e-08							32.5001
1.09987e-08							32.4501
1.09987e-08							32.4001
1.09987e-08							32.3501
1.09987e-08							32.3001
1.09987e-08							32.2501
1.09987e-08							32.2001
1.09987e-08							32.1501
1.09987e-08							32.1001
1.09987e-08							32.0501
1.09987e-08							32.0001
1.09987e-08							31.9501
1.09987e-08							31.9001
1.09987e-08							31.8501
1.09987e-08							31.8001
1.09987e-08							31.7501
1.09987e-08							31.7001
1.09987e-08							31.6501
1.09987e-08							31.6001
1.09987e-08							31.5501
1.09987e-08							31.5001
1.09987e-08							31.4501
1.09987e-08							31.4001
1.09987e-08							31.3501
1.09987e-08							31.3001
1.09987e-08							31.2501
1.09987e-08							31.2001
1.09987e-08							31.1501
1.09987e-08							31.1001
1.09987e-08							31.0501
1.09987e-08							31.0001
1.09987e-08							30.9501
1.09987e-08							30.9001
1.09987e-08							30.8501
1.09987e-08							30.8001
1.09987e-08							30.7501
1.09987e-08							30.7001
1.09987e-08							30.6501
1.09987e-08							30.6001
1.09987e-08							30.5501
1.09987e-08							30.5001
1.09987e-08							30.4501
1.09987e-08							30.4001
1.09987e-08							30.3501
1.09987e-08							30.3001
1.09987e-08							30.2501
1.09987e-08							30.2001
1.09987e-08							30.1502
1.09987e-08							30.1002
1.09987e-08							30.0502
1.09987e-08							30.0002
1.09987e-08							29.9502
1.09987e-08							29.9002
1.09987e-08							29.8502
1.09987e-08							29.8002
1.09987e-08							29.7502
1.09987e-08							29.7002
1.09987e-08							29.6502
1.09987e-08							29.6002
1.09987e-08							29.5502
1.09987e-08							29.5002
1.09987e-08							29.4502
1.09987e-08							29.4002
1.09987e-08							29.3502
1.09987e-08							29.3002
1.09987e-08							29.2502
1.09987e-08							29.2002
1.09987e-08							29.1502
1.09987e-08							29.1002
1.09987e-08							29.0502
1.09987e-08							29.0002
1.09987e-08							28.9502
1.09987e-08							28.9002
1.09987e-08							28.8502
1.09987e-08							28.8002
1.09987e-08							28.7502
1.09987e-08							28.7002
1.09987e-08							28.6502
1.09987e-08							28.6002
1.09987e-08							28.5502
1.09987e-08							28.5002
1.09987e-08							28.4502
1.09987e-08							28.4002
1.09987e-08							28.3502
1.09987e-08							28.3002
1.09987e-08							28.2502
1.09987e-08							28.2002
1.09987e-08							28.1502
1.09987e-08							28.1002
1.09987e-08							28.0502
1.09987e-08							28.0002
1.09987e-08							27.9502
1.09987e-08							27.9002
1.09987e-08							27.8502
1.09987e-08							27.8002
1.09987e-08							27.7502
1.09987e-08							27.7002
1.09987e-08							27.6502
1.09987e-08							27.6002
1.09987e-08							27.5502
1.09987e-08							27.5002
1.09987e-08							27.4502
1.09987e-08							27.4002
1.09987e-08							27.3502
1.09987e-08							27.3002
1.09987e-08							27.2502
1.09987e-08							27.2002
1.09987e-08							27.1502
1.09987e-08							27.1002
1.09987e-08							27.0502
1.09987e-08							27.0002
1.09987e-08							26.9502
1.09987e-08							26.9002
1.09987e-08							26.8502
1.09987e-08							26.8002
1.09987e-08							26.7502
1.09987e-08							26.7002
1.09987e-08							26.6502
1.09987e-08							26.6002
1.09987e-08							26.5502
1.09987e-08							26.5002
1.09987e-08							26.4502
1.09987e-08							26.4002
1.09987e-08							26.3502
1.09987e-08							26.3002
1.09987e-08							26.2502
1.09987e-08							26.2002
1.09987e-08							26.1502
1.09987e-08							26.1002
1.09987e-08							26.0502
1.09987e-08							26.0002
1.09987e-08							25.9502
1.09987e-08							25.9002
1.09987e-08							25.8502
1.09987e-08							25.8002
1.09987e-08							25.7502
1.09987e-08							25.7002
1.09987e-08							25.6502
1.09987e-08							25.6002
1.09987e-08							25.5502
1.09987e-08							25.5002
1.09987e-08							25.4502
1.09987e-08							25.4002
1.09987e-08							25.3502
1.09987e-08							25.3002
1.09987e-08							25.2502
1.09987e-08							25.2002
1.09987e-08							25.1502
1.09987e-08							25.1002
1.09987e-08							25.0502
1.09987e-08							25.0002
1.09987e-08							24.9502
1.09987e-08							24.9002
1.09987e-08							24.8502
1.09987e-08							24.8002
1.09987e-08							24.7502
1.09987e-08							24.7002
1.09987e-08							24.6502
1.09987e-08							24.6002
1.09987e-08							24.5502
1.09987e-08							24.5002
1.09987e-08							24.4502
1.09987e-08							24.4002
1.09987e-08							24.3502
1.09987e-08							24.3002
1.09987e-08							24.2502
1.09987e-08							24.2002
1.09987e-08							24.1502
1.09987e-08							24.1002
1.09987e-08							24.0502
1.09987e-08							24.0002
1.09987e-08							23.9502
1.09987e-08							23.9002
1.09987e-08							23.8502
1.09987e-08							23.8002
1.09987e-08							23.7502
1.09987e-08							23.7002
1.09987e-08							23.6502
1.09987e-08							23.6003
1.09987e-08							23.5503
1.09987e-08							23.5003
1.09987e-08							23.4503
1.09987e-08							23.4003
1.09987e-08							23.3503
1.09987e-08							23.3003
1.09987e-08							23.2503
1.09987e-08							23.2003
1.09987e-08							23.1503
1.09987e-08							23.1003
1.09987e-08							23.0503
1.09987e-08							23.0003
1.09987e-08							22.9503
1.09987e-08							22.9003
1.09987e-08							22.8503
1.09987e-08							22.8003
1.09987e-08							22.7503
1.09987e-08							22.7003
1.09987e-08							22.6503
1.09987e-08							22.6003
1.09987e-08							22.5503
1.09987e-08							22.5003
1.09987e-08							22.4503
1.09987e-08							22.4003
1.09987e-08							22.3503
1.09987e-08							22.3003
1.09987e-08							22.2503
1.09987e-08							22.2003
1.09987e-08							22.1503
1.09987e-08							22.1003
1.09987e-08							22.0503
1.09987e-08							22.0003
1.09987e-08							21.9503
1.09987e-08							21.9003
1.09987e-08							21.8503
1.09987e-08							21.8003
1.09987e-08							21.7503
1.09987e-08							21.7003
1.09987e-08							21.6503
1.09987e-08							21.6003
1.09987e-08							21.5503
1.09987e-08							21.5003
1.09987e-08							21.4503
1.09987e-08							21.4003
1.09987e-08							21.3503
1.09987e-08							21.3003
1.09987e-08							21.2503
1.09987e-08							21.2003
1.09987e-08							21.1503
1.09987e-08							21.1003
1.09987e-08							21.0503
1.09987e-08							21.0003
1.09987e-08							20.9503
1.09987e-08							20.9003
1.09987e-08							20.8503
1.09987e-08							20.8003
1.09987e-08							20.7503
1.09987e-08							20.7003
1.09987e-08							20.6503
1.09987e-08							20.6003
1.09987e-08							20.5503
1.09987e-08							20.5003
1.09987e-08							20.4503
1.09987e-08							20.4003
1.09987e-08							20.3503
1.09987e-08							20.3003
1.09987e-08							20.2503
1.09987e-08							20.2003
1.09987e-08							20.1503
1.09987e-08							20.1003
1.09987e-08							20.0503
1.09987e-08							20.0003
1.09987e-08							19.9503
1.09987e-08							19.9003
1.09987e-08							19.8503
1.09987e-08							19.8003
1.09987e-08							19.7503
1.09987e-08							19.7003
1.09987e-08							19.6503
1.09987e-08							19.6003
1.09987e-08							19.5503
1.09987e-08							19.5003
1.09987e-08							19.4503
1.09987e-08							19.4003
1.09987e-08							19.3503
1.09987e-08							19.3003
1.09987e-08							19.2503
1.09987e-08							19.2003
1.09987e-08							19.1503
1.09987e-08							19.1003
1.09987e-08							19.0503
1.09987e-08							19.0003
1.09987e-08							18.9503
1.09987e-08							18.9003
1.09987e-08							18.8503
1.09987e-08							18.8003
1.09987e-08							18.7503
1.09987e-08							18.7003
1.09987e-08							18.6503
1.09987e-08							18.6003
1.09987e-08							18.5503
1.09987e-08							18.5003
1.09987e-08							18.4503
1.09987e-08							18.4003
1.09987e-08							18.3503
1.09987e-08							18.3003
1.09987e-08							18.2503
1.09987e-08							18.2003
1.09987e-08							18.1503
1.09987e-08							18.1003
1.09987e-08							18.0503
1.09987e-08							18.0003
1.09987e-08							17.9503
1.09987e-08							17.9003
1.09987e-08							17.8503
1.09987e-08							17.8003
1.09987e-08							17.7503
1.09987e-08							17.7003
1.09987e-08							17.6503
1.09987e-08							17.6003
1.09987e-08							17.5503
1.09987e-08							17.5003
1.09987e-08							17.4503
1.09987e-08							17.4003
1.09987e-08							17.3503
1.09987e-08							17.3003
1.09987e-08							17.2503
1.09987e-08							17.2003
1.09987e-08							17.1503
1.09987e-08							17.1003
1.09987e-08							17.0504
1.09987e-08							17.0004
1.09987e-08							16.9504
1.09987e-08							16.9004
1.09987e-08							16.8504
1.09987e-08							16.8004
1.09987e-08							16.7504
1.09987e-08							16.7004
1.09987e-08							16.6504
1.09987e-08							16.6004
1.09987e-08							16.5504
1.09987e-08							16.5004
1.09987e-08							16.4504
1.09987e-08							16.4004
1.09987e-08							16.3504
1.09987e-08							16.3004
1.09987e-08							16.2504
1.09987e-08							16.2004
1.09987e-08							16.1504
1.09987e-08							16.1004
1.09987e-08							16.0504
1.09987e-08							16.0004
1.09987e-08							15.9504
1.09987e-08							15.9004
1.09987e-08							15.8504
1.09987e-08							15.8004
1.09987e-08							15.7504
1.09987e-08							15.7004
1.09987e-08							15.6504
1.09987e-08							15.6004
1.09987e-08							15.5504
1.09987e-08							15.5004
1.09987e-08							15.4504
1.09987e-08							15.4004
1.09987e-08							15.3504
1.09987e-08							15.3004
1.09987e-08							15.2504
1.09987e-08							15.2004
1.09987e-08							15.1504
1.09987e-08							15.1004
1.09987e-08							15.0504
1.09987e-08							15.0004
1.09987e-08							14.9504
1.09987e-08							14.9004
1.09987e-08							14.8504
1.09987e-08							14.8004
1.09987e-08							14.7504
1.09987e-08							14.7004
1.09987e-08							14.6504
1.09987e-08							14.6004
1.09987e-08							14.5504
1.09987e-08							14.5004
1.09987e-08							14.4504
1.09987e-08							14.4004
1.09987e-08							14.3504
1.09987e-08							14.3004
1.09987e-08							14.2504
1.09987e-08							14.2004
1.09987e-08							14.1504
1.09987e-08							14.1004
1.09987e-08							14.0504
1.09987e-08							14.0004
1.09987e-08							13.9504
1.09987e-08							13.9004
1.09987e-08							13.8504
1.09987e-08							13.8004
1.09987e-08							13.7504
1.09987e-08							13.7004
1.09987e-08							13.6504
1.09987e-08							13.6004
1.09987e-08							13.5504
1.09987e-08							13.5004
1.09987e-08							13.4504
1.09987e-08							13.4004
1.09987e-08							13.3504
1.09987e-08							13.3004
1.09987e-08							13.2504
1.09987e-08							13.2004
1.09987e-08							13.1504
1.09987e-08							13.1004
1.09987e-08							13.0504
1.09987e-08							13.0004
1.09987e-08							12.9504
1.09987e-08							12.9004
1.09987e-08							12.8504
1.09987e-08							12.8004
1.09987e-08							12.7504
1.09987e-08							12.7004
1.09987e-08							12.6504
1.09987e-08							12.6004
1.09987e-08							12.5504
1.09987e-08							12.5004
1.09987e-08							12.4504
1.09987e-08							12.4004
1.09987e-08							12.3504
1.09987e-08							12.3004
1.09987e-08							12.2504
1.09987e-08							12.2004
1.09987e-08							12.1504
1.09987e-08							12.1004
1.09987e-08							12.0504
1.09987e-08							12.0004
1.09987e-08							11.9504
1.09987e-08							11.9004
1.09987e-08							11.8504
1.09987e-08							11.8004
1.09987e-08							11.7504
1.09987e-08							11.7004
1.09987e-08							11.6504
1.09987e-08							11.6004
1.09987e-08							11.5504
1.09987e-08							11.5004
1.09987e-08							11.4504
1.09987e-08							11.4004
1.09987e-08							11.3504
1.09987e-08							11.3004
1.09987e-08							11.2504
1.09987e-08							11.2004
1.09987e-08							11.1504
1.09987e-08							11.1004
1.09987e-08							11.0504
1.09987e-08							11.0004
1.09987e-08							10.9504
1.09987e-08							10.9004
1.09987e-08							10.8504
1.09987e-08							10.8004
1.09987e-08							10.7504
1.09987e-08							10.7004
1.09987e-08							10.6504
1.09987e-08							10.6004
1.09987e-08							10.5504
1.09987e-08							10.5005
1.09987e-08							10.4505
1.09987e-08							10.4005
1.09987e-08							10.3505
1.09987e-08							10.3005
1.09987e-08							10.2505
1.09987e-08							10.2005
1.09987e-08							10.1505
1.09987e-08							10.1005
1.09987e-08							10.0505
1.09987e-08							10.0005
1.09987e-08							9.95046
1.09987e-08							9.90046
1.09987e-08							9.85046
1.09987e-08							9.80046
1.09987e-08							9.75046
1.09987e-08							9.70046
1.09987e-08							9.65046
1.09987e-08							9.60046
1.09987e-08							9.55046
1.09987e-08							9.50047
1.09987e-08							9.45047
1.09987e-08							9.40047
1.09987e-08							9.35047
1.09987e-08							9.30047
1.09987e-08							9.25047
1.09987e-08							9.20047
1.09987e-08							9.15047
1.09987e-08							9.10047
1.09987e-08							9.05047
1.09987e-08							9.00047
1.09987e-08							8.95047
1.09987e-08							8.90047
1.09987e-08							8.85048
1.09987e-08							8.80048
1.09987e-08							8.75048
1.09987e-08							8.70048
1.09987e-08							8.65048
1.09987e-08							8.60048
1.09987e-08							8.55048
1.09987e-08							8.50048
1.09987e-08							8.45048
1.09987e-08							8.40048
1.09987e-08							8.35048
1.09987e-08							8.30048
1.09987e-08							8.25048
1.09987e-08							8.20049
1.09987e-08							8.15049
1.09987e-08							8.10049
1.09987e-08							8.05049
1.09987e-08							8.00049
1.09987e-08							7.95049
1.09987e-08							7.90049
1.09987e-08							7.85049
1.09987e-08							7.80049
1.09987e-08							7.75049
1.09987e-08							7.70049
1.09987e-08							7.65049
1.09987e-08							7.60049
1.09987e-08							7.5505
1.09987e-08							7.5005
1.09987e-08							7.4505
1.09987e-08							7.4005
1.09987e-08							7.3505
1.09987e-08							7.3005
1.09987e-08							7.2505
1.09987e-08							7.2005
1.09987e-08							7.1505
1.09987e-08							7.1005
1.09987e-08							7.0505
1.09987e-08							7.0005
1.09987e-08							6.9505
1.09987e-08							6.90051
1.09987e-08							6.85051
1.09987e-08							6.80051
1.09987e-08							6.75051
1.09987e-08							6.70051
1.09987e-08							6.65051
1.09987e-08							6.60051
1.09987e-08							6.55051
1.09987e-08							6.50051
1.09987e-08							6.45051
1.09987e-08							6.40051
1.09987e-08							6.35051
1.09987e-08							6.30051
1.09987e-08							6.25051
1.09987e-08							6.20052
1.09987e-08							6.15052
1.09987e-08							6.10052
1.09987e-08							6.05052
1.09987e-08							6.00052
1.09987e-08							5.95052
1.09987e-08							5.90052
1.09987e-08							5.85052
1.09987e-08							5.80052
1.09987e-08							5.75052
1.09987e-08							5.70052
1.09987e-08							5.65052
1.09987e-08							5.60052
1.09987e-08							5.55053
1.09987e-08							5.50053
1.09987e-08							5.45053
1.09987e-08							5.40053
1.09987e-08							5.35053
1.09987e-08							5.30053
1.09987e-08							5.25053
1.09987e-08							5.20053
1.09987e-08							5.15053
1.09987e-08							5.10053
1.09987e-08							5.05053
1.09987e-08							5.00053
1.09987e-08							4.95053
1.09987e-08							4.90054
1.09987e-08							4.85054
1.09987e-08							4.80054
1.09987e-08							4.75054
1.09987e-08							4.70054
1.09987e-08							4.65054
1.09987e-08							4.60054
1.09987e-08							4.55054
1.09987e-08							4.50054
1.09987e-08							4.45054
1.09987e-08							4.40054
1.09987e-08							4.35054
1.09987e-08							4.30054
1.09987e-08							4.25055
1.09987e-08							4.20055
1.09987e-08							4.15055
1.09987e-08							4.10055
1.09987e-08							4.05055
1.09987e-08							4.00055
1.09987e-08							3.95055
1.09987e-08							3.90055
1.09987e-08							3.85055
1.09987e-08							3.80055
1.09987e-08							3.75055
1.09987e-08							3.70055
1.09987e-08							3.65055
1.09987e-08							3.60056
1.09987e-08							3.55056
1.09987e-08							3.50056
1.09987e-08							3.45056
1.09987e-08							3.40056
1.09987e-08							3.35056
1.09987e-08							3.30056
1.09987e-08							3.25056
1.09987e-08							3.20056
1.09987e-08							3.15056
1.09987e-08							3.10056
1.09987e-08							3.05056
1.09987e-08							3.00056
1.09987e-08							2.95057
1.09987e-08							2.90057
1.09987e-08							2.85057
1.09987e-08							2.80057
1.09987e-08							2.75057
1.09987e-08							2.70057
1.09987e-08							2.65057
1.09987e-08							2.60057
1.09987e-08							2.55057
1.09987e-08							2.50057
1.09987e-08							2.45057
1.09987e-08							2.40057
1.09987e-08							2.35057
1.09987e-08							2.30058
1.09987e-08							2.25058
1.09987e-08							2.20058
1.09987e-08							2.15058
1.09987e-08							2.10058
1.09987e-08							2.05058
1.09987e-08							2.00058
1.09987e-08							1.95058
1.09987e-08							1.90058
1.09987e-08							1.85058
1.09987e-08							1.80058
1.09987e-08							1.75058
1.09987e-08							1.70058
1.09987e-08							1.65059
1.09987e-08							1.60059
1.09987e-08							1.55059
1.09987e-08							1.50059
1.09987e-08							1.45059
1.09987e-08							1.40059
1.09987e-08							1.35059
1.09987e-08							1.30059
1.09987e-08							1.25059
1.09987e-08							1.20059
1.09987e-08							1.15059
1.09987e-08							1.10059
1.09987e-08							1.05059
1.09987e-08							1.0006
1.09987e-08							0.950596
1.09987e-08							0.900597
1.09987e-08							0.850597
1.09987e-08							0.800598
1.09987e-08							0.750599
1.09987e-08							0.7006
1.09987e-08							0.6506
1.09987e-08							0.600601
1.09987e-08							0.550602
1.09987e-08							0.500603
1.09987e-08							0.450603
1.09987e-08							0.400604
1.09987e-08							0.350605
1.09987e-08							0.300606
1.09987e-08							0.250607
1.09987e-08							0.200607
1.09987e-08							0.150608
1.09987e-08							0.100609
1.09987e-08							0.0506096
1.09987e-08							0.000610352

## Sheet: Settings
==================================
Run705
==================================
Test Name	Custom Test#1@1
Mode	Sweeping
Speed	Normal
Sweep Delay	0
Hold Time	0
Site Coordinate	0,0
Last Executed	06/08/2022 10:20:50
Clarius+ Version	V1.6.1
Execution Time	00:00:01:01
Interlock	High Voltage Disabled
Device Terminal	A	B	C	D
Instrument	SMU1	SMU4	SMU2	SMU3
Name	drianv	sourcev	chuckv	gatev
Operation Mode	Voltage Bias	Voltage Bias	Voltage Bias	Voltage Linear Sweep
Master/Subordinate	N/A	N/A	N/A	Master
Start/Bias	10	0	0	0
Stop	N/A	N/A	N/A	40
Step	N/A	N/A	N/A	0.05
Number of Points	0	0	0	801
Compliance	1.1e-08	1.1e-08	1.1e-08	1.1e-08
Measure Current	Measured	Measured	Measured	Measured
Measure Voltage	Programmed	Programmed	Programmed	Programmed
Current Range	100nA	100nA	100nA	100nA
Voltage Range	Best Fixed	Best Fixed	Best Fixed	Best Fixed
AC Measure I Range	N/A	N/A	N/A	N/A
Dual Sweep	N/A	N/A	N/A	Disabled
Pulse Mode	Disabled	Disabled	Disabled	Disabled
Pulse On Time	N/A	N/A	N/A	N/A
Pulse Off Time	N/A	N/A	N/A	N/A
Pulse Base Voltage	N/A	N/A	N/A	N/A
Presoak	N/A	N/A	N/A	N/A
Frequency	N/A	N/A	N/A	N/A
Start Frequency	N/A	N/A	N/A	N/A
Stop Frequency	N/A	N/A	N/A	N/A
Frequency Points	N/A	N/A	N/A	N/A
AC Drive Signal	N/A	N/A	N/A	N/A
Overvoltage Protection	OFF	OFF	OFF	OFF
Compensation	NA
CVU Path	Direct
