# Supplementary material for: Volatile and non-volatile nano-electromechanical switches fabricated in a CMOS-compatible silicon-on-insulator foundry process
Source: Microsyst Nanoeng. 2025 Jul 11;11:140. doi: 10.1038/s41378-025-00964-w (PMC12254297; doi:10.1038/s41378-025-00964-w)
Supplement: Supplementary file 1 — All Dataset [file 41378_2025_964_MOESM1_ESM.zip › Data Set/7-T/40 nm/T11.xls]

## Sheet: Run521
Drain2I	Drain2V	Gate2I	Gate2V	ChuckI	ChuckV	SourceI	SourceV	#REF ERROR! VGS
4.605e-14	10.0007	5.05496e-12	0	1.25794e-11	1.22198e-05	1.68708e-12	4.81712e-06
3.19217e-13	10.0007	4.91612e-12	0.1	-4.05296e-11	1.28887e-05	8.67976e-13	4.48266e-06
-2.96013e-14	10.0007	4.23029e-12	0.2	3.6321e-12	1.3056e-05	1.28803e-12	4.98438e-06
-2.64948e-13	10.0007	5.30741e-12	0.3	4.06147e-11	1.33069e-05	1.59887e-12	4.39904e-06
4.32692e-13	10.0007	5.48413e-12	0.4	-4.90624e-13	1.35578e-05	1.48546e-12	5.31884e-06
4.24282e-13	10.0007	5.26955e-12	0.5	1.75594e-11	1.25543e-05	2.43058e-12	5.31884e-06
3.48638e-13	10.0007	4.95398e-12	0.6	1.51639e-11	1.34741e-05	1.88871e-12	5.068e-06
-1.68286e-13	10.0007	5.22747e-12	0.7	7.13704e-12	1.27215e-05	1.8005e-12	4.48266e-06
1.17493e-13	10.0007	5.34528e-12	0.8	-1.97557e-11	1.31397e-05	1.25023e-12	5.40249e-06
-3.95229e-13	10.0007	5.37894e-12	0.9	1.31803e-11	1.29724e-05	2.35917e-12	5.56972e-06
-6.5159e-13	10.0007	5.51779e-12	1	2.65235e-11	1.23034e-05	1.38465e-12	4.98438e-06
-3.74215e-13	10.0007	5.78707e-12	1.1	-2.32229e-11	1.26379e-05	9.60388e-13	5.4861e-06
-5.75946e-13	10.0007	5.3579e-12	1.2	2.21163e-12	1.36414e-05	1.22922e-12	5.56972e-06
-2.31325e-13	10.0007	5.90488e-12	1.3	3.37351e-11	1.33905e-05	2.5482e-12	5.4861e-06
-6.32237e-14	10.0007	5.83335e-12	1.4	1.41931e-11	1.32232e-05	2.23735e-12	4.98438e-06
3.94868e-13	10.0007	5.9722e-12	1.5	7.61193e-12	1.14671e-05	1.28803e-12	5.068e-06
-3.95229e-13	10.0007	5.46309e-12	1.6	6.39738e-12	1.23034e-05	1.49806e-12	5.31884e-06
-7.18831e-13	10.0007	4.98764e-12	1.7	-7.45693e-14	1.26379e-05	1.59047e-12	5.15161e-06
-1.85098e-13	10.0007	4.98344e-12	1.8	-3.26748e-11	1.29724e-05	1.40565e-12	5.15161e-06
-1.64084e-13	10.0007	5.47571e-12	1.9	1.29127e-12	1.23034e-05	1.38044e-12	5.56972e-06
-2.48138e-13	10.0007	5.37894e-12	2	3.33989e-11	1.18016e-05	1.56947e-12	4.90076e-06
-1.38868e-13	10.0007	5.42943e-12	2.1	1.33652e-11	1.27215e-05	1.8341e-12	5.31884e-06
-9.68427e-14	10.0007	5.53041e-12	2.2	3.04613e-11	1.28052e-05	2.68682e-12	5.23523e-06
9.64784e-14	10.0007	5.05496e-12	2.3	2.24525e-12	1.35578e-05	1.46446e-12	5.31884e-06
-2.90164e-13	10.0007	4.33127e-12	2.4	7.7254e-12	1.24706e-05	1.43085e-12	5.90421e-06
-1.30465e-13	10.0007	5.53041e-12	2.5	-1.90272e-12	1.22198e-05	1.76269e-12	5.40249e-06
-1.05249e-13	10.0007	4.74782e-12	2.6	7.30094e-12	1.3056e-05	1.33844e-12	4.81712e-06
7.54674e-14	10.0007	5.31162e-12	2.7	1.12976e-11	1.20525e-05	1.25863e-12	5.068e-06
-2.06109e-13	10.0007	5.31162e-12	2.8	-3.39188e-11	1.19689e-05	1.58085e-13	4.56627e-06
6.70609e-14	10.0007	5.95537e-12	2.9	1.02343e-11	1.31397e-05	1.48966e-12	5.56972e-06
2.56177e-13	10.0007	4.97923e-12	3	4.77759e-11	1.3056e-05	2.61961e-12	5.98785e-06
7.54674e-14	10.0007	5.93854e-12	3.1	6.97314e-12	1.3056e-05	1.85511e-12	4.98438e-06
2.64587e-13	10.0007	5.6356e-12	3.2	4.11539e-12	1.18016e-05	1.17041e-12	5.31884e-06
3.86462e-13	10.0007	5.69871e-12	3.3	7.30934e-12	1.33905e-05	1.45605e-12	5.31884e-06
-2.39732e-13	10.0007	5.35369e-12	3.4	8.62895e-12	1.28887e-05	1.35524e-12	4.73351e-06
-3.86826e-13	10.0007	5.78286e-12	3.5	-2.45426e-11	1.24706e-05	9.9399e-13	5.23523e-06
-4.33053e-13	10.0007	5.95537e-12	3.6	-1.12522e-12	1.24706e-05	1.38884e-12	5.15161e-06
-2.01908e-13	10.0007	5.85439e-12	3.7	3.26802e-11	1.2387e-05	1.53587e-12	5.40249e-06
-2.11949e-14	10.0007	5.72816e-12	3.8	2.19902e-12	1.32232e-05	1.51906e-12	5.15161e-06
-2.53998e-14	10.0007	5.51358e-12	3.9	9.96536e-12	1.43104e-05	1.89291e-12	5.56972e-06
-2.06109e-13	10.0007	5.5809e-12	4	9.22571e-12	1.39759e-05	1.47286e-12	5.4861e-06
-1.30465e-13	10.0007	5.42522e-12	4.1	4.63231e-12	1.20525e-05	2.00633e-12	5.068e-06
-1.97706e-13	10.0007	5.89225e-12	4.2	2.85462e-12	1.22198e-05	1.64508e-12	5.90421e-06
5.62973e-13	10.0007	5.47571e-12	4.3	1.16758e-11	1.28052e-05	1.72069e-12	5.4861e-06
2.18357e-13	10.0007	5.93854e-12	4.4	8.02378e-12	1.24706e-05	1.33004e-12	5.23523e-06
8.94979e-13	10.0007	6.05635e-12	4.5	-3.8672e-11	1.28052e-05	1.29223e-12	4.98438e-06
4.8312e-13	10.0007	5.65663e-12	4.6	1.74838e-11	1.3056e-05	1.67028e-12	4.64989e-06
-1.83881e-16	10.0007	6.1994e-12	4.7	5.03646e-11	1.3056e-05	2.46419e-12	4.56627e-06
-1.55681e-13	10.0007	5.60614e-12	4.8	2.44277e-12	1.31397e-05	1.43505e-12	5.31884e-06
-2.53998e-14	10.0007	5.48413e-12	4.9	9.48207e-12	1.25543e-05	1.67448e-12	5.23523e-06
-2.69149e-13	10.0007	5.6356e-12	5	2.45958e-12	1.28887e-05	1.19142e-12	5.068e-06
3.06612e-13	10.0007	5.89646e-12	5.1	-9.80796e-12	1.22198e-05	1.19142e-12	4.73351e-06
-6.5159e-13	10.0007	6.21202e-12	5.2	-1.28885e-11	1.28052e-05	1.69128e-12	5.15161e-06
-3.38028e-14	10.0007	6.20361e-12	5.3	1.40894e-12	1.27215e-05	6.28546e-13	4.14817e-06
3.40231e-13	10.0007	6.00165e-12	5.4	3.8152e-11	1.24706e-05	2.14915e-12	4.90076e-06
-3.86826e-13	10.0007	6.24148e-12	5.5	-1.03711e-11	1.28887e-05	1.86351e-12	5.068e-06
-3.40596e-13	10.0007	6.52338e-12	5.6	1.25499e-11	1.3725e-05	1.26703e-12	4.98438e-06
1.24276e-14	10.0007	5.95537e-12	5.7	2.44432e-11	1.32232e-05	2.50199e-12	5.73698e-06
7.54674e-14	10.0007	5.69871e-12	5.8	8.87819e-13	1.25543e-05	1.31323e-12	5.4861e-06
5.86545e-14	10.0007	6.32142e-12	5.9	3.58166e-12	1.24706e-05	1.51906e-12	5.068e-06
4.36894e-13	10.0007	6.05214e-12	6	1.27025e-12	1.27215e-05	1.20402e-12	5.31884e-06
-3.80043e-14	10.0007	6.71272e-12	6.1	4.00321e-13	1.21361e-05	1.53587e-12	5.23523e-06
-4.58269e-13	10.0007	6.35087e-12	6.2	-2.41601e-11	1.26379e-05	8.51177e-13	4.90076e-06
-1.80893e-13	10.0007	6.20782e-12	6.3	1.91522e-11	1.24706e-05	2.17015e-12	4.73351e-06
-5.21309e-13	10.0007	6.22465e-12	6.4	5.40083e-11	1.32232e-05	1.93072e-12	4.90076e-06
3.10814e-13	10.0007	6.03531e-12	6.5	6.82184e-12	1.19689e-05	2.17855e-12	6.07147e-06
6.84851e-13	10.0007	5.92591e-12	6.6	-1.66079e-11	1.24706e-05	1.39725e-12	5.23523e-06
2.77191e-13	10.0007	5.6356e-12	6.7	4.68694e-12	1.31397e-05	1.48126e-12	5.068e-06
-2.5234e-13	10.0007	6.32983e-12	6.8	2.44054e-11	1.24706e-05	1.38884e-12	4.73351e-06
3.764e-14	10.0007	6.04793e-12	6.9	-1.69441e-11	1.26379e-05	1.37624e-12	4.81712e-06
1.0068e-13	10.0007	5.87122e-12	7	5.45181e-12	1.36414e-05	1.27963e-12	5.23523e-06
5.04135e-13	10.0007	5.66505e-12	7.1	3.88244e-11	1.28052e-05	2.30036e-12	5.73698e-06
2.50355e-14	10.0007	5.9764e-12	7.2	-2.00331e-11	1.38923e-05	1.0738e-12	5.068e-06
1.38507e-13	10.0007	5.56407e-12	7.3	5.45601e-12	1.34741e-05	1.55687e-12	5.40249e-06
2.85598e-13	10.0007	6.15312e-12	7.4	2.55443e-11	1.31397e-05	2.09034e-12	5.23523e-06
1.34302e-13	10.0007	5.96799e-12	7.5	6.15364e-12	1.28052e-05	1.43085e-12	4.90076e-06
5.4453e-14	10.0007	5.78286e-12	7.6	-2.02096e-11	1.23034e-05	9.85594e-13	4.90076e-06
4.66311e-13	10.0007	6.30038e-12	7.7	1.08437e-11	1.33069e-05	1.67868e-12	4.56627e-06
-3.80043e-14	10.0007	6.21623e-12	7.8	2.28672e-11	1.26379e-05	1.36784e-12	4.81712e-06
2.89799e-13	10.0007	6.17416e-12	7.9	1.69051e-12	1.3056e-05	1.67868e-12	5.40249e-06
3.86462e-13	10.0007	6.45606e-12	8	1.58952e-11	1.38086e-05	2.19115e-12	4.98438e-06
9.22769e-14	10.0007	6.33404e-12	8.1	2.47038e-11	1.31397e-05	1.46446e-12	5.73698e-06
-1.55681e-13	10.0007	6.6454e-12	8.2	2.32089e-12	1.27215e-05	1.39725e-12	5.068e-06
-2.39732e-13	10.0007	6.51496e-12	8.3	-7.4698e-13	1.28052e-05	1.8047e-12	4.56627e-06
1.17493e-13	10.0007	6.43502e-12	8.4	5.19965e-12	1.33069e-05	1.35944e-12	4.48266e-06
1.67921e-13	10.0007	6.75479e-12	8.5	-2.80209e-12	1.28887e-05	9.6459e-13	5.65333e-06
-5.92752e-13	10.0007	5.51779e-12	8.6	-2.45972e-11	1.20525e-05	1.0822e-12	4.39904e-06
4.605e-14	10.0007	6.1994e-12	8.7	1.27349e-11	1.33069e-05	1.99372e-12	4.90076e-06
-2.56545e-13	10.0007	6.1405e-12	8.8	4.35229e-11	1.27215e-05	1.93912e-12	4.90076e-06
-4.22093e-14	10.0007	6.23306e-12	8.9	-2.12981e-11	1.35578e-05	1.38884e-12	5.068e-06
-9.16357e-13	10.0007	6.43081e-12	9	1.12471e-11	1.31397e-05	1.69548e-12	5.068e-06
-1.68286e-13	10.0007	6.35929e-12	9.1	3.37645e-11	1.3056e-05	2.04413e-12	4.98438e-06
-4.45664e-13	10.0007	5.84597e-12	9.2	2.4932e-12	1.3056e-05	1.74589e-12	5.56972e-06
2.98206e-13	10.0007	6.72955e-12	9.3	-1.19219e-11	1.2387e-05	1.12841e-12	5.40249e-06
1.13291e-13	10.0007	6.78424e-12	9.4	-2.57515e-12	1.32232e-05	1.43925e-12	5.23523e-06
-2.22922e-13	10.0007	6.2541e-12	9.5	1.90975e-11	1.28887e-05	1.87611e-12	5.65333e-06
-1.01044e-13	10.0007	6.24568e-12	9.6	-8.69005e-12	1.31397e-05	2.09454e-12	6.07147e-06
-8.58688e-15	10.0007	6.9273e-12	9.7	4.51043e-12	1.42268e-05	1.34684e-12	5.65333e-06
-1.34667e-13	10.0007	6.29617e-12	9.8	4.10476e-11	1.32232e-05	2.02313e-12	5.15161e-06
-3.38028e-14	10.0007	6.46027e-12	9.9	-1.70366e-11	1.34741e-05	1.0234e-12	4.48266e-06
-3.02772e-13	10.0007	6.07738e-12	10	7.20008e-12	1.3056e-05	1.27963e-12	5.23523e-06
1.38507e-13	10.0007	6.58649e-12	10.1	2.00305e-11	1.40595e-05	1.42665e-12	5.068e-06
-3.11175e-13	10.0007	6.61174e-12	10.2	-2.72224e-12	1.33069e-05	1.23342e-12	5.068e-06
-4.58269e-13	10.0007	7.0409e-12	10.3	-1.10646e-11	1.3056e-05	1.18722e-12	5.4861e-06
-1.97706e-13	10.0007	6.8137e-12	10.4	1.57019e-11	1.3725e-05	2.14915e-12	4.98438e-06
-4.0784e-13	10.0007	6.68326e-12	10.5	2.88559e-11	1.39759e-05	1.8257e-12	5.65333e-06
4.1845e-14	10.0007	6.94413e-12	10.6	-4.2799e-11	1.32232e-05	9.72989e-13	4.98438e-06
3.10814e-13	10.0007	6.89364e-12	10.7	7.66656e-12	1.33069e-05	1.8467e-12	5.56972e-06
-1.7249e-13	10.0007	6.80107e-12	10.8	4.8255e-11	1.28052e-05	1.90971e-12	5.15161e-06
3.15015e-13	10.0007	7.13346e-12	10.9	1.77876e-12	1.31397e-05	1.0402e-12	5.40249e-06
4.66311e-13	10.0007	6.96096e-12	11	2.61087e-12	1.34741e-05	9.98191e-13	5.068e-06
7.8151e-13	10.0007	7.38171e-12	11.1	6.5823e-12	1.41432e-05	1.31323e-12	5.31884e-06
2.43573e-13	10.0007	6.80949e-12	11.2	1.35586e-11	1.32232e-05	1.91811e-12	5.068e-06
8.38704e-14	10.0007	6.96937e-12	11.3	-9.00105e-12	1.33905e-05	2.03153e-12	6.07147e-06
-4.22093e-14	10.0007	7.17133e-12	11.4	3.40516e-12	1.3056e-05	1.44345e-12	5.82059e-06
3.40231e-13	10.0007	6.67485e-12	11.5	3.60801e-11	1.23034e-05	1.8299e-12	4.98438e-06
-2.77556e-13	10.0007	6.79266e-12	11.6	-3.35909e-11	1.32232e-05	9.89795e-13	5.23523e-06
-1.64084e-13	10.0007	6.67485e-12	11.7	-5.36852e-13	1.3056e-05	1.22922e-12	5.068e-06
3.78055e-13	10.0007	6.97779e-12	11.8	3.40965e-11	1.33905e-05	2.72882e-12	5.56972e-06
-1.05249e-13	10.0007	6.54862e-12	11.9	1.89223e-12	1.28887e-05	1.23762e-12	5.65333e-06
-6.32237e-14	10.0007	7.36067e-12	12	1.21675e-11	1.28052e-05	1.94752e-12	5.23523e-06
5.4453e-14	10.0007	6.92309e-12	12.1	1.57943e-11	1.25543e-05	2.30457e-12	5.4861e-06
4.41095e-13	10.0007	6.83053e-12	12.2	7.17066e-12	1.34741e-05	1.43505e-12	5.068e-06
-5.8855e-13	10.0007	6.62436e-12	12.3	-2.99598e-11	1.29724e-05	1.49386e-12	5.31884e-06
-1.59883e-13	10.0007	7.41116e-12	12.4	6.55288e-12	1.31397e-05	1.17462e-12	5.068e-06
-3.91027e-13	10.0007	6.45185e-12	12.5	4.4313e-11	1.2387e-05	1.66608e-12	5.98785e-06
6.70609e-14	10.0007	7.19658e-12	12.6	-1.05266e-11	1.36414e-05	8.8898e-13	4.98438e-06
-3.40596e-13	10.0007	6.67485e-12	12.7	-5.22704e-12	1.41432e-05	1.25443e-12	5.56972e-06
1.24276e-14	10.0007	6.74217e-12	12.8	1.6824e-11	1.35578e-05	1.90131e-12	5.31884e-06
-4.22093e-14	10.0007	6.83473e-12	12.9	1.86815e-11	1.33069e-05	2.34237e-12	5.73698e-06
-3.38028e-14	10.0007	7.29335e-12	13	-1.17145e-12	1.28887e-05	1.17462e-12	5.56972e-06
1.42709e-13	10.0007	7.60471e-12	13.1	5.34674e-12	1.33069e-05	1.86771e-12	4.90076e-06
-5.50726e-13	10.0007	7.03248e-12	13.2	1.72988e-11	1.25543e-05	2.02313e-12	5.40249e-06
-2.77556e-13	10.0007	6.95675e-12	13.3	-4.11516e-11	1.31397e-05	1.12001e-12	5.15161e-06
3.73854e-13	10.0007	7.25969e-12	13.4	6.84706e-12	1.3725e-05	1.0906e-12	4.81712e-06
-4.12042e-13	10.0007	7.67623e-12	13.5	4.26193e-11	1.33069e-05	1.74169e-12	4.98438e-06
-8.58688e-15	10.0007	7.07035e-12	13.6	3.29589e-12	1.24706e-05	1.24183e-12	5.15161e-06
-3.80043e-14	10.0007	6.86839e-12	13.7	1.81394e-11	1.24706e-05	1.99372e-12	5.56972e-06
-4.38538e-15	10.0007	7.12505e-12	13.8	1.12598e-11	1.39759e-05	1.63668e-12	5.65333e-06
-4.38538e-15	10.0007	7.40695e-12	13.9	4.31291e-12	1.31397e-05	1.49806e-12	5.73698e-06
2.22558e-13	10.0007	7.54159e-12	14	-2.68751e-11	1.22198e-05	1.28383e-12	5.068e-06
4.1845e-14	10.0007	7.15871e-12	14.1	1.74514e-12	1.24706e-05	1.50646e-12	5.56972e-06
-3.40596e-13	10.0007	6.63698e-12	14.2	2.48004e-11	1.24706e-05	1.08641e-12	5.65333e-06
4.11678e-13	10.0007	7.13767e-12	14.3	-2.69339e-11	1.28052e-05	8.67976e-13	5.068e-06
-8.00297e-14	10.0007	7.48269e-12	14.4	1.53922e-12	1.36414e-05	1.32164e-12	5.65333e-06
6.092e-13	10.0007	7.27652e-12	14.5	3.99507e-11	1.35578e-05	2.586e-12	5.068e-06
6.092e-13	10.0007	6.86419e-12	14.6	1.74501e-11	1.3725e-05	1.62827e-12	5.15161e-06
6.80647e-13	10.0007	7.58367e-12	14.7	7.46063e-12	1.28887e-05	1.63248e-12	5.73698e-06
-8.42347e-14	10.0007	7.51214e-12	14.8	8.62054e-12	1.23034e-05	1.75849e-12	5.068e-06
6.70609e-14	10.0007	7.47006e-12	14.9	7.38499e-12	1.32232e-05	1.13681e-12	5.90421e-06
4.24282e-13	10.0007	7.06615e-12	15	-3.19813e-11	1.32232e-05	1.12841e-12	5.90421e-06
3.69652e-13	10.0007	6.74638e-12	15.1	-8.35235e-13	1.32232e-05	8.97379e-13	5.31884e-06
2.14152e-13	10.0007	7.83191e-12	15.2	3.34493e-11	1.18016e-05	1.68708e-12	5.4861e-06
4.605e-14	10.0007	7.28493e-12	15.3	2.63596e-11	1.26379e-05	1.28383e-12	6.07147e-06
-1.05249e-13	10.0007	7.86978e-12	15.4	1.92572e-11	1.34741e-05	2.09873e-12	5.23523e-06
-1.26264e-13	10.0007	7.17975e-12	15.5	6.03176e-12	1.38923e-05	1.37624e-12	5.31884e-06
6.092e-13	10.0007	7.68044e-12	15.6	3.72875e-12	1.24706e-05	1.41825e-12	5.15161e-06
-7.58282e-14	10.0007	7.27652e-12	15.7	3.08576e-12	1.26379e-05	1.41825e-12	5.82059e-06
5.86545e-14	10.0007	7.35226e-12	15.8	5.09039e-12	1.28887e-05	1.26703e-12	4.56627e-06
-4.64108e-14	10.0007	7.36067e-12	15.9	8.5491e-12	1.1718e-05	1.58627e-12	5.15161e-06
-4.38538e-15	10.0007	7.20079e-12	16	-3.85459e-11	1.2387e-05	9.22585e-13	5.56972e-06
-1.26264e-13	10.0007	7.33122e-12	16.1	-1.57334e-14	1.27215e-05	1.29643e-12	5.65333e-06
1.42709e-13	10.0007	7.27652e-12	16.2	5.34577e-11	1.26379e-05	2.37597e-12	5.65333e-06
9.64784e-14	10.0007	7.05773e-12	16.3	5.66614e-12	1.38086e-05	1.42245e-12	5.56972e-06
2.85598e-13	10.0007	7.66361e-12	16.4	8.20869e-12	1.25543e-05	1.48546e-12	5.82059e-06
7.12624e-14	10.0007	7.78142e-12	16.5	5.46442e-12	1.24706e-05	1.55266e-12	5.4861e-06
9.64784e-14	10.0007	7.70989e-12	16.6	1.87571e-11	1.2387e-05	1.40984e-12	5.4861e-06
2.77191e-13	10.0007	7.73093e-12	16.7	-1.46663e-11	1.23034e-05	1.23342e-12	5.65333e-06
-5.90188e-14	10.0007	7.80667e-12	16.8	-7.59588e-13	1.33069e-05	1.73329e-12	5.068e-06
5.86545e-14	10.0007	8.18955e-12	16.9	2.60864e-11	1.19689e-05	1.63248e-12	5.56972e-06
3.27623e-13	10.0007	7.42799e-12	17	6.86095e-13	1.24706e-05	1.30903e-12	5.73698e-06
3.31828e-13	10.0007	7.80667e-12	17.1	1.23524e-11	1.41432e-05	1.51066e-12	5.82059e-06
1.88936e-13	10.0007	8.1096e-12	17.2	1.32055e-11	1.33069e-05	1.85511e-12	5.15161e-06
3.78055e-13	10.0007	8.11802e-12	17.3	6.88068e-12	1.19689e-05	1.72489e-12	5.98785e-06
2.9237e-14	10.0007	8.08857e-12	17.4	-1.81866e-12	1.16344e-05	1.12001e-12	5.56972e-06
-2.39732e-13	10.0007	7.91185e-12	17.5	2.12337e-12	1.29724e-05	1.18302e-12	5.40249e-06
-7.58282e-14	10.0007	7.68465e-12	17.6	8.80125e-12	1.23034e-05	1.53166e-12	5.15161e-06
-3.1538e-13	10.0007	7.58787e-12	17.7	-3.76717e-11	1.26379e-05	6.95752e-13	5.31884e-06
-4.03635e-13	10.0007	7.92868e-12	17.8	1.3983e-11	1.28887e-05	1.75009e-12	5.40249e-06
-5.71741e-13	10.0007	8.00442e-12	17.9	4.92131e-11	1.25543e-05	2.29197e-12	5.23523e-06
-4.83485e-13	10.0007	8.1096e-12	18	3.41776e-12	1.26379e-05	1.70388e-12	5.82059e-06
-1.4307e-13	10.0007	7.52056e-12	18.1	7.18747e-12	1.20525e-05	1.47706e-12	5.068e-06
2.50355e-14	10.0007	8.01704e-12	18.2	2.51001e-12	1.18016e-05	1.17462e-12	5.90421e-06
2.39371e-13	10.0007	7.92447e-12	18.3	8.28983e-13	1.26379e-05	1.14941e-12	5.15161e-06
6.63837e-13	10.0007	7.91185e-12	18.4	-3.52075e-12	1.28887e-05	1.67448e-12	5.068e-06
1.34302e-13	10.0007	7.53738e-12	18.5	5.20386e-12	1.26379e-05	1.0444e-12	4.73351e-06
1.21694e-13	10.0007	7.80246e-12	18.6	2.74438e-11	1.28052e-05	1.40984e-12	5.31884e-06
5.02515e-14	10.0007	8.28632e-12	18.7	-8.4631e-12	1.27215e-05	1.29643e-12	5.23523e-06
-8.42347e-14	10.0007	8.29473e-12	18.8	2.32089e-12	1.42268e-05	1.93072e-12	5.4861e-06
-3.02772e-13	10.0007	8.13485e-12	18.9	3.16254e-11	1.32232e-05	1.93912e-12	4.81712e-06
-2.96013e-14	10.0007	7.99179e-12	19	3.50182e-12	1.28052e-05	1.25023e-12	5.15161e-06
-1.26264e-13	10.0007	8.15589e-12	19.1	1.8418e-12	1.20525e-05	1.19142e-12	4.81712e-06
4.07476e-13	10.0007	8.36205e-12	19.2	3.46399e-12	1.29724e-05	1.10741e-12	5.068e-06
-3.44801e-13	10.0007	8.24845e-12	19.3	2.03932e-12	1.3056e-05	1.16201e-12	5.15161e-06
-4.64108e-14	10.0007	8.13064e-12	19.4	-1.63683e-11	1.27215e-05	1.33004e-12	5.15161e-06
-1.13652e-13	10.0007	7.98759e-12	19.5	1.52858e-11	1.32232e-05	2.04833e-12	4.90076e-06
-2.85962e-13	10.0007	8.28211e-12	19.6	3.43445e-11	1.31397e-05	1.89711e-12	5.56972e-06
-8.74332e-13	10.0007	8.21058e-12	19.7	5.43208e-13	1.35578e-05	1.43085e-12	4.81712e-06
-4.03635e-13	10.0007	7.96234e-12	19.8	5.26269e-12	1.38923e-05	1.31744e-12	6.15508e-06
3.19217e-13	10.0007	8.13906e-12	19.9	3.66572e-12	1.3725e-05	9.43585e-13	5.56972e-06
-2.53998e-14	10.0007	8.62713e-12	20	2.86206e-11	1.26379e-05	1.8341e-12	4.81712e-06
-8.58688e-15	10.0007	8.05911e-12	20.1	-1.08334e-11	1.23034e-05	7.96564e-13	5.4861e-06
5.12541e-13	10.0007	8.442e-12	20.2	5.01894e-12	1.34741e-05	8.46975e-13	4.73351e-06
6.2856e-14	10.0007	7.91185e-12	20.3	2.57796e-11	1.38086e-05	2.23316e-12	5.82059e-06
1.66291e-14	10.0007	8.28211e-12	20.4	-1.36492e-11	1.41432e-05	1.26283e-12	5.068e-06
3.764e-14	10.0007	8.58084e-12	20.5	1.56023e-12	1.23034e-05	1.59467e-12	5.23523e-06
1.13291e-13	10.0007	8.1054e-12	20.6	2.67504e-11	1.2387e-05	1.89291e-12	5.31884e-06
1.97342e-13	10.0007	8.37888e-12	20.7	4.77519e-12	1.28887e-05	1.44765e-12	4.98438e-06
3.15015e-13	10.0007	7.97496e-12	20.8	-1.93691e-11	1.26379e-05	6.0334e-13	5.068e-06
-2.73351e-13	10.0007	7.50793e-12	20.9	6.10449e-13	1.28887e-05	1.69128e-12	4.73351e-06
-1.68286e-13	10.0007	7.68465e-12	21	2.47122e-11	1.27215e-05	1.27963e-12	4.98438e-06
2.05749e-13	10.0007	7.96655e-12	21.1	-3.11309e-12	1.34741e-05	1.68708e-12	5.65333e-06
-1.05249e-13	10.0007	8.11381e-12	21.2	1.82024e-11	1.34741e-05	1.93072e-12	4.81712e-06
-4.12042e-13	10.0007	8.26949e-12	21.3	3.03646e-11	1.31397e-05	1.48966e-12	4.81712e-06
1.4691e-13	10.0007	8.1054e-12	21.4	-1.06317e-11	1.20525e-05	1.22502e-12	4.81712e-06
-3.9943e-13	10.0007	8.13064e-12	21.5	1.62327e-12	1.3056e-05	1.0654e-12	5.15161e-06
-9.68427e-14	10.0007	7.94551e-12	21.6	2.99459e-13	1.36414e-05	1.8047e-12	4.64989e-06
7.96689e-14	10.0007	7.6552e-12	21.7	2.84201e-12	1.27215e-05	1.71649e-12	4.90076e-06
-1.09451e-13	10.0007	8.04649e-12	21.8	-2.13065e-11	1.20525e-05	9.30984e-13	4.56627e-06
3.86462e-13	10.0007	8.31577e-12	21.9	1.01797e-11	1.34741e-05	1.20822e-12	4.81712e-06
4.1845e-14	10.0007	8.3873e-12	22	3.88538e-11	1.34741e-05	1.95592e-12	5.23523e-06
-1.09451e-13	10.0007	8.77018e-12	22.1	-1.98188e-11	1.38086e-05	1.17462e-12	4.48266e-06
5.86545e-14	10.0007	8.39571e-12	22.2	6.30913e-12	1.25543e-05	1.61987e-12	5.068e-06
4.41095e-13	10.0007	8.43779e-12	22.3	4.19721e-11	1.24706e-05	1.8131e-12	5.31884e-06
2.89799e-13	10.0007	8.38309e-12	22.4	5.1379e-13	1.25543e-05	1.12001e-12	5.31884e-06
1.7213e-13	10.0007	7.53318e-12	22.5	-6.79044e-12	1.24706e-05	1.50226e-12	4.56627e-06
1.12192e-12	10.0007	8.32419e-12	22.6	-1.61273e-12	1.28052e-05	1.057e-12	4.64989e-06
7.1847e-13	10.0007	8.14747e-12	22.7	1.51093e-11	1.2387e-05	1.0696e-12	4.48266e-06
4.6211e-13	10.0007	8.37468e-12	22.8	-7.16868e-12	1.26379e-05	1.75849e-12	5.068e-06
1.09986e-08	3.51096	8.06332e-12	22.9	-1.16595e-13	1.34741e-05	-1.10537e-08	1.30199
1.09986e-08	3.53267	8.11381e-12	23	3.33863e-11	1.21361e-05	-1.10536e-08	1.2838
1.09985e-08	3.47871	8.05911e-12	23.1	-1.73392e-11	1.25543e-05	-1.10536e-08	1.25464
1.09987e-08	3.45425	7.84874e-12	23.2	8.09522e-12	1.26379e-05	-1.10537e-08	1.22609
1.09986e-08	3.43212	8.30315e-12	23.3	3.04235e-11	1.3056e-05	-1.10537e-08	1.19794
1.09986e-08	3.40357	8.24845e-12	23.4	2.51001e-12	1.28052e-05	-1.10536e-08	1.16993
1.09988e-08	3.3651	8.78701e-12	23.5	-4.17216e-12	1.25543e-05	-1.10537e-08	1.14207
1.09986e-08	3.34446	8.61871e-12	23.6	6.04017e-12	1.32232e-05	-1.10537e-08	1.11421
1.09984e-08	3.29473	8.45462e-12	23.7	2.16527e-11	1.26379e-05	-1.10537e-08	1.08669
1.09985e-08	3.26993	8.62292e-12	23.8	-1.79233e-11	1.36414e-05	-1.10537e-08	1.05912
1.09987e-08	3.25983	8.7786e-12	23.9	8.0658e-12	1.28052e-05	-1.10537e-08	1.0313
1.09986e-08	3.23691	8.98897e-12	24	3.4584e-11	1.15508e-05	-1.10537e-08	1.00367
1.09986e-08	3.21015	8.24424e-12	24.1	-3.67177e-11	1.2387e-05	-1.10537e-08	0.976151
1.09986e-08	3.18536	8.58505e-12	24.2	1.1659e-11	1.32232e-05	-1.10537e-08	0.948646
1.09987e-08	3.14703	8.24845e-12	24.3	4.35565e-11	1.33905e-05	-1.10537e-08	0.921177
1.09985e-08	3.12442	8.5009e-12	24.4	1.182e-12	1.32232e-05	-1.10538e-08	0.893694
1.09986e-08	3.08537	8.66079e-12	24.5	4.2919e-12	1.20525e-05	-1.10537e-08	0.866189
1.09985e-08	3.04707	8.5556e-12	24.6	1.51093e-11	1.27215e-05	-1.10538e-08	0.838701
1.09986e-08	3.02958	8.79543e-12	24.7	1.68156e-11	1.27215e-05	-1.10538e-08	0.811127
1.09987e-08	3.00691	9.12782e-12	24.8	-2.08148e-11	1.31397e-05	-1.10538e-08	0.783556
1.09985e-08	2.99107	8.73231e-12	24.9	6.93952e-12	1.36414e-05	-1.10538e-08	0.756049
1.09985e-08	2.96768	9.07733e-12	25	1.86142e-11	1.22198e-05	-1.10538e-08	0.728594
1.09986e-08	2.93321	9.05208e-12	25.1	-3.39776e-11	1.3056e-05	-1.10538e-08	0.701038
1.09988e-08	2.89654	8.2779e-12	25.2	6.51085e-12	1.33069e-05	-1.10538e-08	0.673546
1.09985e-08	2.87109	8.88378e-12	25.3	4.17788e-11	1.29724e-05	-1.10538e-08	0.645984
1.09986e-08	2.85316	9.07733e-12	25.4	1.12316e-12	1.29724e-05	-1.10538e-08	0.618417
1.09987e-08	2.82572	9.05208e-12	25.5	2.30227e-11	1.25543e-05	-1.10538e-08	0.591074
1.09987e-08	2.78926	8.78701e-12	25.6	1.87445e-11	1.24706e-05	-1.10539e-08	0.563761
1.09986e-08	2.75059	8.82488e-12	25.7	1.01965e-11	1.39759e-05	-1.10538e-08	0.536488
1.09986e-08	2.71722	9.08154e-12	25.8	-1.95624e-11	1.29724e-05	-1.10538e-08	0.509215
1.09987e-08	2.69629	8.8922e-12	25.9	1.1778e-12	1.20525e-05	-1.10538e-08	0.481916
1.09987e-08	2.67287	8.73231e-12	26	2.40019e-11	1.19689e-05	-1.10539e-08	0.454507
1.09986e-08	2.6398	8.64816e-12	26.1	-3.49526e-11	1.25543e-05	-1.10539e-08	0.427294
1.09983e-08	2.61482	9.05629e-12	26.2	3.57746e-12	1.32232e-05	-1.10539e-08	0.400116
1.09986e-08	2.58267	8.92165e-12	26.3	3.3214e-11	1.25543e-05	-1.10539e-08	0.37293
1.09985e-08	2.54178	8.9469e-12	26.4	1.32854e-11	1.21361e-05	-1.10539e-08	0.34558
1.09986e-08	2.5208	8.90482e-12	26.5	1.96649e-11	1.23034e-05	-1.10539e-08	0.318227
1.09985e-08	2.49435	8.7786e-12	26.6	1.34409e-11	1.38923e-05	-1.10539e-08	0.290809
1.09986e-08	2.49212	7.81087e-12	26.7	5.82584e-12	1.28887e-05	-1.10539e-08	0.263289
1.09985e-08	2.44793	9.01422e-12	26.8	-8.35235e-13	1.23034e-05	-1.10539e-08	0.235903
1.09987e-08	2.41232	8.98476e-12	26.9	4.85925e-12	1.25543e-05	-1.10539e-08	0.208489
1.09986e-08	2.38184	8.69445e-12	27	1.9854e-11	1.20525e-05	-1.1054e-08	0.181237
1.09988e-08	2.34954	8.73652e-12	27.1	-4.01429e-11	1.33069e-05	-1.1054e-08	0.153911
1.09985e-08	2.33501	8.97214e-12	27.2	2.99751e-12	1.3725e-05	-1.1054e-08	0.126679
1.09987e-08	2.2992	8.78701e-12	27.3	4.58805e-11	1.26379e-05	-1.1054e-08	0.0995315
1.09986e-08	2.27206	8.82488e-12	27.4	1.67567e-11	1.33069e-05	-1.1054e-08	0.0722999
1.09986e-08	2.24229	8.37888e-12	27.5	1.93413e-11	1.28052e-05	-1.1054e-08	0.0450753
1.09985e-08	2.20971	8.5009e-12	27.6	3.15721e-12	1.38086e-05	-1.1054e-08	0.0178071
1.09988e-08	2.19066	8.88378e-12	27.7	7.63294e-12	1.24706e-05	-1.09956e-08	2.89385e-06
1.09985e-08	2.20846	8.80805e-12	27.8	-8.80772e-12	1.28887e-05	-1.0996e-08	3.98091e-06
1.09987e-08	2.19465	8.40834e-12	27.9	3.22445e-12	1.28887e-05	-1.09966e-08	3.22834e-06
1.09987e-08	2.20243	8.87958e-12	28	1.66012e-11	1.2387e-05	-1.09969e-08	3.64642e-06
1.09986e-08	2.18588	9.09416e-12	28.1	-3.99706e-11	1.38923e-05	-1.09953e-08	3.47919e-06
1.09986e-08	2.19668	8.85012e-12	28.2	3.58587e-12	1.28052e-05	-1.09936e-08	3.39557e-06
1.09985e-08	2.20809	9.29191e-12	28.3	5.28063e-11	1.33905e-05	-1.09954e-08	3.81368e-06
1.09986e-08	2.20117	8.79963e-12	28.4	1.48782e-11	1.28052e-05	-1.0997e-08	3.81368e-06
1.09986e-08	2.19569	9.40551e-12	28.5	1.08563e-11	1.28052e-05	-1.09957e-08	2.97747e-06
1.09985e-08	2.19213	8.96793e-12	28.6	2.81259e-12	1.26379e-05	-1.09937e-08	3.73006e-06
1.09985e-08	2.20679	8.78701e-12	28.7	6.17045e-12	1.22198e-05	-1.09948e-08	4.23178e-06
1.09984e-08	2.20621	8.93848e-12	28.8	-6.55509e-12	1.23034e-05	-1.0995e-08	3.81368e-06
1.09985e-08	2.20498	8.69445e-12	28.9	1.45924e-11	1.32232e-05	-1.0994e-08	3.89729e-06
1.09986e-08	2.20388	9.16989e-12	29	1.27601e-11	1.21361e-05	-1.09957e-08	3.14473e-06
1.09984e-08	2.21429	8.73231e-12	29.1	-3.03717e-11	1.33069e-05	-1.09926e-08	3.98091e-06
1.09985e-08	2.20155	9.03525e-12	29.2	1.30795e-11	1.28052e-05	-1.09928e-08	3.73006e-06
1.09984e-08	2.1832	9.0605e-12	29.3	4.68429e-11	1.27215e-05	-1.0992e-08	3.39557e-06
1.09985e-08	2.19381	9.35923e-12	29.4	6.69156e-12	1.26379e-05	-1.09933e-08	4.39904e-06
1.09987e-08	2.19295	8.7828e-12	29.5	3.44298e-12	1.13835e-05	-1.09965e-08	4.3154e-06
1.09985e-08	2.19432	9.08154e-12	29.6	7.95233e-12	1.28887e-05	-1.09948e-08	3.31196e-06
1.09985e-08	2.2037	8.63554e-12	29.7	-4.42433e-12	1.2387e-05	-1.09942e-08	3.81368e-06
1.09985e-08	2.21858	9.32557e-12	29.8	-1.19639e-11	1.23034e-05	-1.09942e-08	4.06452e-06
1.09985e-08	2.20997	8.96373e-12	29.9	-1.0916e-12	1.23034e-05	-1.0995e-08	4.98438e-06
1.09987e-08	2.19932	9.56119e-12	30	1.84504e-11	1.1718e-05	-1.09963e-08	3.73006e-06
1.09985e-08	2.20724	9.49808e-12	30.1	-1.25523e-11	1.22198e-05	-1.09932e-08	3.98091e-06
1.09985e-08	2.20863	9.08154e-12	30.2	2.92678e-11	1.22198e-05	-1.09937e-08	3.73006e-06
1.09986e-08	2.19647	9.5696e-12	30.3	3.17221e-11	1.28052e-05	-1.09962e-08	3.89729e-06
1.09987e-08	2.19	9.46862e-12	30.4	1.8334e-12	1.20525e-05	-1.09979e-08	3.64642e-06
1.09986e-08	2.19699	9.84309e-12	30.5	7.7296e-12	1.21361e-05	-1.09953e-08	3.73006e-06
1.09984e-08	2.20305	9.61168e-12	30.6	9.22571e-12	1.28052e-05	-1.09939e-08	3.47919e-06
1.09987e-08	2.20414	8.6103e-12	30.7	2.06033e-12	1.25543e-05	-1.09968e-08	3.89729e-06
1.09986e-08	2.20822	9.0605e-12	30.8	-1.67886e-11	1.29724e-05	-1.09956e-08	4.48266e-06
1.09987e-08	2.20387	9.05629e-12	30.9	4.2877e-12	1.19689e-05	-1.0995e-08	4.39904e-06
1.09987e-08	2.18978	9.64113e-12	31	2.49979e-11	1.24706e-05	-1.0994e-08	3.89729e-06
1.09987e-08	2.19976	9.44338e-12	31.1	-7.63097e-12	1.2387e-05	-1.09955e-08	4.64989e-06
1.09984e-08	2.20944	9.5107e-12	31.2	1.04752e-12	1.33905e-05	-1.09927e-08	4.06452e-06
1.09984e-08	2.22187	9.63272e-12	31.3	3.02512e-11	1.23034e-05	-1.09941e-08	4.39904e-06
1.09985e-08	2.21474	9.30874e-12	31.4	2.44697e-12	1.2387e-05	-1.0993e-08	4.14817e-06
1.09987e-08	2.20484	9.03105e-12	31.5	4.53565e-12	1.12999e-05	-1.09961e-08	5.65333e-06
1.09986e-08	2.21232	8.88799e-12	31.6	4.75838e-12	1.23034e-05	-1.0995e-08	4.23178e-06
1.09983e-08	2.20268	8.9469e-12	31.7	2.57305e-12	1.26379e-05	-1.09925e-08	4.06452e-06
1.09987e-08	2.19821	8.81646e-12	31.8	-2.12098e-11	1.24706e-05	-1.09955e-08	3.89729e-06
1.09988e-08	2.21086	9.01842e-12	31.9	1.57859e-11	1.26379e-05	-1.09961e-08	3.47919e-06
1.09986e-08	2.19672	9.38027e-12	32	4.17956e-11	1.16344e-05	-1.09939e-08	4.14817e-06
1.09986e-08	2.18455	9.38027e-12	32.1	-1.25901e-11	1.2387e-05	-1.09961e-08	3.5628e-06
1.09986e-08	2.17974	1.00324e-11	32.2	5.36776e-12	1.24706e-05	-1.09962e-08	3.81368e-06
1.09986e-08	2.18416	9.79681e-12	32.3	2.64394e-11	1.3056e-05	-1.0996e-08	3.64642e-06
1.09987e-08	2.1973	9.93986e-12	32.4	6.37217e-12	1.23034e-05	-1.0996e-08	3.73006e-06
1.09984e-08	2.21457	9.66217e-12	32.5	3.48501e-12	1.15508e-05	-1.09934e-08	3.64642e-06
1.09984e-08	2.20508	9.51491e-12	32.6	2.61636e-13	1.21361e-05	-1.09929e-08	3.39557e-06
1.09985e-08	2.21321	8.92586e-12	32.7	5.00634e-12	1.18016e-05	-1.09936e-08	4.23178e-06
1.09985e-08	2.19751	9.64955e-12	32.8	-9.84579e-12	1.24706e-05	-1.09937e-08	3.14473e-06
1.09985e-08	2.20794	9.98194e-12	32.9	2.26361e-11	1.23034e-05	-1.09933e-08	3.5628e-06
1.09986e-08	2.20891	9.43917e-12	33	3.46555e-11	1.24706e-05	-1.09949e-08	3.5628e-06
1.09986e-08	2.21342	9.9062e-12	33.1	-1.96464e-11	1.1718e-05	-1.09959e-08	3.06108e-06
1.09987e-08	2.21227	9.69162e-12	33.2	5.49383e-12	1.3056e-05	-1.09959e-08	3.81368e-06
1.09985e-08	2.21155	9.40551e-12	33.3	1.52984e-11	1.3056e-05	-1.09943e-08	4.23178e-06
1.09986e-08	2.20029	9.26246e-12	33.4	1.73955e-11	1.18016e-05	-1.09955e-08	3.5628e-06
1.09984e-08	2.19279	9.92724e-12	33.5	-1.85033e-11	1.15508e-05	-1.09946e-08	3.89729e-06
1.09986e-08	2.19828	9.9609e-12	33.6	1.002e-11	1.29724e-05	-1.09948e-08	3.73006e-06
1.09986e-08	2.21117	9.82205e-12	33.7	3.68786e-11	1.3056e-05	-1.09934e-08	3.14473e-06
1.09985e-08	2.21245	9.55698e-12	33.8	1.36271e-12	1.33069e-05	-1.09951e-08	3.89729e-06
1.09984e-08	2.20749	9.67058e-12	33.9	5.90148e-12	1.33905e-05	-1.09928e-08	2.97747e-06
1.09987e-08	2.19431	9.18672e-12	34	2.59771e-11	1.19689e-05	-1.09946e-08	2.97747e-06
1.09984e-08	2.20662	9.63692e-12	34.1	2.40074e-12	1.22198e-05	-1.09946e-08	4.06452e-06
1.09985e-08	2.18887	9.9062e-12	34.2	-5.83222e-12	1.28887e-05	-1.09927e-08	3.47919e-06
1.09986e-08	2.19068	9.79681e-12	34.3	4.87606e-12	1.28052e-05	-1.09953e-08	3.06108e-06
1.09985e-08	2.19267	9.59906e-12	34.4	-4.36969e-12	1.20525e-05	-1.09941e-08	3.98091e-06
1.09986e-08	2.20239	1.03438e-11	34.5	-1.73518e-11	1.2387e-05	-1.09949e-08	3.14473e-06
1.09985e-08	2.19529	9.64534e-12	34.6	1.77527e-11	1.27215e-05	-1.09925e-08	3.22834e-06
1.09984e-08	2.19509	9.64955e-12	34.7	3.616e-11	1.29724e-05	-1.09936e-08	3.47919e-06
1.09985e-08	2.18972	9.63272e-12	34.8	-1.62381e-11	1.28052e-05	-1.09941e-08	3.06108e-06
1.09986e-08	2.18599	9.76736e-12	34.9	7.97755e-12	1.20525e-05	-1.09965e-08	4.06452e-06
1.09983e-08	2.19498	1.0024e-11	35	3.18565e-11	1.2387e-05	-1.09921e-08	3.06108e-06
1.09986e-08	2.1973	9.30874e-12	35.1	4.6155e-12	1.24706e-05	-1.09967e-08	3.5628e-06
1.09984e-08	2.19315	9.99035e-12	35.2	-6.97535e-12	1.20525e-05	-1.09934e-08	4.06452e-06
1.09985e-08	2.19834	9.10678e-12	35.3	2.38814e-12	1.33069e-05	-1.09944e-08	3.47919e-06
1.09985e-08	2.19704	9.47704e-12	35.4	1.00536e-11	1.14671e-05	-1.09943e-08	4.06452e-06
1.09985e-08	2.19189	9.63272e-12	35.5	-5.65991e-12	1.13835e-05	-1.09929e-08	3.98091e-06
1.09985e-08	2.19	9.34661e-12	35.6	1.86857e-11	1.25543e-05	-1.09933e-08	3.14473e-06
1.09983e-08	2.18383	9.53594e-12	35.7	3.12178e-11	1.27215e-05	-1.09932e-08	3.98091e-06
1.09985e-08	2.17905	9.97773e-12	35.8	-2.99808e-11	1.21361e-05	-1.09946e-08	3.14473e-06
1.09985e-08	2.17757	9.9062e-12	35.9	6.53607e-12	1.21361e-05	-1.09937e-08	3.5628e-06
1.09986e-08	2.17914	9.76315e-12	36	4.53804e-11	1.28052e-05	-1.09937e-08	2.97747e-06
1.09984e-08	2.18573	9.05629e-12	36.1	6.83865e-12	1.29724e-05	-1.09934e-08	3.31196e-06
1.09985e-08	2.17869	9.25404e-12	36.2	-5.59267e-12	1.33069e-05	-1.09951e-08	3.89729e-06
1.09987e-08	2.17517	8.66499e-12	36.3	-2.0288e-12	1.35578e-05	-1.09971e-08	3.98091e-06
1.09986e-08	2.17967	9.52753e-12	36.4	1.94926e-11	1.23034e-05	-1.09943e-08	4.39904e-06
1.09986e-08	2.17217	9.04367e-12	36.5	-1.6175e-11	1.31397e-05	-1.0997e-08	3.47919e-06
1.09984e-08	2.16964	9.3971e-12	36.6	1.01671e-11	1.28052e-05	-1.09938e-08	4.3154e-06
1.09985e-08	2.17192	9.50649e-12	36.7	2.92678e-11	1.2387e-05	-1.09951e-08	3.47919e-06
1.09984e-08	2.15641	9.08995e-12	36.8	-2.40424e-11	1.25543e-05	-1.09934e-08	3.06108e-06
1.09986e-08	2.15551	9.99456e-12	36.9	9.56612e-12	1.22198e-05	-1.09947e-08	2.72659e-06
1.09986e-08	2.1676	9.65796e-12	37	4.114e-11	1.27215e-05	-1.09956e-08	3.98091e-06
1.09984e-08	2.15877	4.58382e-11	37.1	3.41356e-12	1.32232e-05	-1.09936e-08	3.64642e-06
1.09981e-08	2.43753	6.57978e-10	37.2	-8.11428e-12	1.32232e-05	-1.10543e-08	0.277504
1.09985e-08	2.56167	9.12918e-11	37.3	1.64079e-11	1.27215e-05	-1.10538e-08	0.399662
1.09984e-08	2.66017	5.94495e-11	37.4	1.95892e-11	1.28887e-05	-1.1054e-08	0.496702
1.09987e-08	2.65553	4.53157e-10	37.5	-2.81022e-11	1.3725e-05	-1.10539e-08	0.496315
1.09973e-08	3.27517	1.17216e-09	37.6	-2.8189e-12	1.27215e-05	-1.10551e-08	1.11333
1.09984e-08	3.53674	4.25325e-10	37.7	2.93602e-11	1.15508e-05	-1.1054e-08	1.40874
1.09985e-08	3.66255	1.15363e-10	37.8	-4.25721e-11	1.27215e-05	-1.10536e-08	1.54439
1.09985e-08	3.69495	5.57216e-11	37.9	4.65752e-12	1.28052e-05	-1.10536e-08	1.55762
1.09987e-08	3.69655	7.55389e-11	38	4.43003e-11	1.27215e-05	-1.10536e-08	1.55494
1.09986e-08	3.66697	2.46408e-11	38.1	1.93006e-12	1.21361e-05	-1.10536e-08	1.54282
1.09986e-08	3.64882	2.2474e-11	38.2	1.36048e-11	1.3056e-05	-1.10536e-08	1.52168
1.09987e-08	3.62785	3.47893e-11	38.3	2.34934e-11	1.28052e-05	-1.10536e-08	1.50349
1.09985e-08	3.63544	8.83213e-11	38.4	5.96032e-12	1.3056e-05	-1.10536e-08	1.49703
1.09986e-08	3.63783	4.33137e-11	38.5	-1.50151e-11	1.29724e-05	-1.10536e-08	1.51206
1.09984e-08	3.63219	8.58557e-11	38.6	5.32573e-12	1.23034e-05	-1.10536e-08	1.49932
1.09986e-08	3.62971	3.89085e-11	38.7	2.56788e-11	1.18853e-05	-1.10536e-08	1.49149
1.09988e-08	3.63252	3.04598e-11	38.8	-3.86258e-11	1.28887e-05	-1.10536e-08	1.48421
1.09985e-08	3.62288	1.2191e-10	38.9	5.38877e-12	1.34741e-05	-1.10537e-08	1.46851
1.09985e-08	3.62039	1.29482e-11	39	4.21991e-11	1.29724e-05	-1.10537e-08	1.47589
1.09985e-08	3.61181	8.05248e-11	39.1	1.846e-12	1.24706e-05	-1.10537e-08	1.46315
1.09986e-08	3.61171	4.33432e-11	39.2	2.16149e-11	1.27215e-05	-1.10537e-08	1.46747
1.09986e-08	3.59791	2.31051e-11	39.3	1.45798e-11	1.26379e-05	-1.10537e-08	1.45754
1.09987e-08	3.5902	3.15648e-10	39.4	3.28748e-12	1.35578e-05	-1.10537e-08	1.4553
1.09986e-08	3.62997	4.96544e-11	39.5	-1.17034e-11	1.20525e-05	-1.10537e-08	1.48492
1.09986e-08	3.67292	2.18022e-10	39.6	1.66109e-12	1.28887e-05	-1.10538e-08	1.5409
1.09986e-08	3.75628	1.96841e-10	39.7	2.16863e-11	1.25543e-05	-1.10538e-08	1.61863
1.0998e-08	3.95313	3.02672e-10	39.8	-4.34042e-11	1.26379e-05	-1.10541e-08	1.81533
1.09986e-08	4.10131	2.7388e-10	39.9	-9.76594e-12	1.31397e-05	-1.10536e-08	1.93622
1.09982e-08	4.32415	3.72491e-10	40	4.06903e-11	1.28887e-05	-1.10538e-08	2.18408
1.09985e-08	4.39552	9.44979e-11	40	1.61011e-11	1.33905e-05	-1.10536e-08	2.25769
1.09986e-08	4.44006	1.52902e-10	39.9	1.92656e-11	1.25543e-05	-1.10536e-08	2.28135
1.09985e-08	4.52101	2.19174e-10	39.8	2.45958e-12	1.28887e-05	-1.10536e-08	2.35097
1.09988e-08	4.55299	1.34473e-10	39.7	1.16338e-11	1.28052e-05	-1.10536e-08	2.36725
1.09984e-08	4.63573	3.09383e-10	39.6	-9.27694e-13	1.20525e-05	-1.10536e-08	2.36756
1.09983e-08	4.74759	2.30101e-10	39.5	5.34254e-12	1.28887e-05	-1.10536e-08	2.36769
1.09984e-08	4.81736	2.0372e-10	39.4	8.2171e-12	1.32232e-05	-1.10534e-08	2.37162
1.09986e-08	4.86194	1.43099e-10	39.3	-4.65604e-11	1.28887e-05	-1.10535e-08	2.37164
1.09986e-08	4.90484	8.91964e-11	39.2	9.46655e-13	1.3056e-05	-1.10534e-08	2.37165
1.09987e-08	4.92852	1.12489e-10	39.1	5.20667e-11	1.24706e-05	-1.10535e-08	2.37165
1.09985e-08	4.96379	8.49932e-11	39	1.16842e-11	1.3056e-05	-1.10534e-08	2.37165
1.09987e-08	4.96314	9.3303e-11	38.9	5.30472e-12	1.33905e-05	-1.10534e-08	2.37165
1.09987e-08	4.96582	8.37309e-11	38.8	8.17927e-12	1.38086e-05	-1.10534e-08	2.37165
1.09986e-08	4.98522	1.42909e-10	38.7	6.73359e-12	1.29724e-05	-1.10534e-08	2.37165
1.09985e-08	4.99968	1.1129e-10	38.6	3.94729e-12	1.23034e-05	-1.10534e-08	2.37165
1.09987e-08	5.02852	1.44655e-10	38.5	3.36313e-12	1.24706e-05	-1.10534e-08	2.37165
1.09987e-08	5.05821	8.45177e-11	38.4	1.90009e-11	1.33905e-05	-1.10535e-08	2.37165
1.09986e-08	5.06409	1.34911e-10	38.3	-3.17249e-11	1.3056e-05	-1.10534e-08	2.37165
1.09986e-08	5.0856	4.90611e-11	38.2	-1.5707e-12	1.28887e-05	-1.10534e-08	2.37165
1.09986e-08	5.08867	6.0211e-11	38.1	3.44159e-11	1.18016e-05	-1.10534e-08	2.37165
1.09987e-08	5.08339	2.92591e-10	38	1.27866e-12	1.31397e-05	-1.10534e-08	2.37165
1.09985e-08	5.14654	1.53723e-10	37.9	1.44369e-11	1.42268e-05	-1.10535e-08	2.37165
1.09987e-08	5.16053	7.35025e-11	37.8	2.27033e-11	1.36414e-05	-1.10535e-08	2.37165
1.09985e-08	5.16645	6.69683e-11	37.7	1.16099e-12	1.2387e-05	-1.10534e-08	2.37165
1.09988e-08	5.15448	3.77556e-11	37.6	-3.30221e-12	1.19689e-05	-1.10534e-08	2.37165
1.09989e-08	5.13902	2.31346e-11	37.5	1.08017e-11	1.28052e-05	-1.10534e-08	2.37165
1.09987e-08	5.10624	1.04658e-11	37.4	4.27929e-12	1.33069e-05	-1.10534e-08	2.37165
1.09986e-08	5.09171	2.37993e-11	37.3	-2.0239e-11	1.33069e-05	-1.10534e-08	2.37165
1.09986e-08	5.06395	2.31135e-11	37.2	1.62747e-12	1.24706e-05	-1.10534e-08	2.37165
1.09987e-08	5.03924	1.73787e-11	37.1	3.02301e-11	1.2387e-05	-1.10534e-08	2.37165
1.09988e-08	5.00577	2.12706e-11	37	-1.49899e-11	1.26379e-05	-1.10534e-08	2.37165
1.09986e-08	4.99671	1.11138e-11	36.9	5.95191e-12	1.39759e-05	-1.10534e-08	2.37165
1.09987e-08	4.97998	3.32326e-11	36.8	3.8215e-11	1.32232e-05	-1.10534e-08	2.37165
1.09987e-08	4.95835	1.46144e-11	36.7	4.792e-12	1.24706e-05	-1.10534e-08	2.37165
1.09989e-08	4.91585	2.65637e-11	36.6	8.61634e-12	1.19689e-05	-1.10534e-08	2.37165
1.09986e-08	4.90473	1.44924e-11	36.5	4.76679e-12	1.18853e-05	-1.10534e-08	2.37165
1.09987e-08	4.88571	1.06593e-11	36.4	5.02315e-12	1.3056e-05	-1.10534e-08	2.37164
1.09986e-08	4.84334	9.68741e-12	36.3	-5.70472e-13	1.26379e-05	-1.10534e-08	2.37164
1.09987e-08	4.83109	9.88517e-12	36.2	7.70147e-13	1.29724e-05	-1.10534e-08	2.37163
1.09988e-08	4.8016	9.72528e-12	36.1	1.94253e-11	1.25543e-05	-1.10534e-08	2.37161
1.09984e-08	4.76842	1.11642e-11	36	-2.13275e-11	1.28052e-05	-1.10534e-08	2.3716
1.09986e-08	4.76283	1.89453e-10	35.9	1.3983e-11	1.31397e-05	-1.10535e-08	2.3677
1.09983e-08	4.90781	5.79121e-10	35.8	3.69585e-11	1.27215e-05	-1.10537e-08	2.37165
1.0998e-08	5.24895	5.19054e-11	35.7	1.13577e-12	1.2387e-05	-1.10541e-08	2.37165
1.09987e-08	5.2527	2.66647e-11	35.6	4.89287e-12	1.36414e-05	-1.10534e-08	2.37165
1.09987e-08	5.23172	2.59157e-11	35.5	5.57103e-14	1.28887e-05	-1.10534e-08	2.37165
1.09987e-08	5.21605	3.08595e-11	35.4	7.04038e-12	1.26379e-05	-1.10534e-08	2.37165
1.09986e-08	5.1989	1.70211e-11	35.3	-6.20626e-12	1.22198e-05	-1.10534e-08	2.37165
1.09988e-08	5.18299	6.66485e-11	35.2	2.03092e-12	1.32232e-05	-1.10534e-08	2.37165
1.09986e-08	5.16084	2.33071e-11	35.1	2.12913e-11	1.24706e-05	-1.10534e-08	2.37165
1.09986e-08	5.13988	1.65961e-11	35	-8.59339e-12	1.3056e-05	-1.10534e-08	2.37165
1.09985e-08	5.13461	1.79551e-11	34.9	6.2587e-12	1.38086e-05	-1.10534e-08	2.37165
1.09986e-08	5.1186	1.82203e-10	34.8	3.64205e-11	1.21361e-05	-1.10534e-08	2.37165
1.09985e-08	5.16948	8.82918e-11	34.7	7.33036e-12	1.1718e-05	-1.10535e-08	2.37165
1.09984e-08	5.16993	4.56994e-11	34.6	5.51905e-12	1.3056e-05	-1.10534e-08	2.37165
1.09988e-08	5.14744	4.65913e-11	34.5	3.32111e-12	1.39759e-05	-1.10534e-08	2.37165
1.09987e-08	5.13318	3.78776e-11	34.4	-1.4181e-13	1.28887e-05	-1.10534e-08	2.37165
1.09987e-08	5.13098	3.6384e-11	34.3	2.0099e-12	1.21361e-05	-1.10534e-08	2.37165
1.09986e-08	5.10286	3.21512e-11	34.2	-4.28984e-12	1.23034e-05	-1.10534e-08	2.37165
1.09986e-08	5.07831	3.62493e-11	34.1	1.58153e-11	1.27215e-05	-1.10534e-08	2.37165
1.09989e-08	5.06267	1.81739e-11	34	-1.20648e-11	1.28887e-05	-1.10534e-08	2.37165
1.09988e-08	5.04286	1.80309e-11	33.9	1.04697e-11	1.33069e-05	-1.10534e-08	2.37165
1.09986e-08	5.01709	5.35851e-10	33.8	3.41974e-11	1.27215e-05	-1.10534e-08	2.37165
1.09978e-08	5.29595	4.41376e-10	33.7	-8.40847e-12	1.18853e-05	-1.10541e-08	2.37165
1.09983e-08	5.81073	3.01317e-10	33.6	2.52682e-12	1.32232e-05	-1.10537e-08	2.37165
1.09989e-08	5.84595	1.02648e-10	33.5	1.4626e-11	1.3056e-05	-1.10534e-08	2.37165
1.09986e-08	5.88621	1.16915e-10	33.4	2.17801e-12	1.21361e-05	-1.10535e-08	2.37165
1.09987e-08	5.89145	9.3e-11	33.3	-2.09283e-11	1.27215e-05	-1.10534e-08	2.37165
1.09986e-08	5.91472	7.17564e-11	33.2	3.79308e-13	1.26379e-05	-1.10534e-08	2.37165
1.09986e-08	5.92399	8.32807e-11	33.1	3.42814e-11	1.29724e-05	-1.10535e-08	2.37165
1.09986e-08	5.92219	8.64447e-11	33	-2.13254e-13	1.26379e-05	-1.10534e-08	2.37165
1.09986e-08	5.91963	5.4615e-11	32.9	-5.90787e-12	1.3056e-05	-1.10534e-08	2.37165
1.09987e-08	5.90692	5.78338e-11	32.8	2.49475e-11	1.24706e-05	-1.10534e-08	2.37165
1.09988e-08	5.90749	4.58971e-11	32.7	-7.44606e-12	1.23034e-05	-1.10534e-08	2.37165
1.09986e-08	5.89721	3.752e-11	32.6	5.47282e-12	1.29724e-05	-1.10534e-08	2.37165
1.09985e-08	5.88322	7.59092e-11	32.5	2.16233e-11	1.31397e-05	-1.10534e-08	2.37165
1.09988e-08	5.86845	7.31533e-11	32.4	3.43878e-12	1.3056e-05	-1.10534e-08	2.37165
1.09987e-08	5.86324	2.50953e-11	32.3	-2.16974e-11	1.2387e-05	-1.10534e-08	2.37165
1.09987e-08	5.84482	2.3467e-11	32.2	8.51128e-12	1.34741e-05	-1.10534e-08	2.37165
1.09986e-08	5.83556	6.32572e-11	32.1	3.39662e-11	1.28887e-05	-1.10534e-08	2.37165
1.09986e-08	5.83508	3.00349e-11	32	-5.75658e-12	1.31397e-05	-1.10534e-08	2.37165
1.09986e-08	5.82608	4.84426e-11	31.9	5.58209e-12	1.44776e-05	-1.10534e-08	2.37165
1.09986e-08	5.82083	3.78608e-11	31.8	2.96754e-11	1.28887e-05	-1.10534e-08	2.37165
1.09984e-08	5.89131	1.26923e-09	31.7	-2.66061e-11	1.22198e-05	-1.10536e-08	2.37165
1.09984e-08	6.41428	1.27109e-09	31.6	-5.39935e-12	1.36414e-05	-1.10538e-08	2.37165
1.09984e-08	6.7895	4.43892e-10	31.5	3.63029e-11	1.34741e-05	-1.10538e-08	2.37165
1.09983e-08	6.94344	6.60957e-10	31.4	-7.45693e-14	1.23034e-05	-1.10536e-08	2.37165
1.09983e-08	7.23255	4.50368e-10	31.3	-1.38173e-11	1.26379e-05	-1.10537e-08	2.37165
1.09987e-08	7.32645	1.02791e-10	31.2	3.10677e-12	1.29724e-05	-1.10534e-08	2.37165
1.09985e-08	7.33428	2.76534e-11	31.1	2.11988e-11	1.26379e-05	-1.10534e-08	2.37165
1.09988e-08	7.30174	4.02969e-11	31	-4.2268e-12	1.26379e-05	-1.10534e-08	2.37165
1.09987e-08	7.29353	4.76096e-11	30.9	4.93069e-12	1.38086e-05	-1.10534e-08	2.37165
1.09987e-08	7.27798	3.38132e-11	30.8	2.26445e-11	1.28052e-05	-1.10534e-08	2.37165
1.09986e-08	7.26044	2.39466e-11	30.7	-1.56623e-11	1.3056e-05	-1.10534e-08	2.37165
1.09989e-08	7.22943	2.2617e-11	30.6	1.00746e-11	1.32232e-05	-1.10534e-08	2.37165
1.09989e-08	7.20638	2.47755e-11	30.5	3.75552e-11	1.2387e-05	-1.10534e-08	2.37165
1.09985e-08	7.1839	2.15357e-11	30.4	-4.15535e-12	1.3056e-05	-1.10534e-08	2.37165
1.09987e-08	7.16083	3.25846e-11	30.3	9.05341e-12	1.32232e-05	-1.10534e-08	2.37165
1.09987e-08	7.1478	2.00463e-11	30.2	7.59512e-12	1.36414e-05	-1.10534e-08	2.37165
1.09989e-08	7.12339	1.87546e-11	30.1	1.36972e-11	1.31397e-05	-1.10534e-08	2.37165
1.09987e-08	7.10232	1.90575e-11	30	-1.07031e-11	1.11327e-05	-1.10534e-08	2.37165
1.09987e-08	7.07523	1.8864e-11	29.9	3.16141e-12	1.34741e-05	-1.10534e-08	2.37165
1.09986e-08	7.05262	8.79122e-12	29.8	2.89484e-11	1.25543e-05	-1.10533e-08	2.37165
1.09989e-08	7.03544	1.87924e-11	29.7	-2.89974e-11	1.2387e-05	-1.10534e-08	2.37165
1.09988e-08	7.00633	1.07129e-10	29.6	3.57326e-12	1.28887e-05	-1.10534e-08	2.37165
1.09987e-08	7.05349	6.88111e-11	29.5	3.35292e-11	1.24706e-05	-1.10535e-08	2.37165
1.09986e-08	7.05571	4.81397e-11	29.4	-1.13419e-11	1.24706e-05	-1.10534e-08	2.37165
1.09988e-08	7.03613	2.75482e-11	29.3	4.77099e-12	1.3056e-05	-1.10534e-08	2.37165
1.09988e-08	7.01623	3.3018e-11	29.2	1.9564e-11	1.34741e-05	-1.10534e-08	2.37165
1.09986e-08	7.00356	8.55065e-11	29.1	1.35123e-11	1.27215e-05	-1.10533e-08	2.37165
1.09987e-08	7.01591	1.69766e-10	29	1.62482e-11	1.2387e-05	-1.10534e-08	2.37165
1.09986e-08	7.04957	1.65819e-10	28.9	4.21625e-12	1.28887e-05	-1.10535e-08	2.37165
1.09987e-08	7.08183	7.03132e-11	28.8	8.29695e-12	1.24706e-05	-1.10534e-08	2.37165
1.09987e-08	7.09897	6.46836e-11	28.7	-2.80644e-11	1.3056e-05	-1.10535e-08	2.37165
1.09985e-08	7.09039	3.93124e-11	28.6	8.44824e-12	1.33069e-05	-1.10534e-08	2.37165
1.09988e-08	7.10344	1.78012e-10	28.5	3.9749e-11	1.24706e-05	-1.10534e-08	2.37165
1.09987e-08	7.1939	6.79991e-11	28.4	-3.09643e-11	1.33905e-05	-1.10535e-08	2.37165
1.09989e-08	7.21429	1.76186e-10	28.3	1.43964e-13	1.34741e-05	-1.10535e-08	2.37165
1.09986e-08	7.24871	1.68487e-10	28.2	3.32266e-11	1.26379e-05	-1.10535e-08	2.37165
1.09987e-08	7.25652	5.1876e-11	28.1	1.6618e-11	1.28887e-05	-1.10534e-08	2.37165
1.09985e-08	7.2552	4.21062e-11	28	1.24155e-11	1.34741e-05	-1.10534e-08	2.37165
1.09987e-08	7.23959	3.05187e-11	27.9	1.45937e-12	1.3725e-05	-1.10534e-08	2.37165
1.09989e-08	7.22148	9.87254e-12	27.8	9.81407e-12	1.26379e-05	-1.10534e-08	2.37165
1.09987e-08	7.19092	1.00282e-11	27.7	-1.325e-11	1.36414e-05	-1.10534e-08	2.37165
1.09986e-08	7.16535	1.04321e-11	27.6	2.39654e-12	1.38086e-05	-1.10534e-08	2.37165
1.09987e-08	7.14159	9.65796e-12	27.5	2.28883e-11	1.24706e-05	-1.10534e-08	2.37165
1.09986e-08	7.11101	8.85854e-12	27.4	-3.64151e-11	1.33905e-05	-1.10534e-08	2.37165
1.09987e-08	7.08649	9.15727e-12	27.3	4.06076e-12	1.38086e-05	-1.10534e-08	2.37165
1.09989e-08	7.05343	8.2779e-12	27.2	4.74271e-11	1.36414e-05	-1.10534e-08	2.37165
1.09986e-08	7.04891	8.65237e-12	27.1	1.61473e-11	1.24706e-05	-1.10534e-08	2.37165
1.09987e-08	7.01185	9.03525e-12	27	1.40124e-11	1.36414e-05	-1.10534e-08	2.37165
1.09987e-08	6.99563	8.33681e-12	26.9	7.10762e-12	1.29724e-05	-1.10534e-08	2.37165
1.09988e-08	6.95916	8.57243e-12	26.8	3.84222e-12	1.18853e-05	-1.10534e-08	2.37165
1.09989e-08	6.9347	8.98897e-12	26.7	-6.08439e-12	1.3056e-05	-1.10534e-08	2.37165
1.09988e-08	6.9083	8.84592e-12	26.6	9.71741e-12	1.29724e-05	-1.10534e-08	2.37165
1.09986e-08	6.89127	8.6692e-12	26.5	1.32938e-11	1.26379e-05	-1.10533e-08	2.37165
1.09987e-08	6.84773	9.33398e-12	26.4	-4.54929e-11	1.3725e-05	-1.10534e-08	2.37165
1.09987e-08	6.81988	9.24983e-12	26.3	-2.79368e-12	1.32232e-05	-1.10534e-08	2.37165
1.09985e-08	6.80238	9.86413e-12	26.2	5.75973e-11	1.24706e-05	-1.10534e-08	2.37165
1.09987e-08	6.775	9.23301e-12	26.1	1.66895e-11	1.23034e-05	-1.10534e-08	2.37165
1.09988e-08	6.7595	9.22038e-12	26	7.09921e-12	1.45613e-05	-1.10534e-08	2.37165
1.09987e-08	6.72266	9.06891e-12	25.9	7.85988e-12	1.45613e-05	-1.10534e-08	2.37165
1.09986e-08	6.70088	9.35923e-12	25.8	7.62874e-12	1.23034e-05	-1.10534e-08	2.37165
1.09988e-08	6.67586	9.57802e-12	25.7	8.63735e-12	1.2387e-05	-1.10534e-08	2.37165
1.09988e-08	6.64321	9.57381e-12	25.6	1.68702e-11	1.3056e-05	-1.10534e-08	2.37165
1.09987e-08	6.62359	9.67479e-12	25.5	3.37574e-12	1.27215e-05	-1.10534e-08	2.37165
1.09988e-08	6.59787	9.72949e-12	25.4	-3.83232e-11	1.2387e-05	-1.10534e-08	2.37165
1.09987e-08	6.5621	9.29191e-12	25.3	5.66614e-12	1.31397e-05	-1.10534e-08	2.37165
1.09988e-08	6.53362	9.7926e-12	25.2	4.08921e-11	1.20525e-05	-1.10534e-08	2.37165
1.09988e-08	6.50068	1.03059e-11	25.1	2.86851e-13	1.25543e-05	-1.10534e-08	2.37165
1.09987e-08	6.48052	1.03312e-11	25	1.08815e-11	1.38086e-05	-1.10534e-08	2.37165
1.09985e-08	6.44136	1.03817e-11	24.9	2.52375e-11	1.36414e-05	-1.10534e-08	2.37165
1.09988e-08	6.41045	1.13536e-11	24.8	-1.96444e-13	1.26379e-05	-1.10534e-08	2.37165
1.09987e-08	6.39019	1.24938e-11	24.7	5.88047e-12	1.2387e-05	-1.10534e-08	2.37165
1.09987e-08	6.35492	1.116e-11	24.6	9.50308e-12	1.29724e-05	-1.10534e-08	2.37165
1.09987e-08	6.33112	1.31039e-11	24.5	7.10342e-12	1.2387e-05	-1.10534e-08	2.37165
1.09988e-08	6.31643	1.32806e-11	24.4	-1.87765e-11	1.25543e-05	-1.10534e-08	2.37165
1.09986e-08	6.29793	1.63815e-11	24.3	3.98091e-12	1.24706e-05	-1.10534e-08	2.37165
1.09987e-08	6.27488	1.71683e-11	24.2	2.69395e-11	1.24706e-05	-1.10534e-08	2.37165
1.09986e-08	6.25353	1.37392e-11	24.1	-9.72811e-12	1.27215e-05	-1.10534e-08	2.37165
1.09986e-08	6.2164	1.8784e-11	24	5.85525e-12	1.38923e-05	-1.10534e-08	2.37165
1.09983e-08	6.42182	6.26877e-09	23.9	-6.82826e-12	1.32232e-05	-1.10539e-08	2.37165
1.09968e-08	7.90254	8.82035e-11	23.8	6.81344e-12	1.21361e-05	-1.10553e-08	2.37165
1.09988e-08	7.90958	8.44209e-11	23.7	9.89812e-12	1.18853e-05	-1.10534e-08	2.37165
1.09987e-08	7.89233	8.19932e-11	23.6	7.98175e-12	1.27215e-05	-1.10534e-08	2.37165
1.09985e-08	7.90996	9.78428e-11	23.5	-7.55953e-12	1.23034e-05	-1.10534e-08	2.37165
1.09986e-08	7.91605	4.55142e-11	23.4	-1.00223e-11	1.25543e-05	-1.10535e-08	2.37165
1.09988e-08	7.90977	6.1528e-11	23.3	5.18705e-12	1.24706e-05	-1.10534e-08	2.37165
1.09986e-08	7.90736	9.2756e-11	23.2	2.33085e-11	1.16344e-05	-1.10534e-08	2.37165
1.09987e-08	7.91359	7.1403e-11	23.1	-2.37819e-11	1.25543e-05	-1.10534e-08	2.37165
1.09986e-08	7.91196	1.72505e-10	23	9.41063e-12	1.34741e-05	-1.10534e-08	2.37165
1.09985e-08	7.93894	2.29705e-11	22.9	5.12136e-11	1.23034e-05	-1.10534e-08	2.37165
1.09988e-08	7.92531	9.39172e-11	22.8	4.792e-12	1.19689e-05	-1.10534e-08	2.37165
1.09986e-08	7.93112	4.08481e-11	22.7	8.43563e-12	1.21361e-05	-1.10534e-08	2.37165
1.0999e-08	7.91005	3.21639e-11	22.6	3.93888e-12	1.23034e-05	-1.10534e-08	2.37165
1.09987e-08	7.8787	1.89481e-11	22.5	1.73253e-12	1.19689e-05	-1.10534e-08	2.37165
1.09989e-08	7.87507	2.2129e-11	22.4	2.08975e-12	1.22198e-05	-1.10534e-08	2.37165
1.09988e-08	7.84703	1.41936e-11	22.3	1.85441e-12	1.28052e-05	-1.10534e-08	2.37165
1.09988e-08	7.81682	1.20604e-11	22.2	6.04857e-12	1.2387e-05	-1.10534e-08	2.37165
1.09988e-08	7.79111	1.20899e-11	22.1	-2.0571e-11	1.3056e-05	-1.10534e-08	2.37165
1.09989e-08	7.76754	1.33017e-11	22	9.09123e-12	1.28887e-05	-1.10534e-08	2.37165
1.09987e-08	7.74044	2.14432e-11	21.9	4.24764e-11	1.16344e-05	-1.10534e-08	2.37165
1.09988e-08	7.71915	1.06509e-11	21.8	2.10656e-12	1.18016e-05	-1.10534e-08	2.37165
1.09987e-08	7.69683	1.37645e-11	21.7	7.12023e-12	1.3056e-05	-1.10534e-08	2.37165
1.09988e-08	7.65565	1.6167e-11	21.6	9.88131e-12	1.33905e-05	-1.10534e-08	2.37165
1.09987e-08	7.65114	1.65372e-11	21.5	7.05719e-12	1.24706e-05	-1.10534e-08	2.37165
1.09986e-08	7.62809	1.9007e-11	21.4	-2.56674e-12	1.13835e-05	-1.10534e-08	2.37165
1.09987e-08	7.60553	1.38528e-11	21.3	1.32489e-12	1.26379e-05	-1.10534e-08	2.37165
1.09988e-08	7.58263	2.069e-11	21.2	1.68618e-11	1.18853e-05	-1.10534e-08	2.37165
1.09985e-08	7.55905	1.44293e-11	21.1	-1.04258e-11	1.3056e-05	-1.10534e-08	2.37165
1.09988e-08	7.52337	1.10422e-11	21	5.93931e-12	1.28887e-05	-1.10534e-08	2.37165
1.09987e-08	7.49628	1.03564e-11	20.9	4.09551e-11	1.18853e-05	-1.10534e-08	2.37165
1.09987e-08	7.47828	1.70632e-11	20.8	-7.78227e-12	1.19689e-05	-1.10534e-08	2.37165
1.09988e-08	7.44264	1.4303e-11	20.7	3.21604e-12	1.33069e-05	-1.10534e-08	2.37165
1.09987e-08	7.4275	1.30324e-11	20.6	2.35102e-11	1.32232e-05	-1.10534e-08	2.37165
1.09989e-08	7.40717	1.29819e-11	20.5	-1.43202e-12	1.29724e-05	-1.10534e-08	2.37165
1.09986e-08	7.39438	9.74632e-12	20.4	3.74557e-12	1.18853e-05	-1.10534e-08	2.37165
1.09988e-08	7.35578	1.17196e-11	20.3	4.93489e-12	1.3056e-05	-1.10534e-08	2.37165
1.09988e-08	7.32389	1.28977e-11	20.2	1.61389e-11	1.22198e-05	-1.10534e-08	2.37165
1.09987e-08	7.30037	1.00156e-11	20.1	-1.03291e-11	1.2387e-05	-1.10533e-08	2.37165
1.09987e-08	7.27801	9.77156e-12	20	9.06181e-12	1.33905e-05	-1.10534e-08	2.37165
1.09988e-08	7.25248	1.00198e-11	19.9	2.65193e-11	1.26379e-05	-1.10534e-08	2.37165
1.09987e-08	7.2189	9.16989e-12	19.8	-1.16361e-11	1.26379e-05	-1.10534e-08	2.37165
1.09987e-08	7.19986	9.91883e-12	19.7	4.54954e-13	1.3056e-05	-1.10534e-08	2.37165
1.09988e-08	7.17962	8.61871e-12	19.6	2.97847e-11	1.3056e-05	-1.10534e-08	2.37165
1.09986e-08	7.13432	8.72811e-12	19.5	5.18705e-12	1.26379e-05	-1.10534e-08	2.37165
1.09987e-08	7.11178	8.59767e-12	19.4	-2.27564e-11	1.24706e-05	-1.10534e-08	2.37165
1.09987e-08	7.09069	8.55981e-12	19.3	1.78717e-12	1.28052e-05	-1.10534e-08	2.37165
1.09987e-08	7.06248	7.86136e-12	19.2	3.98834e-11	1.22198e-05	-1.10534e-08	2.37165
1.09985e-08	7.03177	7.5458e-12	19.1	-6.71479e-12	1.33069e-05	-1.10534e-08	2.37165
1.09988e-08	6.99385	7.4911e-12	19	7.45643e-12	1.3725e-05	-1.10534e-08	2.37165
1.09987e-08	6.95586	7.18816e-12	18.9	3.30585e-11	1.23034e-05	-1.10534e-08	2.37165
1.09986e-08	6.94223	7.2681e-12	18.8	-2.453e-11	1.27215e-05	-1.10534e-08	2.37165
1.09987e-08	6.93597	7.21341e-12	18.7	8.83487e-12	1.28887e-05	-1.10534e-08	2.37165
1.09987e-08	6.90215	7.36067e-12	18.6	3.01083e-11	1.29724e-05	-1.10534e-08	2.37165
1.09988e-08	6.86435	7.57946e-12	18.5	1.25764e-12	1.3056e-05	-1.10534e-08	2.37165
1.09986e-08	6.85277	7.08298e-12	18.4	-1.84613e-11	1.28887e-05	-1.10534e-08	2.37165
1.09986e-08	6.82295	7.07456e-12	18.3	1.84335e-11	1.26379e-05	-1.10534e-08	2.37165
1.09987e-08	6.78583	6.85998e-12	18.2	2.84399e-11	1.24706e-05	-1.10534e-08	2.37165
1.09985e-08	6.76172	7.07877e-12	18.1	-8.22355e-12	1.28052e-05	-1.10534e-08	2.37165
1.09988e-08	6.72908	6.94834e-12	18	9.25093e-12	1.26379e-05	-1.10534e-08	2.37165
1.09988e-08	6.69959	6.5907e-12	17.9	2.81205e-11	1.26379e-05	-1.10534e-08	2.37165
1.09988e-08	6.69299	6.45606e-12	17.8	-2.62278e-11	1.26379e-05	-1.10534e-08	2.37165
1.09989e-08	6.64925	6.759e-12	17.7	8.49026e-12	1.22198e-05	-1.10534e-08	2.37165
1.09986e-08	6.62989	7.18816e-12	17.6	4.44642e-11	1.25543e-05	-1.10534e-08	2.37165
1.09987e-08	6.59879	7.02407e-12	17.5	-1.17958e-11	1.23034e-05	-1.10534e-08	2.37165
1.09988e-08	6.57686	7.37329e-12	17.4	-4.14695e-12	1.24706e-05	-1.10534e-08	2.37165
1.09986e-08	6.54501	7.60891e-12	17.3	8.33057e-12	1.27215e-05	-1.10534e-08	2.37165
1.09988e-08	6.51572	6.70851e-12	17.2	1.82066e-11	1.21361e-05	-1.10534e-08	2.37165
1.09989e-08	6.49113	6.93992e-12	17.1	-1.2981e-11	1.2387e-05	-1.10534e-08	2.37165
1.09989e-08	6.46746	7.24707e-12	17	7.04038e-12	1.35578e-05	-1.10534e-08	2.37165
1.09986e-08	6.44001	6.46447e-12	16.9	2.94191e-11	1.23034e-05	-1.10534e-08	2.37165
1.09987e-08	6.41165	6.41398e-12	16.8	-2.15545e-11	1.19689e-05	-1.10534e-08	2.37165
1.09988e-08	6.38253	6.69589e-12	16.7	6.13262e-12	1.35578e-05	-1.10534e-08	2.37165
1.09987e-08	6.35564	6.24568e-12	16.6	3.65886e-11	1.25543e-05	-1.10534e-08	2.37165
1.09987e-08	6.31835	6.44764e-12	16.5	-1.04636e-11	1.3056e-05	-1.10534e-08	2.37165
1.09988e-08	6.29697	6.27514e-12	16.4	4.11539e-12	1.28887e-05	-1.10534e-08	2.37165
1.09986e-08	6.26184	6.32563e-12	16.3	2.34178e-11	1.34741e-05	-1.10534e-08	2.37165
1.09987e-08	6.23293	6.68747e-12	16.2	1.70719e-11	1.26379e-05	-1.10534e-08	2.37165
1.09988e-08	6.20813	6.29617e-12	16.1	-3.46611e-12	1.27215e-05	-1.10534e-08	2.37165
1.09986e-08	6.18262	6.07738e-12	16	5.65773e-12	1.26379e-05	-1.10534e-08	2.37165
1.09988e-08	6.15486	6.30038e-12	15.9	1.77653e-11	1.22198e-05	-1.10534e-08	2.37165
1.09986e-08	6.13316	6.68747e-12	15.8	-2.64254e-11	1.26379e-05	-1.10534e-08	2.37165
1.09987e-08	6.0982	5.78286e-12	15.7	6.15364e-12	1.28887e-05	-1.10534e-08	2.37165
1.09985e-08	6.08155	6.38032e-12	15.6	3.38822e-11	1.24706e-05	-1.10534e-08	2.37165
1.09989e-08	6.05196	6.60332e-12	15.5	-2.54882e-11	1.2387e-05	-1.10534e-08	2.37165
1.09986e-08	6.01888	6.00586e-12	15.4	-2.25994e-12	1.20525e-05	-1.10534e-08	2.37165
1.09986e-08	5.99711	6.40978e-12	15.3	4.19931e-11	1.29724e-05	-1.10534e-08	2.37165
1.09989e-08	5.97081	5.88805e-12	15.2	1.99381e-11	1.18016e-05	-1.10534e-08	2.37165
1.09987e-08	5.93898	5.76603e-12	15.1	5.89728e-12	1.31397e-05	-1.10534e-08	2.37165
1.09986e-08	5.92473	5.59773e-12	15	8.17927e-12	1.32232e-05	-1.10534e-08	2.37165
1.09985e-08	5.89878	5.89225e-12	14.9	1.42856e-11	1.21361e-05	-1.10534e-08	2.37165
1.09988e-08	5.86037	5.87122e-12	14.8	-2.34036e-11	1.25543e-05	-1.10534e-08	2.37165
1.09986e-08	5.83327	6.29197e-12	14.7	5.81743e-12	1.29724e-05	-1.10534e-08	2.37165
1.09988e-08	5.80441	6.16153e-12	14.6	2.95535e-11	1.20525e-05	-1.10534e-08	2.37165
1.09987e-08	5.77654	6.04372e-12	14.5	-3.94621e-11	1.24706e-05	-1.10534e-08	2.37165
1.09988e-08	5.74462	6.12367e-12	14.4	-1.12942e-12	1.34741e-05	-1.10534e-08	2.37165
1.09985e-08	5.72521	5.98903e-12	14.3	5.14279e-11	1.26379e-05	-1.10534e-08	2.37165
1.09988e-08	5.68478	6.06476e-12	14.2	1.93833e-11	1.22198e-05	-1.10534e-08	2.37165
1.09987e-08	5.66348	6.06055e-12	14.1	3.88425e-12	1.33069e-05	-1.10534e-08	2.37165
1.0999e-08	5.63634	6.21623e-12	14	8.69619e-12	1.31397e-05	-1.10534e-08	2.37165
1.09988e-08	5.60315	5.72816e-12	13.9	9.83088e-12	1.1718e-05	-1.10534e-08	2.37165
1.09985e-08	5.58113	6.30038e-12	13.8	-1.06653e-11	1.25543e-05	-1.10534e-08	2.37165
1.09987e-08	5.55084	5.60614e-12	13.7	5.9309e-12	1.25543e-05	-1.10534e-08	2.37165
1.09986e-08	5.5193	5.77444e-12	13.6	1.92993e-11	1.28887e-05	-1.10534e-08	2.37165
1.09987e-08	5.49843	5.33266e-12	13.5	-4.15886e-11	1.20525e-05	-1.10534e-08	2.37165
1.09987e-08	5.46035	6.06055e-12	13.4	-4.23382e-13	1.33069e-05	-1.10534e-08	2.37165
1.09987e-08	5.43284	5.98482e-12	13.3	5.6513e-11	1.24706e-05	-1.10534e-08	2.37165
1.09987e-08	5.40245	5.85859e-12	13.2	1.33568e-11	1.29724e-05	-1.10534e-08	2.37165
1.09988e-08	5.36839	6.27093e-12	13.1	9.72162e-12	1.40595e-05	-1.10534e-08	2.37165
1.09987e-08	5.35465	5.89225e-12	13	1.04739e-11	1.28887e-05	-1.10534e-08	2.37165
1.09987e-08	5.33302	6.27514e-12	12.9	8.08261e-12	1.23034e-05	-1.10535e-08	2.37165
1.09986e-08	5.2982	5.93012e-12	12.8	-4.82358e-12	1.21361e-05	-1.10534e-08	2.37165
1.09987e-08	5.27559	5.75341e-12	12.7	8.75503e-12	1.3056e-05	-1.10534e-08	2.37165
1.09987e-08	5.24796	5.27796e-12	12.6	4.36334e-12	1.23034e-05	-1.10534e-08	2.37165
1.09986e-08	5.22188	6.05635e-12	12.5	-4.12776e-11	1.31397e-05	-1.10535e-08	2.37165
1.09988e-08	5.18416	5.87542e-12	12.4	6.31462e-13	1.24706e-05	-1.10534e-08	2.37165
1.09989e-08	5.15997	5.79969e-12	12.3	5.50085e-11	1.24706e-05	-1.10534e-08	2.37165
1.09986e-08	5.12858	5.55986e-12	12.2	6.66635e-12	1.32232e-05	-1.10534e-08	2.37165
1.09987e-08	5.10272	5.96799e-12	12.1	8.84748e-12	1.38923e-05	-1.10534e-08	2.37165
1.09986e-08	5.08826	6.47289e-12	12	2.3754e-11	1.35578e-05	-1.10534e-08	2.37165
1.09987e-08	5.05975	5.57248e-12	11.9	6.00234e-12	1.25543e-05	-1.10534e-08	2.37165
1.09984e-08	5.03402	5.99744e-12	11.8	1.31719e-11	1.25543e-05	-1.10535e-08	2.37165
1.09987e-08	5.00265	6.34246e-12	11.7	1.10076e-11	1.24706e-05	-1.10534e-08	2.37165
1.09986e-08	4.98918	6.27934e-12	11.6	-1.07479e-12	1.29724e-05	-1.10534e-08	2.37165
1.09987e-08	4.96118	5.72395e-12	11.5	-2.73247e-11	1.28052e-05	-1.10534e-08	2.37165
1.09986e-08	4.94156	6.59491e-12	11.4	1.87542e-12	1.33069e-05	-1.10534e-08	2.37165
1.09987e-08	4.90228	5.53883e-12	11.3	3.27139e-11	1.24706e-05	-1.10534e-08	2.37165
1.09986e-08	4.88651	5.40839e-12	11.2	-1.17496e-11	1.28052e-05	-1.10534e-08	2.37165
1.09987e-08	4.84926	5.77444e-12	11.1	6.01075e-12	1.39759e-05	-1.10534e-08	2.37165
1.09986e-08	4.82463	6.03952e-12	11	3.89589e-11	1.32232e-05	-1.10534e-08	2.37164
1.09988e-08	4.79531	5.96799e-12	10.9	1.10412e-11	1.28052e-05	-1.10534e-08	2.37164
1.09986e-08	4.76278	5.79548e-12	10.8	9.65858e-12	1.28052e-05	-1.10535e-08	2.37163
1.09986e-08	4.73165	5.91329e-12	10.7	3.8086e-12	1.32232e-05	-1.10535e-08	2.37161
1.09988e-08	4.71068	5.76603e-12	10.6	-1.36057e-12	1.3056e-05	-1.10535e-08	2.3716
1.09987e-08	4.68653	5.73237e-12	10.5	-9.3919e-12	1.28052e-05	-1.10535e-08	2.36768
1.09988e-08	4.64685	5.77444e-12	10.4	3.38414e-12	1.18853e-05	-1.10535e-08	2.36766
1.09987e-08	4.61692	5.48833e-12	10.3	2.49349e-11	1.24706e-05	-1.10535e-08	2.36763
1.09986e-08	4.60002	6.01006e-12	10.2	-1.3935e-11	1.23034e-05	-1.10535e-08	2.36759
1.09988e-08	4.54723	5.55145e-12	10.1	5.14502e-12	1.33905e-05	-1.10535e-08	2.36755
1.09986e-08	4.5276	5.17277e-12	10	4.75657e-11	1.20525e-05	-1.10535e-08	2.36749
1.09986e-08	4.50586	5.99744e-12	9.9	4.87606e-12	1.25543e-05	-1.10535e-08	2.36739
1.09986e-08	4.4806	5.96799e-12	9.8	6.59491e-12	1.2387e-05	-1.10535e-08	2.3671
1.09987e-08	4.4417	5.10545e-12	9.7	6.27551e-12	1.28052e-05	-1.10535e-08	2.37149
1.09987e-08	4.41818	6.21623e-12	9.6	5.43079e-12	1.26379e-05	-1.10535e-08	2.35925
1.09987e-08	4.39123	5.86701e-12	9.5	-4.58403e-12	1.28887e-05	-1.10535e-08	2.33205
1.09987e-08	4.37003	4.70153e-12	9.4	-2.033e-12	1.27215e-05	-1.10535e-08	2.30468
1.09985e-08	4.3366	5.23589e-12	9.3	2.44012e-11	1.18853e-05	-1.10535e-08	2.27737
1.09986e-08	4.30879	5.21064e-12	9.2	-2.04618e-11	1.34741e-05	-1.10535e-08	2.25005
1.09985e-08	4.28629	5.43364e-12	9.1	5.91409e-12	1.28887e-05	-1.10535e-08	2.22279
1.09986e-08	4.25451	5.38736e-12	9	3.91312e-11	1.23034e-05	-1.10535e-08	2.19566
1.09986e-08	4.23829	4.853e-12	8.9	1.39158e-11	1.28052e-05	-1.10535e-08	2.16835
1.09986e-08	4.22655	5.68188e-12	8.8	6.88068e-12	1.3056e-05	-1.10536e-08	2.14101
1.09986e-08	4.19561	5.3032e-12	8.7	5.24588e-12	1.25543e-05	-1.10536e-08	2.11363
1.09986e-08	4.16971	5.37053e-12	8.6	-4.84039e-12	1.25543e-05	-1.10536e-08	2.08627
1.09986e-08	4.13833	5.50096e-12	8.5	-5.12617e-12	1.26379e-05	-1.10536e-08	2.05896
1.09985e-08	4.09735	5.59352e-12	8.4	2.25815e-11	1.26379e-05	-1.10536e-08	2.03167
1.09986e-08	4.08955	5.90067e-12	8.3	2.41574e-11	1.27215e-05	-1.10536e-08	2.00428
1.09985e-08	4.05857	5.60194e-12	8.2	-2.7102e-11	1.32232e-05	-1.10536e-08	1.97701
1.09986e-08	4.03066	5.08862e-12	8.1	-6.24409e-12	1.2387e-05	-1.10536e-08	1.94963
1.09986e-08	3.99724	5.5262e-12	8	4.42793e-11	1.29724e-05	-1.10536e-08	1.92233
1.09986e-08	3.96715	5.40839e-12	7.9	7.93552e-12	1.21361e-05	-1.10536e-08	1.89518
1.09989e-08	3.9507	5.50516e-12	7.8	2.01831e-12	1.24706e-05	-1.10536e-08	1.86799
1.09987e-08	3.92345	5.29479e-12	7.7	3.41485e-13	1.26379e-05	-1.10536e-08	1.84071
1.09987e-08	3.89614	5.9722e-12	7.6	3.73716e-12	1.26379e-05	-1.10536e-08	1.81356
1.09987e-08	3.86127	5.29058e-12	7.5	9.3686e-12	1.28887e-05	-1.10536e-08	1.78625
1.09985e-08	3.83801	5.79548e-12	7.4	2.01272e-11	1.32232e-05	-1.10536e-08	1.75887
1.09986e-08	3.81203	5.66084e-12	7.3	1.58826e-11	1.31397e-05	-1.10536e-08	1.73145
1.09986e-08	3.78304	5.05496e-12	7.2	-3.14938e-11	1.3056e-05	-1.10537e-08	1.7042
1.09988e-08	3.754	5.25692e-12	7.1	1.13144e-11	1.3056e-05	-1.10536e-08	1.67686
1.09987e-08	3.71491	4.97502e-12	7	4.38717e-11	1.32232e-05	-1.10537e-08	1.64944
1.09987e-08	3.69626	5.46309e-12	6.9	3.03662e-13	1.25543e-05	-1.10536e-08	1.6219
1.09987e-08	3.66574	5.38315e-12	6.8	1.71993e-12	1.31397e-05	-1.10536e-08	1.59441
1.09987e-08	3.64108	5.01289e-12	6.7	-1.42781e-12	1.29724e-05	-1.10537e-08	1.56712
1.09984e-08	3.61952	5.48833e-12	6.6	1.21423e-11	1.27215e-05	-1.10537e-08	1.53992
1.09985e-08	3.59734	5.32004e-12	6.5	1.07849e-11	1.29724e-05	-1.10537e-08	1.51252
1.09986e-08	3.56494	4.67208e-12	6.4	8.22971e-12	1.36414e-05	-1.10537e-08	1.48505
1.09986e-08	3.53006	5.02551e-12	6.3	1.52144e-11	1.29724e-05	-1.10537e-08	1.45783
1.09986e-08	3.50503	4.57531e-12	6.2	-1.56959e-11	1.27215e-05	-1.10537e-08	1.43044
1.09985e-08	3.47945	5.74499e-12	6.1	4.11539e-12	1.22198e-05	-1.10537e-08	1.40328
1.09988e-08	3.44319	4.73099e-12	6	2.56872e-11	1.28887e-05	-1.10537e-08	1.37609
1.09986e-08	3.42274	4.95819e-12	5.9	5.25849e-12	1.28052e-05	-1.10537e-08	1.34897
1.09985e-08	3.39555	5.5809e-12	5.8	-2.31557e-11	1.28052e-05	-1.10537e-08	1.32163
1.09987e-08	3.37595	5.71975e-12	5.7	5.33834e-12	1.34741e-05	-1.10538e-08	1.29426
1.09987e-08	3.34158	4.98764e-12	5.6	3.60045e-11	1.23034e-05	-1.10537e-08	1.26691
1.09985e-08	3.32303	4.95398e-12	5.5	2.1612e-12	1.38923e-05	-1.10537e-08	1.23961
1.09986e-08	3.2874	4.91191e-12	5.4	9.8519e-12	1.35578e-05	-1.10537e-08	1.21224
1.09986e-08	3.26619	4.76465e-12	5.3	2.43928e-11	1.2387e-05	-1.10538e-08	1.18495
1.09988e-08	3.21955	5.4673e-12	5.2	-2.27985e-11	1.33069e-05	-1.10537e-08	1.15759
1.09986e-08	3.19626	5.29058e-12	5.1	8.57432e-12	1.27215e-05	-1.10538e-08	1.13025
1.09986e-08	3.16194	4.86142e-12	5	3.26929e-11	1.36414e-05	-1.10537e-08	1.10302
1.09984e-08	3.13602	5.0213e-12	4.9	-3.72952e-13	1.40595e-05	-1.10538e-08	1.0757
1.09986e-08	3.10436	5.04655e-12	4.8	-1.32121e-11	1.33069e-05	-1.10538e-08	1.04835
1.09986e-08	3.0779	5.66084e-12	4.7	6.88909e-12	1.33905e-05	-1.10538e-08	1.02095
1.09986e-08	3.04334	4.80672e-12	4.6	2.75951e-11	1.33905e-05	-1.10538e-08	0.993717
1.09986e-08	3.03347	5.09704e-12	4.5	-1.86672e-11	1.26379e-05	-1.10538e-08	0.966504
1.09985e-08	2.99661	5.10124e-12	4.4	7.74221e-12	1.3056e-05	-1.10538e-08	0.939397
1.09986e-08	2.96389	5.62718e-12	4.3	3.12892e-11	1.29724e-05	-1.10538e-08	0.912186
1.09985e-08	2.95286	4.8488e-12	4.2	-8.1437e-12	1.26379e-05	-1.10538e-08	0.884863
1.09988e-08	2.9257	5.17698e-12	4.1	6.44782e-12	1.31397e-05	-1.10538e-08	0.857515
1.09986e-08	2.8844	5.1307e-12	4	2.57124e-11	1.36414e-05	-1.10538e-08	0.830362
1.09984e-08	2.86557	5.14332e-12	3.9	1.11055e-12	1.33069e-05	-1.10538e-08	0.802921
1.09985e-08	2.83913	4.49116e-12	3.8	9.78886e-12	1.33905e-05	-1.10538e-08	0.775775
1.09987e-08	2.81201	5.20223e-12	3.7	1.39914e-11	1.33069e-05	-1.10538e-08	0.748483
1.09985e-08	2.78915	4.89087e-12	3.6	1.31047e-11	1.3725e-05	-1.10538e-08	0.721164
1.09986e-08	2.75558	5.25272e-12	3.5	-1.75619e-11	1.31397e-05	-1.10538e-08	0.693877
1.09986e-08	2.73065	4.98764e-12	3.4	-3.64683e-12	1.25543e-05	-1.10538e-08	0.666471
1.09986e-08	2.69921	4.29761e-12	3.3	3.08647e-11	1.28887e-05	-1.10539e-08	0.639134
1.09986e-08	2.66559	4.5164e-12	3.2	-3.3944e-11	1.3056e-05	-1.10539e-08	0.611866
1.09985e-08	2.64209	5.4673e-12	3.1	5.34254e-12	1.31397e-05	-1.10538e-08	0.584419
1.09984e-08	2.62354	5.48833e-12	3	4.16023e-11	1.33905e-05	-1.10539e-08	0.556948
1.09984e-08	2.60443	4.6847e-12	2.9	1.15792e-11	1.3056e-05	-1.10539e-08	0.529506
1.09987e-08	2.5655	4.87404e-12	2.8	1.80889e-11	1.34741e-05	-1.10539e-08	0.502193
1.09988e-08	2.53856	4.63001e-12	2.7	9.38541e-12	1.39759e-05	-1.10539e-08	0.474741
1.09985e-08	2.51443	5.06759e-12	2.6	8.04059e-12	1.29724e-05	-1.10539e-08	0.447374
1.09986e-08	2.48782	5.21064e-12	2.5	-1.96086e-11	1.22198e-05	-1.10539e-08	0.419907
1.09984e-08	2.46367	5.41681e-12	2.4	6.05277e-12	1.29724e-05	-1.10539e-08	0.392433
1.09984e-08	2.42869	5.22326e-12	2.3	3.24365e-11	1.25543e-05	-1.10539e-08	0.365037
1.09986e-08	2.39492	5.32845e-12	2.2	-4.02144e-11	1.33905e-05	-1.10539e-08	0.337483
1.09983e-08	2.37215	4.95398e-12	2.1	1.1058e-11	1.36414e-05	-1.10539e-08	0.30992
1.09984e-08	2.34536	5.62298e-12	2	4.94317e-11	1.31397e-05	-1.10539e-08	0.282475
1.09985e-08	2.31354	4.91612e-12	1.9	1.75384e-11	1.28052e-05	-1.1054e-08	0.255017
1.09985e-08	2.2896	5.1307e-12	1.8	1.47941e-11	1.33905e-05	-1.1054e-08	0.227403
1.09986e-08	2.26175	4.6805e-12	1.7	6.03176e-12	1.39759e-05	-1.1054e-08	0.200034
1.09985e-08	2.23408	5.26113e-12	1.6	7.59091e-12	1.28052e-05	-1.1054e-08	0.172557
1.09985e-08	2.2102	5.32004e-12	1.5	-1.37837e-11	1.34741e-05	-1.1054e-08	0.144993
1.09984e-08	2.17949	4.94557e-12	1.4	3.84643e-12	1.3056e-05	-1.1054e-08	0.117466
1.09986e-08	2.14968	4.4575e-12	1.3	1.5538e-11	1.28052e-05	-1.1054e-08	0.0900961
1.09986e-08	2.11903	4.92032e-12	1.2	-4.10759e-11	1.3056e-05	-1.1054e-08	0.0628203
1.09986e-08	2.10465	4.65946e-12	1.1	4.77099e-12	1.3056e-05	-1.1054e-08	0.0355248
1.09985e-08	2.074	5.26955e-12	1	5.84714e-11	1.3056e-05	-1.1054e-08	0.00814067
1.09986e-08	2.05884	4.24292e-12	0.9	1.59666e-11	1.38923e-05	-1.09956e-08	4.39904e-06
1.09986e-08	2.06668	4.6847e-12	0.8	1.66222e-11	1.32232e-05	-1.09949e-08	4.06452e-06
1.09986e-08	2.0683	4.5164e-12	0.7	8.81386e-12	1.31397e-05	-1.09965e-08	3.73006e-06
1.09985e-08	2.06077	4.39859e-12	0.6	4.26668e-12	1.3056e-05	-1.09945e-08	3.89729e-06
1.09984e-08	2.04452	4.47012e-12	0.5	-1.2754e-11	1.2387e-05	-1.09958e-08	4.14817e-06
1.09985e-08	2.05334	4.94978e-12	0.4	1.92165e-12	1.29724e-05	-1.09936e-08	3.47919e-06
1.09985e-08	2.05389	4.32286e-12	0.3	1.94337e-11	1.32232e-05	-1.0994e-08	4.98438e-06
1.09985e-08	2.05651	4.45329e-12	0.2	-3.82097e-11	1.39759e-05	-1.09946e-08	3.98091e-06
1.09986e-08	2.05071	4.31865e-12	0.1	1.60717e-11	1.38086e-05	-1.0994e-08	4.14817e-06
1.09984e-08	2.04276	4.97502e-12	0	1.37099e-11	1.2387e-05	-1.09932e-08	3.31196e-06

## Sheet: Settings
==================================
Run521
==================================
Test Name	3T_actuation#1@1
Mode	Sweeping
Speed	Normal
Sweep Delay	0
Hold Time	0
Site Coordinate	0,0
Last Executed	08/11/2022 11:35:45
Clarius+ Version	V1.6.1
Execution Time	00:00:01:34
Interlock	High Voltage Disabled
Device Terminal	A	B	C	D
Instrument	SMU1	SMU2	SMU4	SMU3
Name	Drain2V	Gate2V	ChuckV	SourceV
Operation Mode	Voltage Bias	Voltage Linear Sweep	Voltage Bias	Voltage Bias
Master/Subordinate	N/A	Master	N/A	N/A
Start/Bias	10	0	0	0
Stop	N/A	40	N/A	N/A
Step	N/A	0.1	N/A	N/A
Number of Points	0	802	0	0
Compliance	1.1e-08	1.1e-08	1.1e-08	1.1e-08
Measure Current	Measured	Measured	Measured	Measured
Measure Voltage	Measured	Programmed	Measured	Measured
Current Range	100nA	100nA	100nA	100nA
Voltage Range	Best Fixed	Best Fixed	Best Fixed	Best Fixed
AC Measure I Range	N/A	N/A	N/A	N/A
Dual Sweep	N/A	Enabled	N/A	N/A
Pulse Mode	Disabled	Disabled	Disabled	Disabled
Pulse On Time	N/A	N/A	N/A	N/A
Pulse Off Time	N/A	N/A	N/A	N/A
Pulse Base Voltage	N/A	N/A	N/A	N/A
Presoak	N/A	N/A	N/A	N/A
Frequency	N/A	N/A	N/A	N/A
Start Frequency	N/A	N/A	N/A	N/A
Stop Frequency	N/A	N/A	N/A	N/A
Frequency Points	N/A	N/A	N/A	N/A
AC Drive Signal	N/A	N/A	N/A	N/A
Overvoltage Protection	OFF	OFF	OFF	OFF
Compensation	NA
CVU Path	Direct
Formulas
VGS = GATEV-SOURCE1V
