# Supplementary material for: Volatile and non-volatile nano-electromechanical switches fabricated in a CMOS-compatible silicon-on-insulator foundry process
Source: Microsyst Nanoeng. 2025 Jul 11;11:140. doi: 10.1038/s41378-025-00964-w (PMC12254297; doi:10.1038/s41378-025-00964-w)
Supplement: Supplementary file 1 — All Dataset [file 41378_2025_964_MOESM1_ESM.zip › Data Set/7-T/40 nm/T9.xls]

## Sheet: Run520
Drain1I	Drain1V	Gate1I	Gate1V	ChuckI	ChuckV	SourceI	SourceV	#REF ERROR! VGS
6.36349e-12	10.0007	1.21694e-13	0	1.39075e-11	1.20499e-05	1.60755e-12	3.64886e-06
6.39715e-12	10.0007	2.77191e-13	0.1	2.81249e-11	1.18827e-05	1.71677e-12	4.06694e-06
6.54862e-12	10.0007	7.47891e-13	0.2	-1.25551e-12	1.25516e-05	1.20429e-12	3.73248e-06
6.1447e-12	10.0007	5.4616e-13	0.3	-1.61274e-12	1.15481e-05	8.76649e-13	3.98332e-06
6.67064e-12	10.0007	8.02521e-13	0.4	1.86102e-11	1.2468e-05	2.14523e-12	4.15058e-06
6.22885e-12	10.0007	7.43683e-13	0.5	2.02366e-11	1.17154e-05	1.71257e-12	4.2342e-06
6.70851e-12	10.0007	9.58018e-13	0.6	-1.72048e-11	1.17154e-05	1.75457e-12	3.81609e-06
7.22603e-12	10.0007	7.3528e-13	0.7	4.93073e-12	1.27189e-05	1.82178e-12	3.89971e-06
6.70009e-12	10.0007	1.11772e-12	0.8	2.88393e-11	1.16318e-05	1.46893e-12	3.81609e-06
6.88102e-12	10.0007	1.07149e-12	0.9	-1.46958e-11	1.18827e-05	1.36392e-12	3.14711e-06
7.14609e-12	10.0007	1.17236e-12	1	-2.31879e-12	1.2468e-05	1.33871e-12	3.89971e-06
6.89785e-12	10.0007	7.85712e-13	1.1	2.45569e-11	1.26353e-05	1.06988e-12	3.39799e-06
7.6005e-12	10.0007	2.98206e-13	1.2	1.89506e-11	1.2468e-05	2.28804e-12	3.06347e-06
6.15733e-12	10.0007	3.82257e-13	1.3	-1.20144e-11	1.25516e-05	1.86798e-12	3.39799e-06
6.57808e-12	10.0007	7.89917e-13	1.4	7.25267e-14	1.1799e-05	1.56134e-12	3.4816e-06
6.48551e-12	10.0007	4.74717e-13	1.5	2.59017e-11	1.13809e-05	1.62435e-12	3.56522e-06
6.52759e-12	10.0007	7.01657e-13	1.6	-3.50621e-11	1.22171e-05	9.52259e-13	3.39799e-06
7.33542e-12	10.0007	1.24276e-14	1.7	4.7206e-12	1.18827e-05	1.45633e-12	3.64886e-06
6.32563e-12	10.0007	3.52839e-13	1.8	3.72739e-11	1.22171e-05	2.04861e-12	3.89971e-06
7.23445e-12	10.0007	9.20198e-13	1.9	4.71219e-12	1.22171e-05	7.12826e-13	3.56522e-06
6.54021e-12	10.0007	1.13291e-13	2	1.43067e-11	1.2468e-05	1.63695e-12	3.56522e-06
6.33404e-12	10.0007	9.0759e-13	2.1	1.80512e-11	1.30534e-05	2.61989e-12	3.56522e-06
6.46447e-12	10.0007	5.67175e-13	2.2	4.31295e-12	1.17154e-05	1.69996e-12	4.31782e-06
6.17836e-12	10.0007	6.55431e-13	2.3	-2.37022e-11	1.1799e-05	1.33451e-12	4.73592e-06
6.39295e-12	10.0007	1.17493e-13	2.4	7.33882e-12	1.21335e-05	1.17489e-12	3.81609e-06
6.34666e-12	10.0007	3.61246e-13	2.5	3.15458e-11	1.23844e-05	2.30065e-12	3.64886e-06
6.29617e-12	10.0007	3.27623e-13	2.6	-3.52008e-11	1.22171e-05	1.02787e-12	3.4816e-06
6.57808e-12	10.0007	2.43573e-13	2.7	5.72636e-13	1.22171e-05	9.69062e-13	3.81609e-06
6.46447e-12	10.0007	3.15015e-13	2.8	5.43743e-11	1.23008e-05	2.35945e-12	4.06694e-06
6.18257e-12	10.0007	4.95732e-13	2.9	2.10238e-12	1.28025e-05	2.28385e-12	3.64886e-06
6.1447e-12	10.0007	5.67175e-13	3	-5.91631e-12	1.20499e-05	1.50254e-12	3.31434e-06
6.34246e-12	10.0007	2.89799e-13	3.1	2.17803e-12	1.16318e-05	1.41012e-12	3.56522e-06
6.83053e-12	10.0007	8.22259e-15	3.2	1.10917e-11	1.25516e-05	1.60335e-12	3.89971e-06
6.67485e-12	10.0007	3.94868e-13	3.3	-2.87707e-11	1.2468e-05	1.34711e-12	3.89971e-06
6.8137e-12	10.0007	3.02411e-13	3.4	2.30411e-12	1.28861e-05	1.75457e-12	3.98332e-06
6.84736e-12	10.0007	6.93254e-13	3.5	3.63788e-11	1.15481e-05	1.40592e-12	3.64886e-06
6.83894e-12	10.0007	1.38507e-13	3.6	1.28708e-12	1.22171e-05	1.31771e-12	3.64886e-06
6.57387e-12	10.0007	2.30961e-13	3.7	1.87615e-11	1.19662e-05	2.54428e-12	3.39799e-06
6.52759e-12	10.0007	3.69652e-13	3.8	1.16717e-11	1.29698e-05	1.87639e-12	3.14711e-06
7.14188e-12	10.0007	7.22672e-13	3.9	3.83805e-12	1.16318e-05	1.66636e-12	3.39799e-06
5.98482e-12	10.0007	4.87322e-13	4	-6.64338e-12	1.07119e-05	1.29671e-12	4.15058e-06
6.48972e-12	10.0007	3.764e-14	4.1	3.93471e-12	1.12973e-05	1.75457e-12	3.39799e-06
6.75058e-12	10.0007	8.65561e-13	4.2	1.97155e-11	1.07955e-05	1.63275e-12	3.81609e-06
6.22465e-12	10.0007	1.6372e-13	4.3	-4.43501e-11	1.18827e-05	7.3383e-13	4.06694e-06
6.57387e-12	10.0007	-4.38538e-15	4.4	1.26173e-11	1.29698e-05	1.14549e-12	3.81609e-06
6.78424e-12	10.0007	3.94868e-13	4.5	5.97368e-11	1.14645e-05	2.87193e-12	4.15058e-06
6.51496e-12	10.0007	2.81396e-13	4.6	5.83849e-12	1.27189e-05	1.9562e-12	4.40143e-06
6.50234e-12	10.0007	7.10064e-13	4.7	6.8177e-12	1.15481e-05	9.60662e-13	3.98332e-06
6.40557e-12	10.0007	-2.64948e-13	4.8	7.49011e-12	1.18827e-05	1.49413e-12	4.2342e-06
6.07318e-12	10.0007	4.45297e-13	4.9	5.16187e-12	1.17154e-05	1.47313e-12	4.65231e-06
5.95957e-12	10.0007	2.56177e-13	5	-3.47595e-11	1.13809e-05	1.59495e-12	3.98332e-06
5.76603e-12	10.0007	1.59518e-13	5.1	-1.29198e-13	1.12973e-05	1.2589e-12	4.48505e-06
6.59491e-12	10.0007	8.69763e-13	5.2	3.63031e-11	1.113e-05	1.19169e-12	4.40143e-06
6.22044e-12	10.0007	6.84851e-13	5.3	-1.10562e-11	1.1799e-05	1.70416e-12	3.23073e-06
6.86419e-12	10.0007	4.74717e-13	5.4	7.13709e-12	1.29698e-05	1.87219e-12	4.40143e-06
6.62015e-12	10.0007	5.41959e-13	5.5	4.11193e-11	1.25516e-05	2.54848e-12	4.56869e-06
6.43923e-12	10.0007	5.79783e-13	5.6	5.65358e-12	1.113e-05	1.01527e-12	3.64886e-06
6.03952e-12	10.0007	8.40349e-13	5.7	6.45627e-12	1.18827e-05	1.80498e-12	3.64886e-06
6.42661e-12	10.0007	2.2676e-13	5.8	5.89446e-13	1.17154e-05	1.66216e-12	3.98332e-06
7.05352e-12	10.0007	5.08336e-13	5.9	-4.57001e-13	1.10464e-05	1.71677e-12	4.31782e-06
6.16995e-12	10.0007	8.48752e-13	6	-3.80587e-11	1.23008e-05	3.22173e-13	3.23073e-06
6.43081e-12	10.0007	3.764e-14	6.1	1.29031e-11	1.23844e-05	1.94359e-12	3.89971e-06
5.98061e-12	10.0007	4.57908e-13	6.2	5.63285e-11	1.1799e-05	2.51068e-12	3.98332e-06
6.17836e-12	10.0007	3.19217e-13	6.3	-1.82287e-12	1.21335e-05	1.49413e-12	4.2342e-06
6.68326e-12	10.0007	6.17607e-13	6.4	7.72546e-12	1.18827e-05	1.71257e-12	4.31782e-06
6.06476e-12	10.0007	2.2676e-13	6.5	5.40983e-12	1.18827e-05	1.34291e-12	3.56522e-06
6.13208e-12	10.0007	5.4616e-13	6.6	2.36294e-12	1.23008e-05	1.62855e-12	3.81609e-06
6.74217e-12	10.0007	3.52839e-13	6.7	-5.09678e-12	1.18827e-05	1.70416e-12	3.89971e-06
6.73375e-12	10.0007	1.6372e-13	6.8	2.86859e-13	1.17154e-05	7.12826e-13	4.2342e-06
5.9764e-12	10.0007	3.3603e-13	6.9	2.2922e-11	1.14645e-05	1.72097e-12	3.81609e-06
6.22465e-12	10.0007	-4.16243e-13	7	-2.68332e-11	1.13809e-05	2.25864e-12	3.56522e-06
6.16995e-12	10.0007	2.89799e-13	7.1	9.35397e-14	1.25516e-05	1.56974e-12	4.2342e-06
6.38453e-12	10.0007	-2.53998e-14	7.2	4.18043e-11	1.20499e-05	1.56974e-12	4.15058e-06
6.75479e-12	10.0007	2.0995e-13	7.3	3.45562e-12	1.14645e-05	1.952e-12	3.64886e-06
6.3677e-12	10.0007	5.25149e-13	7.4	5.16607e-12	1.09627e-05	1.77977e-12	3.64886e-06
6.24148e-12	10.0007	3.69652e-13	7.5	3.39678e-12	1.1799e-05	2.30905e-12	4.06694e-06
6.30459e-12	10.0007	5.92391e-13	7.6	1.00033e-11	1.17154e-05	1.19589e-12	4.40143e-06
6.49813e-12	10.0007	1.76331e-13	7.7	-1.03334e-11	1.23008e-05	1.2253e-12	3.89971e-06
6.79266e-12	10.0007	2.85598e-13	7.8	1.35629e-11	1.19662e-05	2.31745e-12	3.23073e-06
6.79266e-12	10.0007	4.11678e-13	7.9	3.04195e-11	1.19662e-05	1.90159e-12	4.15058e-06
6.72955e-12	10.0007	4.15879e-13	8	-9.87107e-12	1.14645e-05	7.17027e-13	4.2342e-06
6.68326e-12	10.0007	3.65451e-13	8.1	3.16564e-12	1.21335e-05	1.39332e-12	3.81609e-06
6.42661e-12	10.0007	5.86545e-14	8.2	1.50548e-11	1.28025e-05	2.08642e-12	4.2342e-06
6.1994e-12	10.0007	3.94868e-13	8.3	1.76617e-12	1.28025e-05	1.9268e-12	4.48505e-06
6.17836e-12	10.0007	1.7213e-13	8.4	-6.87033e-12	1.09627e-05	7.21229e-13	3.81609e-06
6.04793e-12	10.0007	3.3603e-13	8.5	9.32665e-12	1.1799e-05	1.06568e-12	4.48505e-06
6.70851e-12	10.0007	5.58772e-13	8.6	1.84589e-11	1.23844e-05	2.11582e-12	4.15058e-06
6.13629e-12	10.0007	5.33552e-13	8.7	-2.84429e-11	1.27189e-05	1.35131e-12	4.40143e-06
6.27514e-12	10.0007	1.01266e-12	8.8	2.9387e-12	1.16318e-05	1.56555e-12	4.2342e-06
6.94413e-12	10.0007	4.15879e-13	8.9	4.66121e-11	1.12973e-05	1.82178e-12	4.81954e-06
6.46868e-12	10.0007	4.8312e-13	9	5.09597e-13	1.21335e-05	1.50674e-12	4.40143e-06
6.0311e-12	10.0007	5.83988e-13	9.1	7.39765e-12	1.20499e-05	1.43113e-12	3.98332e-06
5.88805e-12	10.0007	5.67175e-13	9.2	1.82501e-12	1.18827e-05	1.38072e-12	4.2342e-06
6.25831e-12	10.0007	9.74831e-13	9.3	2.36294e-12	1.15481e-05	9.81663e-13	4.15058e-06
6.25831e-12	10.0007	4.74717e-13	9.4	5.67879e-12	1.21335e-05	2.08642e-12	4.15058e-06
6.37612e-12	10.0007	9.15996e-13	9.5	1.1802e-11	1.30534e-05	2.14942e-12	4.2342e-06
5.87122e-12	10.0007	7.94118e-13	9.6	2.31154e-11	1.1799e-05	1.43113e-12	4.40143e-06
6.28355e-12	10.0007	1.7213e-13	9.7	-2.91363e-11	1.09627e-05	7.96838e-13	4.15058e-06
5.89646e-12	10.0007	3.34385e-14	9.8	5.18288e-12	1.28025e-05	1.76297e-12	3.81609e-06
6.07318e-12	10.0007	6.76442e-13	9.9	2.81207e-11	1.26353e-05	2.38466e-12	3.81609e-06
6.28355e-12	10.0007	6.26013e-13	10	-1.1659e-13	1.09627e-05	1.45633e-12	3.89971e-06
6.1994e-12	10.0007	7.9832e-13	10.1	5.13799e-13	1.12136e-05	6.96023e-13	3.73248e-06
6.45185e-12	10.0007	4.9153e-13	10.2	1.6988e-11	1.22171e-05	1.86379e-12	3.64886e-06
6.25831e-12	10.0007	4.07476e-13	10.3	1.67568e-11	1.22171e-05	2.60309e-12	4.40143e-06
6.06476e-12	10.0007	5.62973e-13	10.4	-2.47066e-11	1.2468e-05	1.48574e-12	3.73248e-06
6.38453e-12	10.0007	8.78173e-13	10.5	-3.20977e-12	1.02101e-05	1.33451e-12	3.39799e-06
6.62436e-12	10.0007	2.51976e-13	10.6	3.77488e-11	1.13809e-05	1.9646e-12	3.98332e-06
5.55565e-12	10.0007	3.10814e-13	10.7	1.25766e-12	1.12973e-05	1.75877e-12	4.56869e-06
5.70712e-12	10.0007	4.03271e-13	10.8	4.85088e-12	1.20499e-05	1.38492e-12	4.06694e-06
5.9722e-12	10.0007	1.55317e-13	10.9	-4.14697e-12	1.22171e-05	8.13641e-13	4.2342e-06
5.66505e-12	10.0007	-3.74215e-13	11	1.72948e-11	1.13809e-05	1.56974e-12	3.98332e-06
5.93854e-12	10.0007	-3.02772e-13	11.1	1.44286e-11	1.1799e-05	2.31325e-12	3.73248e-06
6.03952e-12	10.0007	2.05749e-13	11.2	7.6288e-12	1.20499e-05	1.69996e-12	3.64886e-06
6.15312e-12	10.0007	5.33552e-13	11.3	1.32645e-11	1.1799e-05	1.54454e-12	4.06694e-06
6.26672e-12	10.0007	3.15015e-13	11.4	-3.32465e-11	1.13809e-05	1.16229e-12	3.39799e-06
5.96799e-12	10.0007	3.02411e-13	11.5	6.75466e-12	1.1799e-05	1.75037e-12	3.56522e-06
5.64401e-12	10.0007	1.88936e-13	11.6	3.96526e-11	1.17154e-05	2.35106e-12	3.98332e-06
6.00165e-12	10.0007	8.73971e-13	11.7	-3.84858e-12	1.09627e-05	1.38072e-12	3.73248e-06
6.55704e-12	10.0007	4.11678e-13	11.8	-4.41595e-12	1.14645e-05	8.72448e-13	3.4816e-06
6.12787e-12	10.0007	5.4616e-13	11.9	1.76478e-11	1.16318e-05	2.38046e-12	3.56522e-06
6.10684e-12	10.0007	7.31078e-13	12	8.38947e-12	1.18827e-05	1.74197e-12	4.48505e-06
6.20361e-12	10.0007	8.22259e-15	12.1	-1.42755e-11	1.15481e-05	1.57395e-12	3.81609e-06
6.30459e-12	10.0007	5.16743e-13	12.2	5.5275e-12	1.17154e-05	1.06568e-12	3.81609e-06
6.29617e-12	10.0007	5.71376e-13	12.3	3.05077e-11	1.12136e-05	1.84698e-12	3.64886e-06
6.01006e-12	10.0007	-1.05249e-13	12.4	-5.79864e-12	1.21335e-05	1.43953e-12	4.31782e-06
6.04372e-12	10.0007	3.10814e-13	12.5	-1.61919e-11	1.23844e-05	1.04887e-12	4.40143e-06
6.30459e-12	10.0007	8.23536e-13	12.6	9.4107e-12	1.23008e-05	1.08248e-12	4.06694e-06
6.07318e-12	10.0007	3.57041e-13	12.7	2.86502e-11	1.25516e-05	2.37626e-12	4.65231e-06
6.3088e-12	10.0007	3.15015e-13	12.8	-7.36625e-12	1.2468e-05	2.13262e-12	4.65231e-06
6.01848e-12	10.0007	6.63837e-13	12.9	3.07738e-12	1.25516e-05	1.31771e-12	3.98332e-06
5.90067e-12	10.0007	6.04999e-13	13	2.19849e-11	1.20499e-05	1.67056e-12	4.40143e-06
5.76182e-12	10.0007	4.41095e-13	13.1	-5.18084e-12	1.17154e-05	2.08222e-12	4.81954e-06
6.38453e-12	10.0007	5.25149e-13	13.2	8.97363e-12	1.14645e-05	1.81758e-12	4.2342e-06
5.77865e-12	10.0007	5.92391e-13	13.3	2.59437e-11	1.16318e-05	1.2211e-12	4.06694e-06
6.29197e-12	10.0007	7.94118e-13	13.4	-4.86419e-13	1.20499e-05	1.07828e-12	4.65231e-06
6.14891e-12	10.0007	1.22699e-12	13.5	-1.64636e-12	1.1799e-05	1.88059e-12	4.2342e-06
5.6903e-12	10.0007	6.7224e-13	13.6	1.44832e-11	1.20499e-05	2.41826e-12	3.73248e-06
6.0858e-12	10.0007	6.68039e-13	13.7	2.15394e-11	1.20499e-05	1.79658e-12	3.98332e-06
6.44764e-12	10.0007	2.98206e-13	13.8	-2.05712e-11	1.14645e-05	9.98465e-13	3.06347e-06
6.93992e-12	10.0007	8.27737e-13	13.9	6.73498e-13	1.2468e-05	1.64956e-12	3.73248e-06
6.88943e-12	10.0007	5.62973e-13	14	3.29242e-11	1.16318e-05	1.79238e-12	3.98332e-06
6.73375e-12	10.0007	9.11791e-13	14.1	-1.96508e-11	1.12136e-05	1.35131e-12	3.64886e-06
6.20782e-12	10.0007	6.42823e-13	14.2	-6.25104e-13	1.22171e-05	1.08248e-12	3.89971e-06
6.35087e-12	10.0007	4.11678e-13	14.3	3.21173e-11	1.23844e-05	2.19563e-12	3.98332e-06
6.01006e-12	10.0007	4.49502e-13	14.4	2.73306e-11	1.1799e-05	2.47707e-12	3.56522e-06
5.98061e-12	10.0007	6.30215e-13	14.5	-1.69652e-11	1.1799e-05	1.27571e-12	4.06694e-06
5.98061e-12	10.0007	5.33552e-13	14.6	3.72458e-12	1.07119e-05	1.43113e-12	3.56522e-06
6.05635e-12	10.0007	1.41191e-12	14.7	2.96756e-11	1.12973e-05	1.9268e-12	3.4816e-06
6.31721e-12	10.0007	8.40349e-13	14.8	-1.38636e-11	1.19662e-05	1.59915e-12	2.72898e-06
6.53179e-12	10.0007	7.39481e-13	14.9	2.2957e-12	1.19662e-05	9.31255e-13	3.39799e-06
6.22044e-12	10.0007	1.67921e-13	15	2.10225e-11	1.18827e-05	1.15389e-12	3.56522e-06
7.04511e-12	10.0007	2.47774e-13	15.1	8.82233e-12	1.17154e-05	1.09928e-12	3.56522e-06
6.86419e-12	10.0007	5.79783e-13	15.2	1.29829e-11	1.20499e-05	2.04021e-12	4.06694e-06
6.76321e-12	10.0007	9.58018e-13	15.3	7.06145e-12	1.35551e-05	1.87219e-12	3.39799e-06
6.29617e-12	10.0007	7.60496e-13	15.4	7.78009e-12	1.1799e-05	1.41853e-12	3.64886e-06
6.19099e-12	10.0007	7.3528e-13	15.5	-1.89699e-11	1.16318e-05	1.80077e-12	3.4816e-06
6.12787e-12	10.0007	7.73104e-13	15.6	8.88117e-12	1.17154e-05	1.56555e-12	3.73248e-06
5.95537e-12	10.0007	9.15996e-13	15.7	2.46157e-11	1.17154e-05	1.74617e-12	3.89971e-06
6.15312e-12	10.0007	9.20198e-13	15.8	-3.46713e-11	1.21335e-05	8.72448e-13	3.64886e-06
5.83335e-12	10.0007	7.3528e-13	15.9	5.33838e-12	1.16318e-05	1.03207e-12	3.56522e-06
6.20782e-12	10.0007	6.34416e-13	16	4.37837e-11	1.21335e-05	2.27965e-12	3.64886e-06
5.90908e-12	10.0007	1.15554e-12	16.1	5.13666e-12	1.26353e-05	1.89739e-12	3.89971e-06
6.19519e-12	10.0007	7.60496e-13	16.2	-2.31879e-12	1.07955e-05	1.10348e-12	3.64886e-06
5.39156e-12	10.0007	8.06723e-13	16.3	5.93095e-12	1.14645e-05	1.67476e-12	3.4816e-06
6.60332e-12	10.0007	7.3528e-13	16.4	1.49035e-11	1.15481e-05	1.60755e-12	3.98332e-06
5.79548e-12	10.0007	8.52957e-13	16.5	-1.96844e-11	1.23008e-05	1.2841e-12	3.56522e-06
6.00165e-12	10.0007	6.21812e-13	16.6	-3.36106e-12	1.14645e-05	1.11188e-12	4.65231e-06
5.99323e-12	10.0007	5.54567e-13	16.7	3.74084e-11	1.23844e-05	1.49413e-12	4.15058e-06
5.95537e-12	10.0007	8.19334e-13	16.8	-1.88171e-12	1.25516e-05	1.37232e-12	4.40143e-06
6.06055e-12	10.0007	8.65561e-13	16.9	1.13397e-11	1.23844e-05	2.10742e-12	4.15058e-06
6.09842e-12	10.0007	4.99933e-13	17	2.06106e-11	1.29698e-05	1.62435e-12	3.98332e-06
6.26251e-12	10.0007	9.24399e-13	17.1	8.4399e-12	1.05446e-05	1.54454e-12	4.15058e-06
6.22044e-12	10.0007	3.73854e-13	17.2	-2.4827e-12	1.10464e-05	1.77977e-12	4.48505e-06
6.18678e-12	10.0007	1.3951e-12	17.3	-7.1309e-12	1.20499e-05	1.33451e-12	4.31782e-06
6.57387e-12	10.0007	5.29351e-13	17.4	9.9066e-12	1.16318e-05	9.14453e-13	4.90315e-06
6.59491e-12	10.0007	6.47024e-13	17.5	-4.19336e-11	1.1799e-05	4.5659e-13	4.56869e-06
5.90488e-12	10.0007	6.092e-13	17.6	2.38256e-11	1.19662e-05	1.43533e-12	4.15058e-06
5.50096e-12	10.0007	8.10931e-13	17.7	5.62108e-11	1.14645e-05	2.58209e-12	4.06694e-06
5.68188e-12	10.0007	7.47891e-13	17.8	2.80842e-12	1.28025e-05	1.28831e-12	4.56869e-06
6.3677e-12	10.0007	1.18496e-12	17.9	1.07009e-11	1.15481e-05	1.61175e-12	4.31782e-06
6.16995e-12	10.0007	5.25149e-13	18	8.14572e-12	1.23008e-05	1.91419e-12	4.2342e-06
6.06897e-12	10.0007	9.45414e-13	18.1	2.2915e-12	1.1799e-05	1.83018e-12	3.98332e-06
6.23306e-12	10.0007	9.45414e-13	18.2	-2.50134e-11	1.23844e-05	1.14549e-12	3.56522e-06
6.21623e-12	10.0007	7.56294e-13	18.3	-1.81447e-12	1.17154e-05	8.17842e-13	4.06694e-06
6.20361e-12	10.0007	1.0068e-13	18.4	3.49625e-11	1.13809e-05	1.52354e-12	3.98332e-06
5.70712e-12	10.0007	2.01547e-13	18.5	-1.50446e-11	1.22171e-05	1.89319e-12	3.81609e-06
6.17836e-12	10.0007	7.3528e-13	18.6	1.42353e-11	1.33043e-05	7.6323e-13	3.89971e-06
6.1994e-12	10.0007	3.57041e-13	18.7	3.53701e-11	1.25516e-05	2.24184e-12	3.73248e-06
6.66223e-12	10.0007	6.13402e-13	18.8	6.93116e-12	1.20499e-05	2.05701e-12	3.73248e-06
6.22885e-12	10.0007	-3.80043e-14	18.9	7.23796e-12	1.12136e-05	1.48574e-12	4.06694e-06
6.19099e-12	10.0007	1.55317e-13	19	4.96989e-13	1.19662e-05	1.16649e-12	4.40143e-06
6.19099e-12	10.0007	1.17493e-13	19.1	2.08137e-12	1.19662e-05	8.51444e-13	4.56869e-06
5.94695e-12	10.0007	3.82257e-13	19.2	-2.9855e-11	1.2468e-05	1.04047e-12	4.06694e-06
6.61174e-12	10.0007	1.67921e-13	19.3	1.1781e-11	1.22171e-05	2.34686e-12	3.81609e-06
6.04793e-12	10.0007	3.10814e-13	19.4	3.85431e-11	1.21335e-05	1.76297e-12	3.89971e-06
5.58511e-12	10.0007	4.24282e-13	19.5	6.10459e-13	1.18827e-05	1.17069e-12	3.81609e-06
6.47289e-12	10.0007	4.9153e-13	19.6	8.50294e-12	1.25516e-05	1.931e-12	3.81609e-06
6.07318e-12	10.0007	3.23422e-13	19.7	7.87675e-12	1.19662e-05	1.62855e-12	3.89971e-06
6.00586e-12	10.0007	8.4455e-13	19.8	2.12339e-12	1.17154e-05	1.10768e-12	4.15058e-06
6.2541e-12	10.0007	1.88936e-13	19.9	8.99464e-12	1.08791e-05	1.37652e-12	3.98332e-06
6.11525e-12	10.0007	9.62223e-13	20	4.61553e-12	1.18827e-05	1.18749e-12	3.89971e-06
5.82073e-12	10.0007	4.57908e-13	20.1	1.94213e-11	1.16318e-05	2.38466e-12	3.06347e-06
5.89646e-12	10.0007	6.80647e-13	20.2	-3.53479e-11	1.12136e-05	1.49834e-12	3.31434e-06
5.8081e-12	10.0007	6.93254e-13	20.3	9.20477e-12	1.23008e-05	1.52774e-12	3.64886e-06
5.98482e-12	10.0007	5.20948e-13	20.4	4.69063e-11	6.11247e-06	2.63669e-12	0.0296007
1.09958e-08	4.82466	-8.36508e-13	20.5	-2.81024e-11	1.20499e-05	-1.10539e-08	0.28988
1.10001e-08	3.63928	4.28491e-13	20.6	-1.46564e-12	1.20499e-05	-1.1054e-08	0.284843
1.09894e-08	3.02925	1.42709e-13	20.7	1.03143e-11	1.18827e-05	-1.1054e-08	0.407118
1.09984e-08	2.42567	2.94001e-13	20.8	-9.90735e-13	1.20499e-05	-1.1054e-08	0.454604
1.09997e-08	2.53698	4.605e-14	20.9	-3.64265e-12	1.12973e-05	-1.1054e-08	0.425083
1.09999e-08	2.5376	1.02526e-12	21	1.03395e-11	1.12973e-05	-1.1054e-08	0.396291
1.09995e-08	2.50229	7.10064e-13	21.1	2.23967e-11	1.14645e-05	-1.1054e-08	0.36772
1.09993e-08	2.38335	5.92391e-13	21.2	-2.70686e-11	1.23008e-05	-1.1054e-08	0.339198
1.1e-08	2.27467	4.6211e-13	21.3	9.47374e-12	1.19662e-05	-1.1054e-08	0.3106
1.09995e-08	2.21108	6.04999e-13	21.4	3.81733e-11	1.13809e-05	-1.10541e-08	0.282088
1.09999e-08	2.19613	4.24282e-13	21.5	1.3291e-12	1.26353e-05	-1.1054e-08	0.253188
1.10001e-08	2.21015	4.57908e-13	21.6	1.01714e-11	1.22171e-05	-1.10541e-08	0.224195
1.09997e-08	2.18365	2.77191e-13	21.7	4.51887e-12	1.18827e-05	-1.10541e-08	0.195494
1.09998e-08	2.24761	8.6136e-13	21.8	-8.7172e-14	1.14645e-05	-1.10541e-08	0.166304
1.1e-08	2.32298	3.57041e-13	21.9	8.18774e-12	1.12973e-05	-1.10541e-08	0.137413
1.1e-08	2.26359	5.41959e-13	22	2.53974e-11	1.16318e-05	-1.10541e-08	0.109025
1.09999e-08	2.22067	6.89053e-13	22.1	2.14637e-11	1.21335e-05	-1.10541e-08	0.0806008
1.0999e-08	2.22169	1.0757e-12	22.2	-3.29566e-11	1.13809e-05	-1.10541e-08	0.0522603
1.10003e-08	2.14695	6.93254e-13	22.3	1.10216e-12	1.1799e-05	-1.10542e-08	0.023565
1.09997e-08	2.17357	5.16743e-13	22.4	4.71248e-11	1.13809e-05	-1.10333e-08	2.31087e-06
1.09994e-08	2.02745	5.96592e-13	22.5	6.20832e-12	1.21335e-05	-1.09929e-08	0.000132176
1.09998e-08	1.95919	1.03787e-12	22.6	2.7748e-12	1.14645e-05	-1.09928e-08	1.97641e-06
1.09998e-08	1.9394	9.87439e-13	22.7	-5.1262e-12	1.15481e-05	-1.09922e-08	2.14364e-06
1.09996e-08	1.93085	4.74717e-13	22.8	-5.06316e-12	1.1799e-05	-1.09909e-08	2.39452e-06
1.10004e-08	2.07148	5.79783e-13	22.9	1.54834e-11	1.21335e-05	-1.09999e-08	2.22726e-06
1.09988e-08	2.18222	8.4455e-13	23	1.46892e-11	1.25516e-05	-1.098e-08	1.80915e-06
1.09999e-08	2.02838	7.26877e-13	23.1	1.12346e-11	1.17154e-05	-1.09918e-08	2.22726e-06
1.0999e-08	2.02223	1.18916e-12	23.2	-2.90775e-11	1.22171e-05	-1.09859e-08	3.31434e-06
1.1e-08	2.13504	1.00845e-12	23.3	2.02576e-11	1.25516e-05	-1.09951e-08	4.31782e-06
1.09994e-08	2.08204	1.22279e-12	23.4	4.26364e-11	1.26353e-05	-1.09956e-08	9.17865e-05
1.09996e-08	2.06111	1.35727e-12	23.5	-1.08185e-13	1.17154e-05	-1.09891e-08	1.8928e-06
1.10007e-08	2.20986	1.44973e-12	23.6	-2.02881e-12	1.20499e-05	-1.09921e-08	0.00012373
1.09966e-08	2.55021	8.80754e-14	23.7	-1.64987e-11	1.22171e-05	-1.09713e-08	0.000496852
1.10003e-08	3.44937	1.2522e-12	23.8	1.29115e-11	1.2468e-05	-1.10161e-08	0.000199575
1.10055e-08	3.79508	8.82374e-13	23.9	-4.94549e-12	1.27189e-05	-1.10397e-08	0.00185604
1.10016e-08	3.33389	9.32802e-13	24	1.09446e-11	1.19662e-05	-1.10015e-08	8.16682e-05
1.10079e-08	3.52814	1.41611e-12	24.1	4.00196e-12	1.113e-05	-1.10225e-08	0.000252592
1.09998e-08	2.96412	1.21018e-12	24.2	-2.69425e-11	1.28025e-05	-1.09874e-08	6.0261e-05
1.09993e-08	2.99902	8.65561e-13	24.3	1.33653e-11	1.27189e-05	-1.09916e-08	7.96613e-05
1.09972e-08	3.18611	7.1847e-13	24.4	4.00476e-11	1.23008e-05	-1.09819e-08	0.000142712
1.1e-08	3.64863	1.05468e-12	24.5	-2.59478e-13	1.20499e-05	-1.09898e-08	0.00462184
1.09995e-08	3.23185	7.56294e-13	24.6	-1.08293e-11	1.23844e-05	-1.09929e-08	0.0003128
1.09941e-08	3.31037	1.16395e-12	24.7	2.22538e-11	1.21335e-05	-1.0958e-08	0.00191533
1.10002e-08	2.95118	1.07149e-12	24.8	1.81899e-11	1.22171e-05	-1.09926e-08	0.000133932
1.09968e-08	2.8238	1.30264e-12	24.9	4.16165e-12	1.19662e-05	-1.0986e-08	2.89624e-06
1.09987e-08	2.53457	7.31078e-13	25	1.16591e-11	1.15481e-05	-1.09909e-08	1.4687e-05
1.10047e-08	2.4096	1.20177e-12	25.1	5.90153e-12	1.22171e-05	-1.10446e-08	0.000390234
1.09993e-08	2.70168	1.27742e-12	25.2	-3.77561e-11	1.23008e-05	-1.0995e-08	0.00101372
1.1004e-08	2.26266	1.26902e-12	25.3	3.92211e-12	1.18827e-05	-1.10338e-08	4.37874e-05
1.09996e-08	2.30094	1.0757e-12	25.4	5.13148e-11	1.21335e-05	-1.0989e-08	5.00591e-05
1.10005e-08	2.17481	9.15996e-13	25.5	2.47641e-12	1.17154e-05	-1.10015e-08	3.00734e-05
1.09984e-08	2.17519	7.8151e-13	25.6	5.40562e-12	1.13809e-05	-1.09876e-08	0.000141625
1.09995e-08	2.68816	-5.06123e-14	25.7	2.11822e-11	1.15481e-05	-1.09902e-08	0.000540335
1.10021e-08	2.41298	6.76442e-13	25.8	3.22266e-11	1.20499e-05	-1.10033e-08	5.43238e-05
1.10005e-08	2.65286	8.73971e-13	25.9	-6.96549e-13	1.21335e-05	-1.09971e-08	0.0002163
1.09992e-08	2.55174	1.0757e-12	26	1.14616e-11	1.16318e-05	-1.09887e-08	0.00065381
1.09996e-08	2.312	7.26877e-13	26.1	1.8585e-11	1.22171e-05	-1.0992e-08	1.97641e-06
1.09999e-08	2.27202	9.66425e-13	26.2	-2.38703e-11	1.14645e-05	-1.09998e-08	3.4816e-06
1.09993e-08	2.29628	6.38618e-13	26.3	3.9095e-12	1.16318e-05	-1.09873e-08	2.72898e-06
1.09998e-08	2.31389	5.92391e-13	26.4	1.31972e-11	1.22171e-05	-1.09915e-08	2.72898e-06
1.09955e-08	2.8338	2.89799e-13	26.5	-1.54943e-11	1.23844e-05	-1.09396e-08	0.0014917
1.10009e-08	2.99149	6.97456e-13	26.6	-5.52966e-12	1.27189e-05	-1.09995e-08	0.000852245
1.09984e-08	2.93799	1.20598e-12	26.7	1.45379e-11	1.28861e-05	-1.09857e-08	0.000926585
1.1e-08	2.98773	8.31942e-13	26.8	2.47796e-11	1.16318e-05	-1.09942e-08	3.13277e-05
1.10012e-08	2.83785	6.47024e-13	26.9	-1.4679e-11	1.13809e-05	-1.09708e-08	0.00030427
1.10022e-08	2.58107	1.23119e-12	27	8.46511e-12	1.2468e-05	-1.1021e-08	0.000791787
1.10002e-08	2.59949	2.81396e-13	27.1	3.65175e-11	1.23008e-05	-1.09897e-08	-1.14868e-05
1.10002e-08	2.52726	3.52839e-13	27.2	-1.8411e-11	1.18827e-05	-1.09909e-08	-1.17376e-05
1.1e-08	2.5914	6.80647e-13	27.3	-4.28986e-12	1.20499e-05	-1.09855e-08	2.61432e-05
1.09998e-08	2.75083	5.16743e-13	27.4	3.0037e-11	1.18827e-05	-1.09895e-08	0.000120302
1.09996e-08	2.62875	8.78173e-13	27.5	1.77234e-11	1.17154e-05	-1.09895e-08	3.06347e-06
1.09997e-08	2.40752	3.48638e-13	27.6	-9.03052e-12	1.26353e-05	-1.09927e-08	8.72709e-05
1.09997e-08	2.5257	6.7224e-13	27.7	4.81306e-12	1.18827e-05	-1.09864e-08	8.08079e-06
1.10003e-08	2.2695	1.15975e-12	27.8	2.29557e-11	1.08791e-05	-1.09931e-08	4.9868e-06
1.09996e-08	2.3261	7.77309e-13	27.9	-8.19418e-12	1.16318e-05	-1.09935e-08	3.14711e-06
1.09999e-08	2.36832	7.89917e-13	28	1.02722e-11	1.19662e-05	-1.09923e-08	8.4989e-06
1.09999e-08	2.40907	5.16743e-13	28.1	2.2216e-11	1.12973e-05	-1.09909e-08	2.89624e-06
1.09999e-08	2.38357	8.86576e-13	28.2	-2.5896e-11	1.19662e-05	-1.09888e-08	2.94881e-05
1.09999e-08	2.35146	1.01686e-12	28.3	8.64162e-12	1.18827e-05	-1.09924e-08	3.23073e-06
1.10004e-08	2.28622	1.29003e-12	28.4	5.03524e-11	1.18827e-05	-1.09957e-08	2.31087e-06
1.09993e-08	2.3096	1.36147e-12	28.5	6.46047e-12	1.22171e-05	-1.09902e-08	2.72898e-06
1.10004e-08	2.31178	7.56294e-13	28.6	-4.68492e-12	1.13809e-05	-1.09944e-08	-1.41627e-05
1.1e-08	2.25413	9.41212e-13	28.7	6.37642e-12	1.1799e-05	-1.09926e-08	2.56175e-06
1.09989e-08	2.1331	4.20081e-13	28.8	2.35566e-11	1.12973e-05	-1.09796e-08	2.06003e-06
1.09996e-08	2.1055	4.6211e-13	28.9	-2.24204e-11	1.20499e-05	-1.0995e-08	9.16791e-06
1.10003e-08	2.06086	3.94868e-13	29	1.38794e-12	1.21335e-05	-1.09976e-08	2.97985e-06
1.10004e-08	2.06819	1.51115e-13	29.1	2.96462e-11	1.23844e-05	-1.09996e-08	2.12931e-05
1.10006e-08	2.0563	3.02411e-13	29.2	-1.61877e-11	1.1799e-05	-1.09937e-08	2.31087e-06
1.1e-08	2.02996	2.85598e-13	29.3	2.01567e-11	1.18827e-05	-1.09943e-08	2.56175e-06
1.09997e-08	2.07181	6.68039e-13	29.4	3.49667e-11	1.23844e-05	-1.09909e-08	3.96063e-05
1.09996e-08	2.0724	3.61246e-13	29.5	5.0442e-12	1.2468e-05	-1.09909e-08	2.72898e-06
1.10001e-08	2.07833	2.22558e-13	29.6	1.67372e-12	1.0461e-05	-1.09936e-08	2.1544e-05
1.09995e-08	2.05564	7.77309e-13	29.7	5.03159e-12	1.18827e-05	-1.09891e-08	2.31087e-06
1.09996e-08	2.01549	-3.6161e-13	29.8	8.18774e-12	1.09627e-05	-1.09938e-08	2.81262e-06
1.1001e-08	2.18129	2.60382e-13	29.9	-2.47403e-11	1.16318e-05	-1.09987e-08	3.56522e-06
1.09996e-08	2.21248	2.81396e-13	30	2.11079e-12	1.23844e-05	-1.09884e-08	2.47813e-06
1.09995e-08	2.01239	1.6372e-13	30.1	3.94677e-11	1.12973e-05	-1.09928e-08	2.22726e-06
1.09997e-08	1.98187	4.95732e-13	30.2	-2.05291e-11	1.113e-05	-1.09883e-08	2.64536e-06
1.10002e-08	2.15342	1.38507e-13	30.3	1.46681e-11	1.26353e-05	-1.09969e-08	3.35855e-05
1.10001e-08	2.2793	3.31828e-13	30.4	4.26785e-11	1.2468e-05	-1.09922e-08	0.000167715
1.10007e-08	1.99116	-7.58282e-14	30.5	6.56554e-12	1.12973e-05	-1.09977e-08	4.40143e-06
1.09995e-08	2.01908	-5.06123e-14	30.6	3.63633e-12	1.18827e-05	-1.09913e-08	2.81262e-06
1.09997e-08	2.02216	-3.80043e-14	30.7	3.00594e-12	1.1799e-05	-1.09891e-08	2.64536e-06
1.09999e-08	1.99537	2.3517e-13	30.8	6.36381e-12	1.16318e-05	-1.09931e-08	2.22726e-06
1.09996e-08	2.00961	1.55317e-13	30.9	-3.99373e-11	1.18827e-05	-1.09922e-08	2.47813e-06
1.09996e-08	2.0085	7.12624e-14	31	-1.59172e-12	1.16318e-05	-1.09917e-08	2.47813e-06
1.1e-08	1.94909	2.9237e-14	31.1	4.75703e-11	1.09627e-05	-1.09941e-08	3.46726e-05
1.09995e-08	1.98909	-8.58688e-15	31.2	-1.49648e-11	1.20499e-05	-1.09894e-08	1.80915e-06
1.09995e-08	2.02491	-8.84397e-14	31.3	9.0829e-12	1.3137e-05	-1.09922e-08	3.4816e-06
1.09993e-08	2.01334	1.38507e-13	31.4	4.87638e-11	1.25516e-05	-1.09896e-08	2.22726e-06
1.09997e-08	1.99233	6.2856e-14	31.5	7.19593e-12	1.12973e-05	-1.0991e-08	2.89624e-06
1.09995e-08	2.04164	2.2676e-13	31.6	8.65003e-12	1.16318e-05	-1.09917e-08	3.31434e-06
1.10019e-08	1.99964	-2.96013e-14	31.7	3.49764e-12	1.16318e-05	-1.10173e-08	2.31087e-06
1.09996e-08	2.00217	6.68039e-13	31.8	-2.29778e-12	1.18827e-05	-1.10067e-08	3.89971e-06
1.09995e-08	2.00738	8.80754e-14	31.9	-3.19731e-11	1.1799e-05	-1.09905e-08	1.97641e-06
1.09998e-08	2.20135	8.22259e-15	32	1.04193e-11	1.17154e-05	-1.0992e-08	1.8928e-06
1.09999e-08	2.00721	3.61246e-13	32.1	4.68264e-11	1.08791e-05	-1.09921e-08	5.23767e-06
1.09998e-08	2.0195	2.47774e-13	32.2	-2.75603e-11	1.2468e-05	-1.09929e-08	1.47466e-06
1.09995e-08	2.01146	4.6211e-13	32.3	7.61619e-12	1.23008e-05	-1.09892e-08	2.39452e-06
1.09999e-08	2.0034	1.21694e-13	32.4	3.52609e-11	1.18827e-05	-1.09931e-08	2.97985e-06
1.09994e-08	2.04065	2.18357e-13	32.5	1.24744e-11	1.18827e-05	-1.09904e-08	2.97985e-06
1.09995e-08	2.0937	7.9832e-13	32.6	5.27534e-12	1.10464e-05	-1.09906e-08	2.72898e-06
1.1e-08	2.07696	1.51277e-12	32.7	3.98094e-12	1.21335e-05	-1.09972e-08	1.64192e-06
1.1e-08	2.07135	2.89964e-12	32.8	-3.01224e-12	1.17154e-05	-1.09947e-08	1.55831e-06
1.09991e-08	2.15244	5.15452e-11	32.9	-1.73351e-11	1.17154e-05	-1.09909e-08	1.72554e-06
1.09999e-08	2.12458	5.0978e-10	33	1.25332e-11	1.18827e-05	-1.10544e-08	0.081289
1.09996e-08	2.26436	3.46029e-10	33.1	2.98311e-11	1.23008e-05	-1.10542e-08	0.241276
1.09997e-08	2.33783	1.06995e-10	33.2	-1.72889e-11	1.20499e-05	-1.10541e-08	0.335708
1.09997e-08	2.37204	5.01079e-11	33.3	7.22535e-12	1.17154e-05	-1.10541e-08	0.349004
1.09999e-08	2.3442	1.89117e-11	33.4	3.27351e-11	1.29698e-05	-1.1054e-08	0.339765
1.09998e-08	2.31947	5.06164e-11	33.5	1.19112e-11	1.21335e-05	-1.1054e-08	0.323605
1.09996e-08	2.33139	1.2078e-10	33.6	2.24947e-12	1.13809e-05	-1.10541e-08	0.336268
1.09997e-08	2.33698	7.46345e-11	33.7	3.23708e-12	1.1799e-05	-1.10541e-08	0.355689
1.09997e-08	2.35537	9.93881e-11	33.8	5.45605e-12	1.23844e-05	-1.10541e-08	0.370979
1.09996e-08	2.36191	9.99471e-11	33.9	-6.87873e-12	1.12136e-05	-1.1054e-08	0.386613
1.09997e-08	2.36529	1.31883e-10	34	8.67945e-12	1.17154e-05	-1.10541e-08	0.400443
1.09996e-08	2.40303	1.56863e-10	34.1	2.82678e-11	1.16318e-05	-1.10541e-08	0.444807
1.09995e-08	2.4945	2.76861e-10	34.2	-2.06216e-11	1.12136e-05	-1.10542e-08	0.537501
1.09991e-08	2.74296	1.55997e-09	34.3	-1.52716e-11	1.23008e-05	-1.10546e-08	0.795658
1.09988e-08	3.90173	3.60931e-10	34.4	2.8293e-11	1.23008e-05	-1.10547e-08	1.96142
1.09994e-08	4.10299	2.57075e-10	34.5	1.61488e-12	1.17154e-05	-1.10539e-08	2.1675
1.09996e-08	4.16429	1.70337e-10	34.6	3.19506e-12	1.10464e-05	-1.10537e-08	2.24405
1.09997e-08	4.20824	1.46668e-10	34.7	5.97851e-13	1.18827e-05	-1.10537e-08	2.28888
1.09995e-08	4.28002	1.83483e-10	34.8	2.22538e-11	1.22171e-05	-1.10537e-08	2.33488
1.09996e-08	4.30774	1.80697e-10	34.9	8.33197e-13	1.1799e-05	-1.10537e-08	2.36666
1.09996e-08	4.37467	1.85761e-10	35	7.66242e-12	1.29698e-05	-1.10537e-08	2.36747
1.09998e-08	4.46227	4.92587e-10	35.1	1.85724e-11	1.14645e-05	-1.10537e-08	2.36765
1.09998e-08	4.58542	3.51711e-10	35.2	-3.11158e-11	1.12973e-05	-1.10537e-08	2.37164
1.09995e-08	4.69176	1.92359e-10	35.3	4.78364e-12	1.23008e-05	-1.10537e-08	2.37167
1.09996e-08	4.7509	1.80272e-10	35.4	3.85767e-11	1.21335e-05	-1.10536e-08	2.37167
1.09997e-08	4.80698	1.81815e-10	35.5	1.17781e-12	1.21335e-05	-1.10536e-08	2.37167
1.09998e-08	4.85312	4.33627e-11	35.6	-5.70618e-12	1.1799e-05	-1.10535e-08	2.37167
1.09998e-08	4.84497	2.39857e-10	35.7	2.04354e-12	1.1799e-05	-1.10535e-08	2.37167
1.09997e-08	4.91355	1.41952e-10	35.8	1.54414e-11	1.17154e-05	-1.10536e-08	2.37167
1.09998e-08	4.94874	9.3143e-11	35.9	9.37708e-12	1.23844e-05	-1.10536e-08	2.37167
1.09998e-08	4.97272	1.23658e-10	36	1.07723e-11	1.26353e-05	-1.10536e-08	2.37167
1.09998e-08	4.97898	1.30235e-10	36.1	1.99844e-11	1.1799e-05	-1.10536e-08	2.37167
1.09997e-08	5.00575	1.61663e-10	36.2	-3.08762e-11	1.18827e-05	-1.10536e-08	2.37167
1.09997e-08	5.04656	1.40171e-10	36.3	5.21651e-12	1.19662e-05	-1.10536e-08	2.37167
1.09997e-08	5.09862	1.49782e-10	36.4	3.94971e-11	1.17154e-05	-1.10536e-08	2.37167
1.09997e-08	5.10335	1.37397e-10	36.5	1.37533e-12	1.15481e-05	-1.10536e-08	2.37167
1.09997e-08	5.16201	8.35778e-11	36.6	-9.52911e-13	1.23844e-05	-1.10536e-08	2.37167
1.09998e-08	5.17805	9.85728e-11	36.7	6.06257e-13	1.22171e-05	-1.10535e-08	2.37167
1.09997e-08	5.19248	1.32446e-10	36.8	1.17221e-11	1.17154e-05	-1.10536e-08	2.37167
1.09997e-08	5.23235	1.76721e-10	36.9	6.76306e-12	1.09627e-05	-1.10536e-08	2.37167
1.09997e-08	5.31482	2.56516e-10	37	7.51533e-12	1.23008e-05	-1.10536e-08	2.37167
1.09998e-08	5.38184	1.55754e-10	37.1	1.08648e-11	1.113e-05	-1.10536e-08	2.37167
1.09996e-08	5.45528	3.02451e-10	37.2	-2.76191e-11	1.15481e-05	-1.10537e-08	2.37167
1.09996e-08	5.59086	4.35541e-10	37.3	3.88008e-12	1.14645e-05	-1.10538e-08	2.37167
1.09997e-08	5.705	2.86843e-10	37.4	3.69671e-11	1.1799e-05	-1.10537e-08	2.37167
1.09997e-08	5.84281	3.97044e-10	37.5	-7.9126e-12	1.19662e-05	-1.10537e-08	2.37167
1.09996e-08	5.99302	2.76845e-10	37.6	-7.93208e-13	1.22171e-05	-1.10537e-08	2.37167
1.09995e-08	6.13975	3.58111e-10	37.7	9.59981e-12	1.18827e-05	-1.10539e-08	2.37167
1.09995e-08	6.30088	8.16573e-10	37.8	8.21716e-12	1.15481e-05	-1.10539e-08	2.37167
1.09995e-08	6.58185	3.84407e-10	37.9	1.0474e-11	1.09627e-05	-1.10538e-08	2.37167
1.09997e-08	6.71344	1.50501e-10	38	7.20433e-12	1.22171e-05	-1.10536e-08	2.37167
1.09999e-08	6.72255	8.7419e-11	38.1	6.95218e-12	1.20499e-05	-1.10535e-08	2.37167
1.09999e-08	6.75084	1.4386e-10	38.2	-7.37045e-12	1.12973e-05	-1.10535e-08	2.37167
1.09998e-08	6.78806	6.72379e-11	38.3	4.2373e-12	1.1799e-05	-1.10535e-08	2.37167
1.09998e-08	6.79286	5.86225e-11	38.4	2.89486e-11	1.18827e-05	-1.10535e-08	2.37167
1.1e-08	6.76911	4.49765e-11	38.5	-2.2206e-11	1.20499e-05	-1.10535e-08	2.37167
1.1e-08	6.75902	5.16083e-11	38.6	-1.17565e-12	1.21335e-05	-1.10535e-08	2.37167
1.09999e-08	6.74582	7.78622e-11	38.7	2.68683e-11	1.25516e-05	-1.10535e-08	2.37167
1.09999e-08	6.73949	2.45853e-11	38.8	1.37352e-11	1.1799e-05	-1.10535e-08	2.37167
1.09999e-08	6.75589	2.38708e-11	38.9	1.67106e-11	1.18827e-05	-1.10535e-08	2.37167
1.09999e-08	6.73189	4.63844e-11	39	7.65955e-13	1.2468e-05	-1.10535e-08	2.37167
1.09999e-08	6.73484	4.51068e-11	39.1	6.13267e-12	1.16318e-05	-1.10535e-08	2.37167
1.09998e-08	6.72586	4.31441e-11	39.2	-5.57589e-12	1.15481e-05	-1.10535e-08	2.37167
1.09999e-08	6.70255	6.92804e-11	39.3	7.93559e-12	1.113e-05	-1.10535e-08	2.37167
1.09998e-08	6.72349	7.57819e-11	39.4	1.53111e-11	1.20499e-05	-1.10536e-08	2.37167
1.09998e-08	6.70168	6.02741e-11	39.5	-1.29559e-11	1.23008e-05	-1.10535e-08	2.37167
1.09999e-08	6.72457	4.2518e-11	39.6	-5.05896e-12	1.13809e-05	-1.10535e-08	2.37167
1.09999e-08	6.69285	7.01041e-11	39.7	2.77298e-11	1.18827e-05	-1.10535e-08	2.37167
1.09999e-08	6.69627	5.03517e-11	39.8	1.7694e-11	1.13809e-05	-1.10535e-08	2.37167
1.09998e-08	6.68935	6.74943e-11	39.9	-8.46736e-12	1.27189e-05	-1.10535e-08	2.37167
1.09999e-08	6.69914	4.34292e-10	40	2.58568e-12	1.27189e-05	-1.10535e-08	2.37167
1.09997e-08	6.80844	6.62965e-11	40	2.25228e-11	1.12973e-05	-1.10536e-08	2.37167
1.09998e-08	6.85204	1.45382e-10	39.9	-1.02073e-11	1.20499e-05	-1.10536e-08	2.37167
1.09998e-08	6.88649	6.95535e-11	39.8	-1.17145e-12	1.21335e-05	-1.10536e-08	2.37167
1.09999e-08	6.89984	4.07444e-11	39.7	2.53554e-11	1.22171e-05	-1.10535e-08	2.37167
1.09999e-08	6.87701	2.32194e-11	39.6	-2.60515e-11	1.1799e-05	-1.10535e-08	2.37167
1.09999e-08	6.87981	2.02818e-11	39.5	-1.37318e-12	1.25516e-05	-1.10535e-08	2.37167
1.09999e-08	6.85929	1.62262e-11	39.4	3.40547e-11	1.20499e-05	-1.10535e-08	2.37167
1.09998e-08	6.83748	1.47007e-11	39.3	3.17139e-11	1.19662e-05	-1.10535e-08	2.37167
1.09999e-08	6.81329	1.57177e-11	39.2	3.80023e-12	1.2468e-05	-1.10535e-08	2.37167
1.09998e-08	6.79316	1.618e-11	39.1	3.64473e-12	1.14645e-05	-1.10535e-08	2.37167
1.09999e-08	6.77248	1.92017e-11	39	1.55297e-11	1.12973e-05	-1.10535e-08	2.37167
1.09998e-08	6.74481	1.26246e-11	38.9	-1.7188e-11	1.20499e-05	-1.10535e-08	2.37167
1.09999e-08	6.7218	1.68482e-11	38.8	6.77147e-12	1.14645e-05	-1.10535e-08	2.37167
1.09998e-08	6.70088	2.21477e-11	38.7	2.77929e-11	1.23844e-05	-1.10535e-08	2.37167
1.09999e-08	6.68056	3.08598e-11	38.6	-2.46058e-11	1.16318e-05	-1.10535e-08	2.37167
1.09999e-08	6.64962	4.60608e-11	38.5	-1.29853e-11	1.21335e-05	-1.10535e-08	2.37167
1.09998e-08	6.64634	4.98095e-11	38.4	3.90222e-11	1.15481e-05	-1.10535e-08	2.37167
1.09998e-08	6.65985	3.76807e-11	38.3	1.88287e-11	1.17154e-05	-1.10535e-08	2.37167
1.09999e-08	6.6446	1.4272e-11	38.2	1.22517e-11	1.27189e-05	-1.10535e-08	2.37167
1.09998e-08	6.60451	4.34089e-11	38.1	1.14574e-11	1.29698e-05	-1.10535e-08	2.37167
1.09998e-08	6.59139	5.73911e-11	38	6.90595e-12	1.12136e-05	-1.10535e-08	2.37167
1.10001e-08	6.58359	4.28836e-11	37.9	-1.54649e-11	1.07955e-05	-1.10535e-08	2.37167
1.09999e-08	6.58014	7.2882e-11	37.8	7.81791e-12	1.21335e-05	-1.10535e-08	2.37167
1.09998e-08	6.6035	7.37478e-11	37.7	1.94381e-11	1.20499e-05	-1.10535e-08	2.37167
1.09999e-08	6.5951	6.16778e-11	37.6	-3.93741e-11	1.14645e-05	-1.10535e-08	2.37167
1.09998e-08	6.59787	4.37325e-11	37.5	2.26208e-12	1.23008e-05	-1.10535e-08	2.37167
1.09998e-08	6.58325	2.78297e-11	37.4	4.78729e-11	1.07955e-05	-1.10535e-08	2.37167
1.09998e-08	6.567	3.53819e-11	37.3	3.48924e-12	1.12973e-05	-1.10535e-08	2.37167
1.09998e-08	6.54378	3.87272e-11	37.2	1.44706e-11	1.26353e-05	-1.10535e-08	2.37167
1.09998e-08	6.52743	4.20725e-11	37.1	3.14281e-11	1.26353e-05	-1.10535e-08	2.37167
1.09998e-08	6.51342	2.29546e-11	37	9.12912e-12	1.1799e-05	-1.10535e-08	2.37167
1.09998e-08	6.47602	3.20366e-11	36.9	-1.07899e-12	1.07955e-05	-1.10535e-08	2.37167
1.09999e-08	6.47136	4.87673e-11	36.8	2.42598e-12	1.12973e-05	-1.10535e-08	2.37167
1.09999e-08	6.45642	5.67271e-11	36.7	1.01041e-11	1.20499e-05	-1.10535e-08	2.37167
1.09998e-08	6.45074	6.3031e-11	36.6	-3.15571e-11	1.20499e-05	-1.10535e-08	2.37167
1.09998e-08	6.45496	6.43969e-11	36.5	2.80842e-12	1.17154e-05	-1.10535e-08	2.37167
1.09998e-08	6.46111	5.10073e-11	36.4	3.91231e-11	1.14645e-05	-1.10535e-08	2.37167
1.09996e-08	6.52183	4.42992e-10	36.3	-2.01467e-11	1.20499e-05	-1.10538e-08	2.37167
1.09996e-08	6.73522	4.20844e-10	36.2	1.21592e-11	1.33879e-05	-1.10538e-08	2.37167
1.09999e-08	6.80656	1.12904e-10	36.1	4.38468e-11	1.28025e-05	-1.10535e-08	2.37167
1.1e-08	6.77327	4.61852e-12	36	7.93138e-12	1.10464e-05	-1.10535e-08	2.37167
1.09997e-08	6.74804	3.65612e-12	35.9	1.65677e-11	1.16318e-05	-1.10535e-08	2.37167
1.09997e-08	6.73037	5.25875e-11	35.8	7.42287e-12	1.21335e-05	-1.10535e-08	2.37167
1.09997e-08	6.79783	1.10465e-09	35.7	-3.64265e-12	1.17154e-05	-1.10537e-08	2.37167
1.09984e-08	7.51824	7.33612e-11	35.6	-2.67366e-11	1.16318e-05	-1.10549e-08	2.37167
1.09998e-08	7.51068	5.85678e-11	35.5	-1.48245e-12	1.19662e-05	-1.10535e-08	2.37167
1.1e-08	7.50522	1.09141e-11	35.4	3.43489e-11	1.1799e-05	-1.10535e-08	2.37167
1.09999e-08	7.47285	8.13193e-12	35.3	-2.20295e-11	1.28025e-05	-1.10535e-08	2.37167
1.1e-08	7.45286	1.14142e-11	35.2	6.75045e-12	1.26353e-05	-1.10535e-08	2.37167
1.09997e-08	7.42265	1.60455e-11	35.1	3.65721e-11	1.22171e-05	-1.10535e-08	2.37167
1.09999e-08	7.39892	7.16507e-11	35	8.89798e-12	1.12973e-05	-1.10535e-08	2.37167
1.09997e-08	7.45403	4.11867e-10	34.9	8.62481e-12	1.15481e-05	-1.10537e-08	2.37167
1.09994e-08	7.6704	7.81548e-10	34.8	4.02717e-12	1.15481e-05	-1.10539e-08	2.37167
1.09997e-08	7.93372	6.99652e-10	34.7	-6.5173e-12	1.16318e-05	-1.10538e-08	2.37167
1.09997e-08	8.153	4.72881e-10	34.6	-6.37712e-13	1.09627e-05	-1.10537e-08	2.37167
1.09997e-08	8.29946	3.53072e-10	34.5	1.27027e-12	1.12973e-05	-1.10537e-08	2.37167
1.09997e-08	8.45528	2.8346e-10	34.4	1.90346e-11	1.113e-05	-1.10537e-08	2.37167
1.09997e-08	8.5556	2.35386e-10	34.3	-3.09729e-11	1.18827e-05	-1.10537e-08	2.37167
1.09998e-08	8.60964	1.10361e-10	34.2	8.39367e-12	1.26353e-05	-1.10536e-08	2.37167
1.09998e-08	8.65058	1.31198e-10	34.1	5.08063e-11	1.07955e-05	-1.10536e-08	2.37167
1.09997e-08	8.67214	6.35732e-11	34	2.62981e-14	1.17154e-05	-1.10535e-08	2.37167
1.09999e-08	8.68052	5.5252e-11	33.9	7.72966e-12	1.28861e-05	-1.10535e-08	2.37167
1.09999e-08	8.68291	4.44848e-11	33.8	2.74118e-12	1.33879e-05	-1.10535e-08	2.37167
1.09999e-08	8.67783	8.44687e-11	33.7	4.03137e-12	1.15481e-05	-1.10536e-08	2.37167
1.09999e-08	8.67955	7.04949e-11	33.6	-1.07479e-12	1.0461e-05	-1.10535e-08	2.37167
1.09999e-08	8.68368	6.99486e-11	33.5	1.77592e-13	1.17154e-05	-1.10535e-08	2.37167
1.09999e-08	8.68441	3.68906e-11	33.4	1.62609e-11	1.14645e-05	-1.10535e-08	2.37167
1.1e-08	8.66892	2.9267e-11	33.3	-1.07873e-11	1.23844e-05	-1.10535e-08	2.37167
1.1e-08	8.64242	2.09542e-11	33.2	1.01209e-11	1.25516e-05	-1.10535e-08	2.37167
1.09999e-08	8.617	1.77224e-11	33.1	3.11717e-11	1.1799e-05	-1.10535e-08	2.37167
1.09999e-08	8.59234	1.05358e-11	33	-1.58305e-11	1.113e-05	-1.10535e-08	2.37167
1.09999e-08	8.58478	4.89438e-11	32.9	8.84755e-12	1.1799e-05	-1.10535e-08	2.37167
1.09999e-08	8.58718	6.03834e-11	32.8	2.8625e-11	1.20499e-05	-1.10535e-08	2.37167
1.09999e-08	8.55829	6.04338e-11	32.7	-1.33116e-12	1.12973e-05	-1.10535e-08	2.37167
1.1e-08	8.5533	4.0963e-11	32.6	2.91062e-13	1.06283e-05	-1.10535e-08	2.37167
1.1e-08	8.54121	4.52371e-11	32.5	5.3762e-12	1.13809e-05	-1.10535e-08	2.37167
1.1e-08	8.52721	4.3203e-11	32.4	1.88119e-11	1.12973e-05	-1.10535e-08	2.37167
1.10001e-08	8.52057	3.4016e-11	32.3	-1.11682e-12	1.23008e-05	-1.10535e-08	2.37167
1.09999e-08	8.50605	2.36439e-11	32.2	5.25433e-12	1.18827e-05	-1.10535e-08	2.37167
1.09999e-08	8.46772	3.10111e-11	32.1	2.16024e-11	1.14645e-05	-1.10535e-08	2.37167
1.1e-08	8.45149	2.42827e-11	32	-2.53455e-11	1.17154e-05	-1.10535e-08	2.37167
1.1e-08	8.42726	2.74977e-11	31.9	4.00196e-12	1.28025e-05	-1.10535e-08	2.37167
1.09999e-08	8.41723	2.11223e-11	31.8	3.72487e-11	1.23008e-05	-1.10535e-08	2.37167
1.09999e-08	8.39253	1.81342e-11	31.7	1.01811e-12	1.23008e-05	-1.10535e-08	2.37167
1.1e-08	8.37426	2.51905e-11	31.6	-5.49458e-13	1.19662e-05	-1.10535e-08	2.37167
1.09999e-08	8.38861	2.04835e-11	31.5	6.3344e-12	1.13809e-05	-1.10535e-08	2.37167
1.09998e-08	8.34662	7.57524e-11	31.4	1.33149e-11	1.19662e-05	-1.10535e-08	2.37167
1.09992e-08	8.73086	4.83392e-10	31.3	1.118e-11	1.22171e-05	-1.10541e-08	2.37167
1.09998e-08	8.90576	4.54347e-10	31.2	1.61517e-11	1.1799e-05	-1.10537e-08	2.37167
1.09999e-08	9.03039	3.13263e-11	31.1	1.24408e-11	1.1799e-05	-1.10535e-08	2.37167
1.1e-08	9.0136	1.41459e-11	31	-3.51966e-11	1.2468e-05	-1.10535e-08	2.37167
1.10002e-08	8.99258	2.32825e-11	30.9	7.01102e-12	1.1799e-05	-1.10535e-08	2.37167
1.09998e-08	8.97744	4.48404e-12	30.8	4.24725e-11	1.16318e-05	-1.10534e-08	2.37167
1.09999e-08	8.93941	5.97177e-12	30.7	-4.35988e-13	1.13809e-05	-1.10535e-08	2.37167
1.09999e-08	8.92959	4.79503e-12	30.6	-5.24242e-13	1.14645e-05	-1.10535e-08	2.37167
1.09997e-08	8.89132	4.00494e-12	30.5	6.1705e-12	1.20499e-05	-1.10535e-08	2.37167
1.09999e-08	8.86999	9.32548e-12	30.4	6.3344e-12	1.1799e-05	-1.10535e-08	2.37167
1.09999e-08	8.87682	1.12965e-11	30.3	9.93602e-12	1.12973e-05	-1.10535e-08	2.37167
1.1e-08	8.85289	2.47954e-11	30.2	5.99819e-12	1.23008e-05	-1.10535e-08	2.37167
1.09998e-08	8.84906	5.79248e-11	30.1	1.17978e-11	1.1799e-05	-1.10535e-08	2.37167
1.09999e-08	8.82539	8.89908e-11	30	-2.88463e-11	1.17154e-05	-1.10535e-08	2.37167
1.10001e-08	8.84349	1.01611e-10	29.9	1.31888e-11	1.25516e-05	-1.10535e-08	2.37167
1.10001e-08	8.87207	9.37776e-11	29.8	3.7089e-11	1.16318e-05	-1.10535e-08	2.37167
1.09999e-08	8.87873	1.21549e-10	29.7	-1.03208e-11	1.21335e-05	-1.10535e-08	2.37167
1.09998e-08	8.91396	1.36086e-10	29.6	2.02673e-12	1.28861e-05	-1.10536e-08	2.37167
1.09998e-08	8.94836	1.71556e-10	29.5	1.31048e-11	1.27189e-05	-1.10535e-08	2.37167
1.09999e-08	8.98687	1.30933e-10	29.4	9.47794e-12	1.16318e-05	-1.10535e-08	2.37167
1.09999e-08	9.0496	1.62092e-10	29.3	1.25038e-11	1.16318e-05	-1.10535e-08	2.37167
1.09999e-08	9.05207	1.35674e-10	29.2	9.53678e-12	1.18827e-05	-1.10535e-08	2.37167
1.1e-08	9.0816	6.44053e-11	29.1	-5.8995e-12	1.22171e-05	-1.10535e-08	2.37167
1.09997e-08	9.11541	1.07403e-10	29	-1.67131e-11	1.23008e-05	-1.10535e-08	2.37167
1.09999e-08	9.1491	1.61625e-10	28.9	5.77545e-12	1.29698e-05	-1.10535e-08	2.37167
1.09997e-08	9.18133	1.40339e-10	28.8	2.97513e-11	1.15481e-05	-1.10535e-08	2.37167
1.09998e-08	9.21335	1.52501e-10	28.7	-1.81126e-11	1.2468e-05	-1.10535e-08	2.37167
1.09996e-08	9.2389	2.04341e-10	28.6	2.97232e-12	1.26353e-05	-1.10535e-08	2.37167
1.09998e-08	9.3057	1.86841e-10	28.5	3.49667e-11	1.25516e-05	-1.10536e-08	2.37167
1.09998e-08	9.34921	1.15434e-10	28.4	1.31426e-11	1.12973e-05	-1.10535e-08	2.37167
1.1e-08	9.33246	8.92681e-11	28.3	1.58743e-11	1.17154e-05	-1.10535e-08	2.37167
1.09999e-08	9.35334	1.28567e-10	28.2	6.14528e-12	1.18827e-05	-1.10535e-08	2.37167
1.09999e-08	9.38379	1.20052e-10	28.1	5.41403e-12	1.07119e-05	-1.10535e-08	2.37167
1.09999e-08	9.40535	9.57612e-11	28	-7.95043e-12	1.18827e-05	-1.10536e-08	2.37167
1.1e-08	9.41009	6.04758e-11	27.9	7.22114e-12	1.2468e-05	-1.10535e-08	2.37167
1.09999e-08	9.41423	8.07284e-11	27.8	1.68661e-11	1.1799e-05	-1.10535e-08	2.37167
1.09996e-08	9.44666	8.44477e-11	27.7	-3.58018e-11	1.23844e-05	-1.10535e-08	2.37167
1.1e-08	9.42165	8.80326e-11	27.6	2.48061e-12	1.19662e-05	-1.10535e-08	2.37167
1.09999e-08	9.42817	6.14046e-11	27.5	3.37816e-11	1.19662e-05	-1.10535e-08	2.37167
1.09996e-08	9.44249	2.9309e-11	27.4	1.97155e-11	1.23008e-05	-1.10535e-08	2.37167
1.09998e-08	9.43991	7.5349e-11	27.3	-1.43007e-11	1.28861e-05	-1.10535e-08	2.37167
1.10001e-08	9.41412	5.99925e-11	27.2	3.44721e-12	1.20499e-05	-1.10535e-08	2.37167
1.09999e-08	9.41295	5.59874e-11	27.1	3.2525e-11	1.12973e-05	-1.10535e-08	2.37167
1.09999e-08	9.3906	1.15661e-10	27	-5.23968e-12	1.23844e-05	-1.10535e-08	2.37167
1.09999e-08	9.43182	1.33333e-10	26.9	3.99355e-12	1.23008e-05	-1.10536e-08	2.37167
1.09999e-08	9.43975	7.19575e-11	26.8	1.39453e-11	1.16318e-05	-1.10535e-08	2.37167
1.09999e-08	9.43192	5.85048e-11	26.7	-2.30508e-11	1.16318e-05	-1.10535e-08	2.37167
1.1e-08	9.42483	5.26421e-11	26.6	2.65292e-12	1.12973e-05	-1.10535e-08	2.37167
1.09998e-08	9.42703	8.84024e-11	26.5	4.68306e-11	1.23008e-05	-1.10535e-08	2.37167
1.10001e-08	9.42256	4.31946e-11	26.4	1.49833e-11	1.23844e-05	-1.10535e-08	2.37167
1.09999e-08	9.4383	7.44748e-11	26.3	-4.94128e-12	1.2468e-05	-1.10535e-08	2.37167
1.09999e-08	9.43843	6.63385e-11	26.2	6.47728e-12	1.23844e-05	-1.10535e-08	2.37167
1.10001e-08	9.43339	6.84272e-11	26.1	1.8711e-11	1.0461e-05	-1.10535e-08	2.37167
1.09999e-08	9.4382	5.54747e-11	26	-1.37123e-11	1.13809e-05	-1.10535e-08	2.37167
1.09999e-08	9.44001	3.82229e-11	25.9	3.93892e-12	1.19662e-05	-1.10535e-08	2.37167
1.09999e-08	9.45882	2.32446e-11	25.8	2.33045e-11	1.18827e-05	-1.10535e-08	2.37167
1.09999e-08	9.44493	3.46044e-11	25.7	-2.80562e-11	1.1799e-05	-1.10535e-08	2.37167
1.09999e-08	9.43054	6.65781e-11	25.6	4.75842e-12	1.21335e-05	-1.10535e-08	2.37167
1.10001e-08	9.3887	2.5035e-11	25.5	3.26469e-11	1.18827e-05	-1.10535e-08	2.37167
1.09999e-08	9.37753	4.66475e-12	25.4	1.27265e-11	1.19662e-05	-1.10535e-08	2.37167
1.09999e-08	9.36247	2.9921e-12	25.3	2.59409e-12	1.28861e-05	-1.10535e-08	2.37167
1.1e-08	9.35512	3.06775e-12	25.2	1.66139e-11	1.26353e-05	-1.10535e-08	2.37167
1.09999e-08	9.29814	2.34069e-12	25.1	8.74669e-12	1.13809e-05	-1.10535e-08	2.37167
1.1e-08	9.29047	1.44973e-12	25	-2.28112e-11	1.113e-05	-1.10535e-08	2.37167
1.1e-08	9.2739	2.34069e-12	24.9	4.86769e-12	1.23844e-05	-1.10535e-08	2.37167
1.09999e-08	9.24103	3.01732e-12	24.8	2.48048e-11	1.09627e-05	-1.10535e-08	2.37167
1.1e-08	9.21439	3.10557e-12	24.7	-2.84639e-11	1.23844e-05	-1.10535e-08	2.37167
1.09999e-08	9.18837	2.53822e-12	24.6	3.51025e-12	1.13809e-05	-1.10535e-08	2.37167
1.1e-08	9.15483	1.67247e-12	24.5	4.5469e-11	1.14645e-05	-1.10535e-08	2.37167
1.1e-08	9.13144	1.29423e-12	24.4	-3.7183e-12	1.18827e-05	-1.10535e-08	2.37167
1.09999e-08	9.09266	6.68039e-13	24.3	9.61242e-12	1.28025e-05	-1.10535e-08	2.37167
1.10001e-08	9.0623	1.01266e-12	24.2	2.50444e-11	1.18827e-05	-1.10535e-08	2.37167
1.1e-08	9.03975	1.16815e-12	24.1	4.44323e-12	1.14645e-05	-1.10535e-08	2.37167
1.1e-08	9.01908	1.21438e-12	24	-5.5801e-12	1.08791e-05	-1.10535e-08	2.37167
1.1e-08	8.9695	7.31078e-13	23.9	1.45421e-11	1.19662e-05	-1.10535e-08	2.37167
1.09999e-08	8.93015	9.03388e-13	23.8	1.19869e-11	1.113e-05	-1.10535e-08	2.37167
1.1e-08	8.90553	8.73971e-13	23.7	-3.10401e-11	1.14645e-05	-1.10536e-08	2.37167
1.09997e-08	8.88448	5.71376e-13	23.6	1.9763e-12	1.25516e-05	-1.10535e-08	2.37167
1.09999e-08	8.87993	5.75578e-13	23.5	4.52631e-11	1.13809e-05	-1.10535e-08	2.37167
1.1e-08	8.85604	6.7224e-13	23.4	-1.89111e-11	1.1799e-05	-1.10535e-08	2.37167
1.10002e-08	8.80485	3.94868e-13	23.3	1.01756e-11	1.32206e-05	-1.10535e-08	2.37167
1.1e-08	8.78753	4.28491e-13	23.2	4.61624e-11	1.26353e-05	-1.10535e-08	2.37167
1.09999e-08	8.76668	4.87322e-13	23.1	-4.68912e-12	1.08791e-05	-1.10535e-08	2.37167
1.09999e-08	8.69632	2.77191e-13	23	7.68343e-12	1.22171e-05	-1.10535e-08	2.37167
1.09997e-08	8.68665	1.15554e-12	22.9	3.20766e-12	1.21335e-05	-1.10535e-08	2.37167
1.1e-08	8.63352	5.96592e-13	22.8	4.43482e-12	1.1799e-05	-1.10535e-08	2.37167
1.10002e-08	8.60653	9.0759e-13	22.7	-5.63053e-12	1.20499e-05	-1.10535e-08	2.37167
1.09997e-08	8.61468	5.79783e-13	22.6	4.26672e-12	1.14645e-05	-1.10535e-08	2.37167
1.09999e-08	8.58086	5.96592e-13	22.5	2.04509e-11	1.12973e-05	-1.10535e-08	2.37167
1.09997e-08	8.52698	3.10814e-13	22.4	-2.43116e-11	1.16318e-05	-1.10535e-08	2.37167
1.09999e-08	8.48669	7.39481e-13	22.3	1.05076e-11	1.28025e-05	-1.10535e-08	2.37167
1.09999e-08	8.45815	2.14152e-13	22.2	4.5553e-11	1.18827e-05	-1.10535e-08	2.37167
1.09999e-08	8.4491	5.58772e-13	22.1	4.59872e-12	1.23844e-05	-1.10535e-08	2.37167
1.09999e-08	8.40178	6.84851e-13	22	7.57416e-12	1.26353e-05	-1.10535e-08	2.37167
1.09997e-08	8.37825	1.84734e-13	21.9	5.09883e-12	1.30534e-05	-1.10535e-08	2.37167
1.09999e-08	8.34445	5.92391e-13	21.8	8.75089e-12	1.23844e-05	-1.10535e-08	2.37167
1.09998e-08	8.3473	6.84851e-13	21.7	-2.4785e-12	1.12136e-05	-1.10535e-08	2.37167
1.09996e-08	8.32198	9.91641e-13	21.6	2.51424e-12	1.20499e-05	-1.10535e-08	2.37167
1.09999e-08	8.28607	-8.58688e-15	21.5	1.7009e-11	1.22171e-05	-1.10535e-08	2.37167
1.09999e-08	8.26482	3.40231e-13	21.4	-1.21952e-11	1.23844e-05	-1.10535e-08	2.37167
1.09996e-08	8.19441	2.89799e-13	21.3	7.00261e-12	1.19662e-05	-1.10535e-08	2.37167
1.1e-08	8.15379	-2.31325e-13	21.2	3.83456e-11	1.113e-05	-1.10535e-08	2.37167
1.1e-08	8.12563	3.23422e-13	21.1	-3.81354e-13	1.21335e-05	-1.10535e-08	2.37167
1.09998e-08	8.08788	3.19217e-13	21	1.69053e-12	1.30534e-05	-1.10535e-08	2.37167
1.09999e-08	8.05675	3.69652e-13	20.9	1.42605e-11	1.22171e-05	-1.10535e-08	2.37167
1.1e-08	8.02686	8.38704e-14	20.8	-6.3351e-13	1.08791e-05	-1.10535e-08	2.37167
1.1e-08	7.99338	2.18357e-13	20.7	1.14839e-12	1.02938e-05	-1.10535e-08	2.37167
1.09999e-08	7.96488	3.15015e-13	20.6	6.75466e-12	1.19662e-05	-1.10535e-08	2.37167
1.09999e-08	7.93802	1.25896e-13	20.5	2.65825e-11	1.12973e-05	-1.10535e-08	2.37167
1.09994e-08	7.95687	1.0068e-13	20.4	-4.72695e-12	1.26353e-05	-1.10535e-08	2.37167
1.09999e-08	7.86453	2.43573e-13	20.3	6.19571e-12	1.1799e-05	-1.10535e-08	2.37167
1.09999e-08	7.83941	2.7299e-13	20.2	2.65531e-11	1.09627e-05	-1.10535e-08	2.37167
1.09999e-08	7.80234	1.88936e-13	20.1	-1.24347e-11	1.23008e-05	-1.10535e-08	2.37167
1.09999e-08	7.76906	2.50355e-14	20	4.79625e-12	1.23844e-05	-1.10535e-08	2.37167
1.10001e-08	7.75752	-1.01044e-13	19.9	2.78349e-11	1.23844e-05	-1.10535e-08	2.37167
1.09998e-08	7.7287	-1.09451e-13	19.8	-2.40705e-12	1.18827e-05	-1.10535e-08	2.37167
1.09999e-08	7.69335	1.55317e-13	19.7	-8.34548e-12	1.113e-05	-1.10535e-08	2.37167
1.1e-08	7.66806	5.58772e-13	19.6	9.29723e-12	1.1799e-05	-1.10535e-08	2.37167
1.10002e-08	7.64417	-7.58282e-14	19.5	1.51136e-11	1.14645e-05	-1.10535e-08	2.37167
1.10001e-08	7.61597	1.80533e-13	19.4	2.40631e-13	1.22171e-05	-1.10535e-08	2.37167
1.09998e-08	7.62215	1.88936e-13	19.3	1.0289e-11	1.15481e-05	-1.10535e-08	2.37167
1.09998e-08	7.58399	5.86545e-14	19.2	2.90536e-11	1.09627e-05	-1.10535e-08	2.37167
1.09999e-08	7.56204	2.47774e-13	19.1	-2.85101e-11	1.1799e-05	-1.10535e-08	2.37167
1.1e-08	7.48786	3.764e-14	19	4.0692e-12	1.23008e-05	-1.10535e-08	2.37167
1.09999e-08	7.45292	2.05749e-13	18.9	4.17875e-11	1.25516e-05	-1.10535e-08	2.37167
1.09998e-08	7.41262	4.53703e-13	18.8	-7.04954e-13	1.22171e-05	-1.10535e-08	2.37167
1.09999e-08	7.41862	-1.893e-13	18.7	3.54387e-12	1.1799e-05	-1.10535e-08	2.37167
1.09999e-08	7.36868	-2.11949e-14	18.6	8.4483e-12	1.1799e-05	-1.10535e-08	2.37167
1.09999e-08	7.32465	7.12624e-14	18.5	1.75679e-11	1.19662e-05	-1.10535e-08	2.37167
1.09999e-08	7.29509	3.23422e-13	18.4	-3.45773e-12	1.23844e-05	-1.10535e-08	2.37167
1.09999e-08	7.27236	5.4616e-13	18.3	4.98116e-12	1.20499e-05	-1.10535e-08	2.37167
1.09998e-08	7.24357	-2.48138e-13	18.2	1.15162e-11	1.15481e-05	-1.10535e-08	2.37167
1.09999e-08	7.20979	2.51976e-13	18.1	-2.89766e-11	1.19662e-05	-1.10535e-08	2.37167
1.09999e-08	7.21043	-9.26412e-14	18	1.11254e-11	1.19662e-05	-1.10535e-08	2.37167
1.09999e-08	7.15917	-1.34667e-13	17.9	3.89381e-11	1.07955e-05	-1.10535e-08	2.37167
1.09999e-08	7.13042	3.34385e-14	17.8	-1.02015e-12	1.15481e-05	-1.10535e-08	2.37167
1.1e-08	7.10701	-2.53998e-14	17.7	-4.57001e-13	1.20499e-05	-1.10535e-08	2.37167
1.09999e-08	7.06365	-1.64084e-13	17.6	1.52943e-11	1.1799e-05	-1.10535e-08	2.37167
1.09999e-08	7.03716	-2.11949e-14	17.5	1.71099e-11	1.20499e-05	-1.10535e-08	2.37167
1.09998e-08	7.00845	-4.20445e-13	17.4	9.60402e-12	1.19662e-05	-1.10536e-08	2.37167
1.09996e-08	6.98058	2.50355e-14	17.3	5.54851e-12	1.14645e-05	-1.10535e-08	2.37167
1.10003e-08	6.93494	-1.80893e-13	17.2	1.3399e-11	1.14645e-05	-1.10536e-08	2.37167
1.09999e-08	6.91516	4.02109e-15	17.1	-2.29373e-11	1.19662e-05	-1.10535e-08	2.37167
1.09999e-08	6.8818	-5.8855e-13	17	1.03492e-12	1.13809e-05	-1.10535e-08	2.37167
1.09999e-08	6.85945	2.43573e-13	16.9	3.02304e-11	1.14645e-05	-1.10535e-08	2.37167
1.09999e-08	6.83249	4.28491e-13	16.8	-5.47083e-12	1.15481e-05	-1.10536e-08	2.37167
1.09999e-08	6.79905	-6.72604e-13	16.7	3.56488e-12	1.23008e-05	-1.10535e-08	2.37167
1.1e-08	6.77648	1.38507e-13	16.6	2.29557e-11	1.29698e-05	-1.10535e-08	2.37167
1.09995e-08	6.74709	-3.27988e-13	16.5	1.2487e-11	1.22171e-05	-1.10535e-08	2.37167
1.09998e-08	6.76877	4.02109e-15	16.4	1.35797e-11	1.1799e-05	-1.10535e-08	2.37167
1.1e-08	6.72598	-2.94365e-13	16.3	8.06166e-12	1.22171e-05	-1.10535e-08	2.37167
1.1e-08	6.68036	4.28491e-13	16.2	9.01145e-12	1.18827e-05	-1.10535e-08	2.37167
1.09999e-08	6.6358	-1.22059e-13	16.1	-1.50068e-11	1.18827e-05	-1.10535e-08	2.37167
1.09999e-08	6.62124	-2.11949e-14	16	2.22005e-12	1.2468e-05	-1.10535e-08	2.37167
1.09995e-08	6.5822	1.55317e-13	15.9	2.36281e-11	1.16318e-05	-1.10535e-08	2.37167
1.09999e-08	6.55444	2.51976e-13	15.8	-1.0989e-11	1.13809e-05	-1.10535e-08	2.37167
1.1e-08	6.56367	1.21694e-13	15.7	-7.09156e-13	1.17154e-05	-1.10536e-08	2.37167
1.10002e-08	6.51455	1.13291e-13	15.6	3.70596e-11	1.28861e-05	-1.10535e-08	2.37167
1.1e-08	6.51052	-1.01044e-13	15.5	1.62525e-11	1.1799e-05	-1.10535e-08	2.37167
1.09999e-08	6.48611	1.21694e-13	15.4	1.34536e-11	1.20499e-05	-1.10535e-08	2.37167
1.09999e-08	6.45991	3.34385e-14	15.3	6.96058e-12	1.22171e-05	-1.10535e-08	2.37167
1.09999e-08	6.41614	5.33552e-13	15.2	3.0367e-13	1.13809e-05	-1.10535e-08	2.37167
1.09998e-08	6.40816	3.82257e-13	15.1	-4.42435e-12	1.20499e-05	-1.10535e-08	2.37167
1.09997e-08	6.3188	2.18357e-13	15	-4.88245e-12	1.23008e-05	-1.10535e-08	2.37167
1.09999e-08	6.29366	1.24276e-14	14.9	1.38276e-11	1.16318e-05	-1.10535e-08	2.37167
1.10002e-08	6.26155	-1.01044e-13	14.8	-3.50369e-11	1.19662e-05	-1.10535e-08	2.37167
1.09998e-08	6.28008	-9.68427e-14	14.7	-5.78876e-13	1.23844e-05	-1.10535e-08	2.37167
1.10002e-08	6.21035	-2.9857e-13	14.6	5.28529e-11	1.19662e-05	-1.10536e-08	2.37167
1.09999e-08	6.17359	4.605e-14	14.5	2.68557e-11	1.19662e-05	-1.10535e-08	2.37167
1.09999e-08	6.14233	1.51115e-13	14.4	1.26383e-11	1.23008e-05	-1.10535e-08	2.37167
1.09998e-08	6.14489	1.80533e-13	14.3	5.68433e-13	1.1799e-05	-1.10535e-08	2.37167
1.09998e-08	6.08609	-3.38028e-14	14.2	6.39323e-12	1.12973e-05	-1.10535e-08	2.37167
1.09998e-08	6.07798	-3.32189e-13	14.1	3.97254e-12	1.13809e-05	-1.10535e-08	2.37167
1.09998e-08	6.03122	3.82257e-13	14	4.28773e-12	1.18827e-05	-1.10535e-08	2.37167
1.09998e-08	6.00212	4.11678e-13	13.9	5.72502e-12	1.13809e-05	-1.10535e-08	2.37167
1.09999e-08	5.96968	2.08306e-14	13.8	-3.77981e-11	1.12973e-05	-1.10536e-08	2.37167
1.09996e-08	5.9826	2.7299e-13	13.7	-9.69722e-13	1.19662e-05	-1.10535e-08	2.37167
1.09999e-08	5.93858	-1.47275e-13	13.6	5.27437e-11	1.17154e-05	-1.10535e-08	2.37167
1.09996e-08	5.93199	-4.20445e-13	13.5	1.45799e-11	1.26353e-05	-1.10535e-08	2.37167
1.09999e-08	5.88788	-8.84397e-14	13.4	8.62481e-12	1.33043e-05	-1.10535e-08	2.37167
1.09995e-08	5.83385	-4.38538e-15	13.3	8.48613e-12	1.22171e-05	-1.10536e-08	2.37167
1.09998e-08	5.8003	4.6211e-13	13.2	1.39159e-11	1.18827e-05	-1.10535e-08	2.37167
1.09995e-08	5.76723	2.47774e-13	13.1	1.57285e-12	1.05446e-05	-1.10536e-08	2.37167
1.1e-08	5.72724	4.1845e-14	13	1.77038e-12	1.17154e-05	-1.10536e-08	2.37167
1.09999e-08	5.6987	4.605e-14	12.9	4.96435e-12	1.15481e-05	-1.10536e-08	2.37167
1.09998e-08	5.67464	5.58772e-13	12.8	-2.72577e-11	1.16318e-05	-1.10536e-08	2.37167
1.09997e-08	5.64024	1.88936e-13	12.7	4.96015e-12	1.27189e-05	-1.10535e-08	2.37167
1.09998e-08	5.62621	6.70609e-14	12.6	4.0926e-11	1.12136e-05	-1.10535e-08	2.37167
1.09995e-08	5.61421	1.13291e-13	12.5	6.80088e-12	1.19662e-05	-1.10536e-08	2.37167
1.10002e-08	5.57457	8.80754e-14	12.4	9.80994e-12	1.2468e-05	-1.10535e-08	2.37167
1.09998e-08	5.58741	-2.14516e-13	12.3	1.49623e-11	1.2468e-05	-1.10535e-08	2.37167
1.09998e-08	5.56014	2.50355e-14	12.2	3.57749e-12	1.113e-05	-1.10536e-08	2.37167
1.09999e-08	5.49046	7.96689e-14	12.1	3.71198e-12	1.07955e-05	-1.10536e-08	2.37167
1.09999e-08	5.46465	5.4453e-14	12	7.91457e-12	1.07955e-05	-1.10535e-08	2.37167
1.09999e-08	5.43291	2.01547e-13	11.9	3.84646e-12	1.15481e-05	-1.10536e-08	2.37167
1.09999e-08	5.40838	4.45297e-13	11.8	-2.2101e-11	1.17154e-05	-1.10535e-08	2.37167
1.09999e-08	5.37702	1.30101e-13	11.7	2.73697e-12	1.18827e-05	-1.10535e-08	2.37167
1.09998e-08	5.35639	8.80754e-14	11.6	3.49247e-11	1.13809e-05	-1.10536e-08	2.37167
1.09998e-08	5.33861	1.4691e-13	11.5	-4.73115e-12	1.16318e-05	-1.10535e-08	2.37167
1.09999e-08	5.32712	3.86462e-13	11.4	6.30498e-12	1.25516e-05	-1.10536e-08	2.37167
1.09999e-08	5.27315	-8.84397e-14	11.3	3.13693e-11	1.20499e-05	-1.10536e-08	2.37167
1.09999e-08	5.23215	3.69652e-13	11.2	3.93051e-12	1.10464e-05	-1.10536e-08	2.37167
1.09999e-08	5.20147	2.56177e-13	11.1	1.62399e-11	1.07955e-05	-1.10536e-08	2.37167
1.09997e-08	5.17457	2.0995e-13	11	6.19151e-12	1.113e-05	-1.10536e-08	2.37167
1.09995e-08	5.18559	-4.64108e-14	10.9	-2.945e-12	1.12136e-05	-1.10535e-08	2.37167
1.09999e-08	5.1241	1.4691e-13	10.8	-1.07452e-11	1.13809e-05	-1.10536e-08	2.37167
1.09999e-08	5.0838	-6.89414e-13	10.7	4.41801e-12	1.113e-05	-1.10536e-08	2.37167
1.09998e-08	5.05702	-2.11949e-14	10.6	3.20795e-11	1.13809e-05	-1.10536e-08	2.37167
1.09998e-08	5.02622	-1.93505e-13	10.5	-2.22186e-11	1.18827e-05	-1.10536e-08	2.37167
1.09999e-08	4.99324	-3.27988e-13	10.4	5.71241e-12	1.29698e-05	-1.10536e-08	2.37167
1.1e-08	4.97736	2.05749e-13	10.3	3.72445e-11	1.15481e-05	-1.10536e-08	2.37167
1.09999e-08	4.94638	-5.67539e-13	10.2	6.83871e-12	1.12136e-05	-1.10536e-08	2.37167
1.09998e-08	4.90298	1.21694e-13	10.1	3.38417e-12	1.07955e-05	-1.10536e-08	2.37167
1.09999e-08	4.87846	1.55317e-13	10	1.66951e-12	1.08791e-05	-1.10536e-08	2.37167
1.1e-08	4.86168	-1.69899e-14	9.9	3.75114e-13	1.16318e-05	-1.10536e-08	2.37167
1.1e-08	4.84502	8.80754e-14	9.8	4.08601e-12	1.13809e-05	-1.10536e-08	2.37167
1.09998e-08	4.81497	-2.5234e-13	9.7	1.22475e-11	1.17154e-05	-1.10536e-08	2.37167
1.10004e-08	4.77687	-4.96093e-13	9.6	1.65845e-11	1.10464e-05	-1.10536e-08	2.37167
1.09999e-08	4.76008	-3.23786e-13	9.5	-2.4694e-11	1.21335e-05	-1.10536e-08	2.37167
1.09997e-08	4.72275	1.38507e-13	9.4	1.03143e-11	1.19662e-05	-1.10536e-08	2.37167
1.09997e-08	4.69197	-5.06123e-14	9.3	4.46117e-11	1.12136e-05	-1.10536e-08	2.37167
1.09997e-08	4.66951	3.23422e-13	9.2	4.05239e-12	1.23008e-05	-1.10536e-08	2.37167
1.10005e-08	4.57702	-3.9943e-13	9.1	-8.64654e-13	1.20499e-05	-1.10536e-08	2.37166
1.10001e-08	4.57231	-2.06109e-13	9	-3.91582e-12	1.21335e-05	-1.10536e-08	2.37166
1.09997e-08	4.54312	4.02109e-15	8.9	6.76726e-12	1.16318e-05	-1.10536e-08	2.37165
1.09998e-08	4.5429	-4.64108e-14	8.8	-2.323e-12	1.07119e-05	-1.10536e-08	2.37164
1.09998e-08	4.52159	5.86545e-14	8.7	5.09043e-12	1.12136e-05	-1.10536e-08	2.37162
1.09998e-08	4.46552	-5.06123e-14	8.6	1.61937e-11	1.12973e-05	-1.10536e-08	2.3677
1.09995e-08	4.42908	1.24276e-14	8.5	-1.49926e-12	1.14645e-05	-1.10536e-08	2.36768
1.09997e-08	4.39597	6.76442e-13	8.4	9.24259e-12	1.16318e-05	-1.10536e-08	2.36765
1.09998e-08	4.4098	4.32692e-13	8.3	3.13272e-11	1.07955e-05	-1.10536e-08	2.36761
1.09997e-08	4.3383	1.4691e-13	8.2	-6.95859e-12	1.12973e-05	-1.10537e-08	2.36757
1.09997e-08	4.31402	4.1845e-14	8.1	8.78031e-12	1.21335e-05	-1.10536e-08	2.3675
1.09998e-08	4.27137	-1.5148e-13	8	1.74419e-11	1.23844e-05	-1.10537e-08	2.36737
1.10001e-08	4.24267	9.22769e-14	7.9	-3.71409e-12	1.12136e-05	-1.10537e-08	2.36698
1.10002e-08	4.21717	5.83988e-13	7.8	5.15137e-14	1.07119e-05	-1.10537e-08	2.37112
1.09997e-08	4.22333	2.98206e-13	7.7	2.36714e-12	1.07955e-05	-1.10537e-08	2.34997
1.10002e-08	4.15667	-4.22093e-14	7.6	2.08922e-11	1.09627e-05	-1.10537e-08	2.32154
1.09998e-08	4.11853	-4.03635e-13	7.5	-8.96328e-12	1.20499e-05	-1.10537e-08	2.29279
1.09993e-08	4.11094	-1.5148e-13	7.4	2.27889e-12	1.13809e-05	-1.10537e-08	2.26415
1.09998e-08	4.06022	1.24276e-14	7.3	2.66708e-11	9.79198e-06	-1.10537e-08	2.23548
1.09998e-08	4.04331	-1.4307e-13	7.2	-6.34499e-12	1.12973e-05	-1.10537e-08	2.20679
1.10004e-08	4.02403	1.38507e-13	7.1	5.19129e-12	1.1799e-05	-1.10537e-08	2.178
1.10002e-08	4.01471	1.93137e-13	7	1.72107e-11	1.20499e-05	-1.10537e-08	2.14945
1.09999e-08	3.99433	2.22558e-13	6.9	-1.35217e-12	1.07119e-05	-1.10537e-08	2.12074
1.09998e-08	3.96354	2.08306e-14	6.8	8.22136e-12	1.02101e-05	-1.10537e-08	2.09227
1.09998e-08	3.9247	4.9153e-13	6.7	1.69418e-11	1.23844e-05	-1.10538e-08	2.06376
1.09998e-08	3.86439	-3.38028e-14	6.6	1.29283e-11	1.15481e-05	-1.10537e-08	2.03536
1.10001e-08	3.87528	8.80754e-14	6.5	-1.36115e-11	1.21335e-05	-1.10538e-08	2.00674
1.09998e-08	3.83108	-5.06123e-14	6.4	1.47984e-11	1.10464e-05	-1.10537e-08	1.97823
1.09998e-08	3.80713	4.57908e-13	6.3	2.90704e-11	1.15481e-05	-1.10538e-08	1.94956
1.09996e-08	3.75718	-9.26412e-14	6.2	-1.36325e-11	1.19662e-05	-1.10538e-08	1.92109
1.09997e-08	3.72064	5.86545e-14	6.1	4.27092e-12	1.26353e-05	-1.10538e-08	1.89242
1.09998e-08	3.69272	2.18357e-13	6	1.98878e-11	1.2468e-05	-1.10537e-08	1.86375
1.09998e-08	3.66268	8.38704e-14	5.9	4.06079e-12	1.17154e-05	-1.10538e-08	1.83511
1.09996e-08	3.63979	-1.893e-13	5.8	1.53322e-11	1.09627e-05	-1.10538e-08	1.8065
1.09999e-08	3.6088	1.97342e-13	5.7	1.83874e-11	1.21335e-05	-1.10538e-08	1.77775
1.09999e-08	3.57881	6.21812e-13	5.6	-1.58332e-12	1.23844e-05	-1.10538e-08	1.74908
1.09998e-08	3.55482	1.4691e-13	5.5	-1.37922e-11	1.19662e-05	-1.10538e-08	1.72045
1.09998e-08	3.55501	2.3517e-13	5.4	6.0234e-12	1.12973e-05	-1.10538e-08	1.6917
1.09999e-08	3.50369	1.67921e-13	5.3	2.16319e-11	1.12136e-05	-1.10538e-08	1.66325
1.09998e-08	3.46761	6.2856e-14	5.2	-1.56582e-11	1.1799e-05	-1.10538e-08	1.63474
1.09998e-08	3.43776	9.22769e-14	5.1	1.71897e-11	1.15481e-05	-1.10539e-08	1.60618
1.09998e-08	3.40143	9.64784e-14	5	1.98962e-11	1.29698e-05	-1.10538e-08	1.57778
1.09998e-08	3.3786	3.10814e-13	4.9	7.87255e-12	1.1799e-05	-1.10539e-08	1.5492
1.09998e-08	3.34454	-1.85098e-13	4.8	1.98373e-11	1.12136e-05	-1.10538e-08	1.52077
1.09998e-08	3.30172	-2.96013e-14	4.7	1.20667e-11	1.30534e-05	-1.10539e-08	1.49217
1.09997e-08	3.32867	-1.17854e-13	4.6	6.70002e-12	1.23008e-05	-1.10538e-08	1.46343
1.09998e-08	3.24777	-1.93505e-13	4.5	-1.48135e-11	1.16318e-05	-1.10539e-08	1.43475
1.09997e-08	3.23302	-1.64084e-13	4.4	5.34679e-12	1.17154e-05	-1.10539e-08	1.40598
1.09998e-08	3.20631	-4.6247e-13	4.3	1.78285e-11	1.1799e-05	-1.10539e-08	1.37729
1.09997e-08	3.21996	-1.69899e-14	4.2	-1.64609e-11	1.18827e-05	-1.10539e-08	1.34843
1.09998e-08	3.18339	1.84734e-13	4.1	1.31229e-12	1.23008e-05	-1.10539e-08	1.31969
1.09994e-08	3.15022	1.7213e-13	4	2.46829e-11	1.28025e-05	-1.10539e-08	1.29093
1.1e-08	3.11849	-1.38868e-13	3.9	1.98163e-11	1.19662e-05	-1.10539e-08	1.26234
1.10001e-08	3.0924	3.94868e-13	3.8	2.27792e-11	1.17154e-05	-1.10539e-08	1.23352
1.10001e-08	3.03667	-8.84397e-14	3.7	1.22012e-11	1.20499e-05	-1.10539e-08	1.20501
1.09996e-08	3.01829	1.93137e-13	3.6	1.50561e-12	1.16318e-05	-1.10539e-08	1.17604
1.09998e-08	3.02988	8.80754e-14	3.5	-8.66909e-12	1.23844e-05	-1.10539e-08	1.14723
1.09997e-08	2.97312	9.22769e-14	3.4	8.01543e-12	1.16318e-05	-1.10539e-08	1.11859
1.1e-08	2.96567	3.27623e-13	3.3	2.0266e-11	1.10464e-05	-1.10539e-08	1.08976
1.09996e-08	2.88963	1.42709e-13	3.2	-2.17984e-11	1.22171e-05	-1.10539e-08	1.06105
1.09998e-08	2.86935	-6.89414e-13	3.1	1.42997e-12	1.27189e-05	-1.10539e-08	1.03229
1.09999e-08	2.83797	-8.58688e-15	3	3.98963e-11	1.27189e-05	-1.10539e-08	1.00359
1.09999e-08	2.81073	3.27623e-13	2.9	1.22601e-11	1.21335e-05	-1.1054e-08	0.974926
1.10003e-08	2.78609	1.51115e-13	2.8	7.97341e-12	1.20499e-05	-1.10539e-08	0.946311
1.09998e-08	2.73685	4.03271e-13	2.7	4.38019e-12	1.1799e-05	-1.1054e-08	0.917676
1.09998e-08	2.70967	4.78919e-13	2.6	8.75509e-12	1.18827e-05	-1.10539e-08	0.888991
1.09998e-08	2.69302	6.04999e-13	2.5	-9.766e-12	1.17154e-05	-1.1054e-08	0.860392
1.09994e-08	2.70756	1.66291e-14	2.4	4.43482e-12	1.26353e-05	-1.1054e-08	0.831739
1.09997e-08	2.68713	4.36894e-13	2.3	1.7673e-11	1.1799e-05	-1.1054e-08	0.80315
1.09995e-08	2.62428	2.08306e-14	2.2	-2.65348e-11	1.13809e-05	-1.1054e-08	0.774503
1.09998e-08	2.58557	-8.00297e-14	2.1	1.48867e-11	1.23008e-05	-1.1054e-08	0.74598
1.1e-08	2.55357	2.77191e-13	2	4.21489e-11	1.25516e-05	-1.1054e-08	0.717376
1.09998e-08	2.55029	2.68788e-13	1.9	6.6664e-12	1.29698e-05	-1.1054e-08	0.688767
1.09996e-08	2.51727	2.68788e-13	1.8	1.02722e-11	1.12136e-05	-1.1054e-08	0.660049
1.09996e-08	2.45908	6.30215e-13	1.7	1.43572e-11	1.09627e-05	-1.1054e-08	0.631468
1.09997e-08	2.42905	8.31942e-13	1.6	4.29614e-12	1.1799e-05	-1.10541e-08	0.602725
1.1e-08	2.40664	1.13291e-13	1.5	-1.17161e-11	1.19662e-05	-1.10541e-08	0.573915
1.09998e-08	2.3793	1.84734e-13	1.4	6.83871e-12	1.14645e-05	-1.10541e-08	0.545139
1.10001e-08	2.34739	4.87322e-13	1.3	1.74419e-11	1.13809e-05	-1.10541e-08	0.516573
1.09997e-08	2.32373	3.34385e-14	1.2	-2.36349e-11	1.18827e-05	-1.10541e-08	0.488011
1.09998e-08	2.29245	1.38507e-13	1.1	1.73284e-11	1.17154e-05	-1.10541e-08	0.459561
1.09998e-08	2.26667	2.51976e-13	1	4.16362e-11	1.2468e-05	-1.10541e-08	0.430988
1.09996e-08	2.23208	3.06612e-13	0.9	-3.15513e-12	1.18827e-05	-1.10541e-08	0.402613
1.09996e-08	2.19866	-1.64084e-13	0.8	5.5317e-12	1.06283e-05	-1.10541e-08	0.374061
1.09998e-08	2.17673	2.81396e-13	0.7	5.35519e-12	1.09627e-05	-1.10541e-08	0.345361
1.09994e-08	2.14017	-5.48138e-14	0.6	3.15303e-12	1.16318e-05	-1.10541e-08	0.31696
1.09997e-08	2.10627	5.58772e-13	0.5	-5.7356e-12	1.15481e-05	-1.10541e-08	0.288399
1.09997e-08	2.08356	1.88936e-13	0.4	1.4685e-11	1.07955e-05	-1.10541e-08	0.259871
1.09997e-08	2.06388	-6.32237e-14	0.3	1.32477e-11	1.12136e-05	-1.10541e-08	0.231298
1.09991e-08	2.03411	-5.48138e-14	0.2	-1.5343e-11	1.10464e-05	-1.10541e-08	0.20294
1.09994e-08	1.99395	-1.38868e-13	0.1	2.20983e-11	1.25516e-05	-1.10541e-08	0.174471
1.1e-08	1.98544	9.79033e-13	0	3.0991e-11	1.22171e-05	-1.10542e-08	0.144717

## Sheet: Settings
==================================
Run520
==================================
Test Name	3T_actuation#1@1
Mode	Sweeping
Speed	Normal
Sweep Delay	0
Hold Time	0
Site Coordinate	0,0
Last Executed	08/11/2022 11:25:51
Clarius+ Version	V1.6.1
Execution Time	00:00:01:34
Interlock	High Voltage Disabled
Device Terminal	A	B	C	D
Instrument	SMU2	SMU1	SMU4	SMU3
Name	Drain1V	Gate1V	ChuckV	SourceV
Operation Mode	Voltage Bias	Voltage Linear Sweep	Voltage Bias	Voltage Bias
Master/Subordinate	N/A	Master	N/A	N/A
Start/Bias	10	0	0	0
Stop	N/A	40	N/A	N/A
Step	N/A	0.1	N/A	N/A
Number of Points	0	802	0	0
Compliance	1.1e-08	1.1e-08	1.1e-08	1.1e-08
Measure Current	Measured	Measured	Measured	Measured
Measure Voltage	Measured	Programmed	Measured	Measured
Current Range	100nA	100nA	100nA	100nA
Voltage Range	Best Fixed	Best Fixed	Best Fixed	Best Fixed
AC Measure I Range	N/A	N/A	N/A	N/A
Dual Sweep	N/A	Enabled	N/A	N/A
Pulse Mode	Disabled	Disabled	Disabled	Disabled
Pulse On Time	N/A	N/A	N/A	N/A
Pulse Off Time	N/A	N/A	N/A	N/A
Pulse Base Voltage	N/A	N/A	N/A	N/A
Presoak	N/A	N/A	N/A	N/A
Frequency	N/A	N/A	N/A	N/A
Start Frequency	N/A	N/A	N/A	N/A
Stop Frequency	N/A	N/A	N/A	N/A
Frequency Points	N/A	N/A	N/A	N/A
AC Drive Signal	N/A	N/A	N/A	N/A
Overvoltage Protection	OFF	OFF	OFF	OFF
Compensation	NA
CVU Path	Direct
Formulas
VGS = GATEV-SOURCE1V
