# Supplementary material for: Volatile and non-volatile nano-electromechanical switches fabricated in a CMOS-compatible silicon-on-insulator foundry process
Source: Microsyst Nanoeng. 2025 Jul 11;11:140. doi: 10.1038/s41378-025-00964-w (PMC12254297; doi:10.1038/s41378-025-00964-w)
Supplement: Supplementary file 1 — All Dataset [file 41378_2025_964_MOESM1_ESM.zip › Data Set/7-T/80 nm/ccw/T3.xls]

## Sheet: Run243
DrainI	DrainV	GateI	GateV	ChuckI	ChuckV	SourceI	SourceV	#REF ERROR! VGS
1.21035e-12	10.0008	-5.0836e-12	0	8.90072e-11	9.09702e-06	2.1069e-11	1.03747e-05
1.16794e-12	10.0008	-5.12559e-12	0.05	8.24013e-11	1.01005e-05	2.40794e-11	1.03747e-05
6.16521e-13	10.0008	-6.42847e-12	0.1	9.1153e-11	1.01005e-05	2.36554e-11	1.00402e-05
6.50868e-14	10.0008	-6.00819e-12	0.15	7.51223e-11	1.05185e-05	2.17474e-11	1.00402e-05
-2.14061e-12	10.0008	-3.31848e-12	0.2	5.25278e-11	1.02677e-05	2.03482e-11	1.08765e-05
-6.13593e-13	10.0008	-5.37781e-12	0.25	5.68195e-11	9.26426e-06	2.60297e-11	1.00402e-05
-6.13593e-13	10.0008	-4.24305e-12	0.3	1.29273e-10	1.02677e-05	2.0857e-11	1.03747e-05
-1.20742e-12	10.0008	-3.90682e-12	0.35	9.26256e-11	9.09702e-06	2.2765e-11	1.07092e-05
6.50868e-14	10.0008	-2.98225e-12	0.4	6.88952e-11	1.05185e-05	2.34434e-11	1.0542e-05
1.76177e-12	10.0008	-3.73876e-12	0.45	6.73804e-11	1.0853e-05	2.61993e-11	1.07092e-05
-1.37709e-12	10.0008	-4.28507e-12	0.5	6.05642e-11	1.02677e-05	2.24258e-11	1.02911e-05
-1.67401e-12	10.0008	-3.8228e-12	0.55	3.62026e-11	9.93321e-06	2.3613e-11	1.0542e-05
-2.52234e-12	10.0008	-2.43591e-12	0.6	7.87828e-11	9.68236e-06	2.4249e-11	1.07928e-05
-3.07378e-12	10.0008	-4.45319e-12	0.65	7.65108e-11	9.68236e-06	2.16626e-11	1.04583e-05
-1.67401e-12	10.0008	-2.09971e-12	0.7	6.41406e-11	9.93321e-06	2.31042e-11	1.06256e-05
-1.92851e-12	10.0008	-8.80934e-13	0.75	1.89693e-10	9.4315e-06	2.44186e-11	9.70569e-06
-2.31026e-12	10.0008	-2.30985e-12	0.8	1.47408e-10	9.34788e-06	2.05602e-11	1.03747e-05
-1.67401e-12	10.0008	1.59867e-12	0.85	5.24437e-11	9.76597e-06	2.2341e-11	1.08765e-05
-3.28586e-12	10.0008	-6.00819e-12	0.9	4.92039e-11	1.0853e-05	2.19594e-11	1.07928e-05
-3.28586e-12	10.0008	-2.51998e-12	0.95	6.95684e-11	1.01841e-05	2.1281e-11	1.14618e-05
-4.04937e-12	10.0008	-3.9489e-12	1	6.86427e-11	1.01841e-05	2.28922e-11	1.00402e-05
-3.03137e-12	10.0008	-5.75603e-12	1.05	7.33131e-11	1.01005e-05	2.13234e-11	1.03747e-05
-2.39511e-12	10.0008	-2.64602e-12	1.1	-2.46804e-11	9.93321e-06	1.90762e-11	1.07092e-05
-2.52234e-12	10.0008	-5.25169e-12	1.15	1.53255e-12	9.93321e-06	2.35282e-11	9.87295e-06
-1.84369e-12	10.0008	-3.15037e-12	1.2	6.69176e-11	9.93321e-06	2.34434e-11	1.04583e-05
-4.21904e-12	10.0008	9.68225e-13	1.25	7.26399e-11	8.67892e-06	2.20442e-11	1.02911e-05
-4.77048e-12	10.0008	-1.13309e-12	1.3	8.278e-11	1.01841e-05	2.1493e-11	9.70569e-06
-3.45554e-12	10.0008	-2.60403e-12	1.35	7.25136e-11	9.76597e-06	2.16202e-11	1.09601e-05
-3.1162e-12	10.0008	-2.08472e-13	1.4	7.84462e-11	1.01005e-05	1.96698e-11	9.95657e-06
-3.96454e-12	10.0008	-7.18495e-12	1.45	7.17563e-11	9.76597e-06	2.35706e-11	9.95657e-06
-2.09818e-12	10.0008	-5.5459e-12	1.5	6.3804e-11	9.18064e-06	2.28922e-11	1.02911e-05
-3.92211e-12	10.0008	-3.52862e-12	1.55	4.39445e-11	9.93321e-06	2.15354e-11	1.0542e-05
-4.47353e-12	10.0008	-8.24341e-14	1.6	6.1532e-11	1.16056e-05	2.45034e-11	9.70569e-06
-2.90411e-12	10.0008	1.22041e-12	1.65	8.06762e-11	9.59873e-06	2.39946e-11	1.02911e-05
-4.17662e-12	10.0008	1.09432e-12	1.7	9.24573e-11	9.26426e-06	2.33162e-11	9.95657e-06
-4.89771e-12	10.0008	-5.44703e-13	1.75	1.2191e-10	8.92978e-06	2.1493e-11	9.62208e-06
-3.07378e-12	10.0008	-7.96863e-13	1.8	8.20647e-11	8.84616e-06	2.54785e-11	9.62208e-06
-4.26145e-12	10.0008	-2.43591e-12	1.85	7.41966e-11	9.76597e-06	2.37826e-11	1.00402e-05
-3.37069e-12	10.0008	-8.23561e-12	1.9	7.44912e-11	9.76597e-06	2.4249e-11	9.70569e-06
-3.75246e-12	10.0008	-4.28507e-12	1.95	7.31448e-11	1.01005e-05	2.26802e-11	1.06256e-05
-3.03137e-12	10.0008	-7.60522e-12	2	4.60482e-11	9.68236e-06	2.42066e-11	1.02074e-05
-5.95812e-12	10.0008	-1.72146e-12	2.05	8.62302e-11	9.68236e-06	1.92034e-11	1.02911e-05
-2.73444e-12	10.0008	-5.16767e-12	2.1	3.09853e-11	1.01841e-05	2.57329e-11	1.02074e-05
-4.04937e-12	10.0008	-6.26035e-12	2.15	8.94279e-11	9.59873e-06	2.24258e-11	1.09601e-05
-4.13419e-12	10.0008	-4.66333e-12	2.2	6.98629e-11	9.84959e-06	2.4037e-11	9.95657e-06
-4.68563e-12	10.0008	-5.37781e-12	2.25	7.76889e-11	8.51168e-06	2.3401e-11	1.03747e-05
-3.1162e-12	10.0008	-4.6213e-12	2.3	7.25557e-11	9.34788e-06	2.51393e-11	1.09601e-05
-6.97614e-12	10.0008	-3.73876e-12	2.35	1.02051e-10	9.59873e-06	1.72954e-11	9.87295e-06
-4.0918e-12	10.0008	-5.71398e-12	2.4	7.57534e-11	9.93321e-06	2.24258e-11	1.01238e-05
-3.75246e-12	10.0008	-8.31965e-12	2.45	8.3916e-11	9.84959e-06	2.73441e-11	1.09601e-05
-4.04937e-12	10.0008	-5.67196e-12	2.5	1.52331e-10	9.68236e-06	2.50121e-11	9.95657e-06
-5.57639e-12	10.0008	-9.64978e-13	2.55	7.09148e-11	1.01841e-05	2.34434e-11	1.02911e-05
-3.07378e-12	10.0008	-3.10835e-12	2.6	3.919e-11	9.84959e-06	2.79801e-11	1.02074e-05
-5.06739e-12	10.0008	-7.56317e-12	2.65	7.74364e-11	8.92978e-06	2.09418e-11	9.95657e-06
-4.30388e-12	10.0008	-4.57928e-12	2.7	5.27382e-11	9.34788e-06	2.31042e-11	1.00402e-05
-3.79488e-12	10.0008	-5.96617e-12	2.75	8.67772e-11	9.68236e-06	2.43761e-11	1.02074e-05
-4.60079e-12	10.0008	-5.84008e-12	2.8	6.95684e-11	9.76597e-06	1.9161e-11	1.11274e-05
-4.60079e-12	10.0008	-4.78942e-12	2.85	8.76951e-12	9.93321e-06	2.20018e-11	1.01238e-05
-1.41952e-12	10.0008	-1.46932e-12	2.9	9.07743e-11	9.0134e-06	2.78529e-11	1.02911e-05
-4.13419e-12	10.0008	-1.84752e-12	2.95	1.15346e-10	1.00168e-05	2.3189e-11	1.01238e-05
-4.17662e-12	10.0008	-2.2678e-12	3	6.17003e-11	9.93321e-06	2.47578e-11	1.02911e-05
-2.60719e-12	10.0008	-4.6213e-12	3.05	7.59638e-11	9.26426e-06	2.55633e-11	1.11274e-05
-2.94652e-12	10.0008	-6.00819e-12	3.1	5.23175e-11	9.4315e-06	2.22562e-11	9.95657e-06
-4.55837e-12	10.0008	-4.20103e-12	3.15	5.30328e-11	9.26426e-06	2.2765e-11	1.09601e-05
-2.73444e-12	10.0008	-5.29371e-12	3.2	6.46455e-11	9.18064e-06	2.45457e-11	1.02074e-05
-5.40673e-12	10.0008	-6.09224e-12	3.25	8.08866e-11	8.51168e-06	2.39098e-11	9.87295e-06
-6.25507e-12	10.0008	-4.70535e-12	3.3	7.37759e-11	9.34788e-06	2.2341e-11	1.11274e-05
-2.81929e-12	10.0008	-7.56317e-12	3.35	6.8264e-11	9.09702e-06	2.65385e-11	1.08765e-05
-5.53396e-12	10.0008	-7.31101e-12	3.4	1.51026e-10	8.42806e-06	2.27226e-11	1.0542e-05
-4.21904e-12	10.0008	-7.81536e-12	3.45	1.2536e-10	9.26426e-06	2.46305e-11	1.07928e-05
-3.75246e-12	10.0008	-3.44455e-12	3.5	1.00199e-10	9.18064e-06	2.63689e-11	1.10437e-05
-5.66122e-12	10.0008	-2.14173e-12	3.55	6.88952e-11	8.92978e-06	2.31466e-11	1.10437e-05
-4.00696e-12	10.0008	-3.02428e-12	3.6	5.19388e-11	1.02677e-05	2.30194e-11	1.06256e-05
-4.0918e-12	10.0008	-4.03291e-12	3.65	5.51365e-11	1.04349e-05	2.31042e-11	1.02074e-05
-4.55837e-12	10.0008	7.58116e-13	3.7	5.0929e-11	9.59873e-06	2.21714e-11	1.02074e-05
-5.02497e-12	10.0008	8.00165e-13	3.75	-2.1693e-11	9.59873e-06	2.32738e-11	1.07928e-05
-3.49794e-12	10.0008	-5.86725e-13	3.8	2.79138e-11	9.26426e-06	2.3825e-11	1.09601e-05
-4.68563e-12	10.0008	8.42187e-13	3.85	6.11954e-11	9.4315e-06	2.25106e-11	1.0542e-05
-6.6368e-12	10.0008	-4.03844e-14	3.9	7.10831e-11	8.67892e-06	1.88642e-11	1.00402e-05
-3.6252e-12	10.0008	-3.02428e-12	3.95	2.35379e-11	9.09702e-06	2.18322e-11	1.02911e-05
-4.55837e-12	10.0008	-5.5459e-12	4	7.13776e-11	9.59873e-06	2.22138e-11	1.06256e-05
-4.55837e-12	10.0008	-3.48657e-12	4.05	9.16158e-11	9.59873e-06	2.22562e-11	1.04583e-05
-4.00696e-12	10.0008	8.00165e-13	4.1	8.06342e-11	1.00168e-05	2.23834e-11	1.0542e-05
-5.36431e-12	10.0008	-7.54841e-13	4.15	8.28642e-11	9.76597e-06	2.42066e-11	1.10437e-05
-5.15221e-12	10.0008	-3.48657e-12	4.2	1.02682e-10	8.67892e-06	2.06874e-11	1.06256e-05
-3.8797e-12	10.0008	-9.64978e-13	4.25	6.47297e-11	9.51512e-06	2.14506e-11	1.04583e-05
-3.49794e-12	10.0008	-5.33579e-12	4.3	8.32008e-11	9.26426e-06	2.21714e-11	1.07928e-05
-7.06098e-12	10.0008	-2.05766e-12	4.35	7.13776e-11	9.84959e-06	2.13234e-11	1.07928e-05
-4.72805e-12	10.0008	-3.73876e-12	4.4	1.10129e-10	9.26426e-06	2.2977e-11	1.03747e-05
-4.26145e-12	10.0008	-1.21714e-12	4.45	1.01209e-10	1.02677e-05	2.4037e-11	1.02074e-05
-6.46715e-12	10.0008	1.69753e-13	4.5	7.20508e-11	8.76254e-06	1.70834e-11	1.07928e-05
-5.66122e-12	10.0008	-4.49521e-12	4.55	6.62444e-11	1.02677e-05	2.15354e-11	1.07092e-05
-4.47353e-12	10.0008	-1.007e-12	4.6	8.11812e-11	9.4315e-06	2.23834e-11	1.04583e-05
-5.32188e-12	10.0008	-2.2678e-12	4.65	8.41264e-11	9.4315e-06	2.13234e-11	1.0542e-05
-5.10979e-12	10.0008	-1.59536e-12	4.7	6.02697e-11	9.34788e-06	2.18322e-11	1.04583e-05
-2.98894e-12	10.0008	-3.44455e-12	4.75	8.07183e-11	9.93321e-06	2.34434e-11	1.01238e-05
-6.12781e-12	10.0008	-9.22956e-13	4.8	4.44915e-11	9.84959e-06	1.85674e-11	1.00402e-05
-4.8553e-12	10.0008	-1.63738e-12	4.85	6.59078e-11	9.93321e-06	2.08994e-11	1.06256e-05
-5.23705e-12	10.0008	-3.57064e-12	4.9	9.92315e-11	9.34788e-06	2.27226e-11	1.02911e-05
-5.44913e-12	10.0008	1.63758e-15	4.95	8.18964e-11	9.26426e-06	1.91186e-11	9.87295e-06
-4.64322e-12	10.0008	-4.53726e-12	5	8.16861e-11	8.26082e-06	2.14506e-11	1.07928e-05
-2.56477e-12	10.0008	-4.28507e-12	5.05	6.94421e-11	9.26426e-06	2.49273e-11	9.53846e-06
-4.38871e-12	10.0008	-5.5459e-12	5.1	7.27661e-11	9.84959e-06	2.46305e-11	1.01238e-05
-4.8553e-12	10.0008	-2.43591e-12	5.15	1.34322e-10	9.34788e-06	2.35282e-11	1.02074e-05
-5.27947e-12	10.0008	-5.0836e-12	5.2	1.12022e-10	1.00168e-05	2.20866e-11	1.03747e-05
-4.72805e-12	10.0008	-2.14173e-12	5.25	9.59917e-11	9.68236e-06	2.31042e-11	9.95657e-06
-4.64322e-12	10.0008	7.58116e-13	5.3	8.87968e-11	1.04349e-05	2.1493e-11	1.00402e-05
-4.0918e-12	10.0008	6.72593e-12	5.35	2.87974e-11	1.04349e-05	2.38674e-11	1.06256e-05
-4.8553e-12	10.0008	-1.55334e-12	5.4	4.47439e-11	9.4315e-06	2.28498e-11	9.95657e-06
-4.64322e-12	10.0008	-4.60659e-13	5.45	3.25421e-11	1.01005e-05	2.01786e-11	1.0542e-05
-4.47353e-12	10.0008	1.68271e-12	5.5	1.07891e-11	9.18064e-06	2.02634e-11	1.08765e-05
-5.23705e-12	10.0008	5.05956e-13	5.55	2.77034e-11	8.92978e-06	2.23834e-11	9.53846e-06
-6.00055e-12	10.0008	3.79891e-13	5.6	6.6581e-11	9.09702e-06	2.11114e-11	1.06256e-05
-4.47353e-12	10.0008	-2.08472e-13	5.65	4.24718e-11	8.59531e-06	2.25954e-11	9.78931e-06
-4.94013e-12	10.0008	-2.43591e-12	5.7	7.56272e-11	9.18064e-06	2.30194e-11	9.87295e-06
-5.27947e-12	10.0008	-3.23441e-12	5.75	7.12934e-11	9.76597e-06	2.35282e-11	9.53846e-06
-5.61881e-12	10.0008	-3.15037e-12	5.8	7.3818e-11	9.84959e-06	2.03058e-11	9.95657e-06
-4.26145e-12	10.0008	-1.51135e-12	5.85	6.89372e-11	9.59873e-06	1.94154e-11	1.02911e-05
-4.43114e-12	10.0008	-3.15037e-12	5.9	7.26819e-11	9.26426e-06	2.19594e-11	1.00402e-05
-5.23705e-12	10.0008	-1.51135e-12	5.95	7.63004e-11	9.26426e-06	2.26802e-11	1.07928e-05
-5.15221e-12	10.0008	-2.39389e-12	6	9.27098e-11	9.76597e-06	2.30618e-11	9.53846e-06
-5.23705e-12	10.0008	-2.5055e-13	6.05	1.47576e-10	8.67892e-06	2.23834e-11	9.70569e-06
-4.60079e-12	10.0008	8.00165e-13	6.1	1.00872e-10	8.76254e-06	2.25954e-11	9.62208e-06
-2.94652e-12	10.0008	-3.23441e-12	6.15	1.05837e-10	9.51512e-06	2.15778e-11	9.87295e-06
-5.23705e-12	10.0008	-6.70797e-13	6.2	6.47718e-11	9.84959e-06	2.1917e-11	1.00402e-05
-4.60079e-12	10.0008	-5.44703e-13	6.25	6.88952e-11	1.00168e-05	2.1705e-11	1.03747e-05
-5.06739e-12	10.0008	-4.95753e-12	6.3	7.25978e-11	9.51512e-06	2.17898e-11	9.70569e-06
-6.00055e-12	10.0008	-1.72146e-12	6.35	8.40843e-11	9.4315e-06	1.89066e-11	9.87295e-06
-4.21904e-12	10.0008	2.22908e-12	6.4	-1.60549e-11	9.0134e-06	2.39522e-11	9.62208e-06
-4.89771e-12	10.0008	1.97689e-12	6.45	1.1841e-11	9.76597e-06	2.28074e-11	9.12033e-06
-5.49155e-12	10.0008	-4.7474e-12	6.5	5.1931e-12	9.51512e-06	2.20866e-11	9.95657e-06
-5.66122e-12	10.0008	-7.85735e-12	6.55	4.56275e-11	8.84616e-06	2.00514e-11	1.02074e-05
-5.70365e-12	10.0008	-4.1861e-13	6.6	8.28221e-11	9.51512e-06	2.25106e-11	9.87295e-06
-7.52758e-12	10.0008	-3.57064e-12	6.65	1.05921e-10	8.51168e-06	1.81434e-11	9.62208e-06
-5.74604e-12	10.0008	-1.72146e-12	6.7	8.76187e-11	9.18064e-06	2.12386e-11	9.95657e-06
-3.8797e-12	10.0008	-3.15037e-12	6.75	8.14336e-11	9.4315e-06	2.3613e-11	9.95657e-06
-6.21264e-12	10.0008	-3.86483e-12	6.8	8.21068e-11	9.26426e-06	2.16202e-11	9.45482e-06
-4.64322e-12	10.0008	-3.15037e-12	6.85	9.02694e-11	9.76597e-06	2.40794e-11	1.00402e-05
-2.6496e-12	10.0008	-1.17512e-12	6.9	1.07647e-10	1.01841e-05	2.64961e-11	9.95657e-06
-4.98256e-12	10.0008	-4.07493e-12	6.95	9.57813e-11	1.04349e-05	1.90762e-11	1.02074e-05
-4.60079e-12	10.0008	-7.26899e-12	7	6.27101e-11	1.02677e-05	2.11538e-11	9.95657e-06
-4.21904e-12	10.0008	-4.66333e-12	7.05	6.19527e-11	1.02677e-05	2.33586e-11	9.45482e-06
-4.34629e-12	10.0008	-5.4198e-12	7.1	4.73526e-11	9.84959e-06	2.22986e-11	1.02074e-05
-4.38871e-12	10.0008	-4.87346e-12	7.15	7.76468e-11	9.76597e-06	2.13234e-11	9.78931e-06
-3.49794e-12	10.0008	-2.89824e-12	7.2	7.11251e-11	9.51512e-06	2.39522e-11	9.62208e-06
-6.00055e-12	10.0008	-3.69671e-12	7.25	6.13637e-11	9.84959e-06	1.92458e-11	1.02911e-05
-5.53396e-12	10.0008	-6.70797e-13	7.3	5.36218e-11	9.4315e-06	2.1281e-11	9.87295e-06
-4.60079e-12	10.0008	-1.93159e-12	7.35	6.75067e-11	9.68236e-06	2.20018e-11	1.02074e-05
-4.21904e-12	10.0008	-3.48657e-12	7.4	5.69037e-11	9.93321e-06	2.34434e-11	9.78931e-06
-5.32188e-12	10.0008	-6.30238e-12	7.45	6.52346e-11	1.04349e-05	2.13234e-11	9.95657e-06
-3.96454e-12	10.0008	-4.57928e-12	7.5	6.1574e-11	9.68236e-06	2.59449e-11	1.04583e-05
-4.64322e-12	10.0008	-1.17512e-12	7.55	8.07604e-11	9.09702e-06	2.20018e-11	9.62208e-06
-5.15221e-12	10.0008	2.11775e-13	7.6	5.87129e-11	9.0134e-06	2.1069e-11	1.02911e-05
-4.51596e-12	10.0008	-1.42725e-12	7.65	6.90634e-11	9.76597e-06	2.36978e-11	1.00402e-05
-5.36431e-12	10.0008	8.42187e-13	7.7	8.56411e-11	8.76254e-06	2.28922e-11	1.0542e-05
-4.64322e-12	10.0008	-3.27643e-12	7.75	7.74785e-11	9.84959e-06	2.34858e-11	1.03747e-05
-3.6252e-12	10.0008	-1.34323e-12	7.8	1.85822e-10	8.26082e-06	2.58177e-11	1.02911e-05
-3.96454e-12	10.0008	1.47257e-12	7.85	1.46019e-10	9.76597e-06	2.45457e-11	9.78931e-06
-5.23705e-12	10.0008	-6.28747e-13	7.9	6.08167e-11	1.02677e-05	2.25954e-11	1.03747e-05
-4.98256e-12	10.0008	-1.17512e-12	7.95	4.97509e-11	9.51512e-06	2.22986e-11	1.01238e-05
-3.41312e-12	10.0008	-1.51135e-12	8	4.80679e-11	1.00168e-05	2.1917e-11	9.70569e-06
-6.12781e-12	10.0008	-6.51248e-12	8.05	6.64548e-11	9.09702e-06	2.0645e-11	9.70569e-06
-4.51596e-12	10.0008	-3.0663e-12	8.1	7.23874e-11	8.42806e-06	1.92882e-11	1.01238e-05
-4.60079e-12	10.0008	-6.59658e-12	8.15	-3.96162e-11	9.18064e-06	2.22138e-11	1.02911e-05
-5.10979e-12	10.0008	-6.89074e-12	8.2	2.01298e-11	8.92978e-06	2.15354e-11	1.03747e-05
-4.77048e-12	10.0008	-4.7474e-12	8.25	7.48698e-11	9.68236e-06	2.4461e-11	1.02911e-05
-4.94013e-12	10.0008	2.98553e-12	8.3	8.65668e-11	7.92636e-06	2.37826e-11	1.09601e-05
-5.27947e-12	10.0008	-4.03291e-12	8.35	7.64687e-11	9.59873e-06	2.0857e-11	9.95657e-06
-3.07378e-12	10.0008	-2.5055e-13	8.4	7.89932e-11	1.01841e-05	2.31466e-11	1.04583e-05
-6.33989e-12	10.0008	-4.45319e-12	8.45	7.95823e-11	1.02677e-05	2.1281e-11	9.87295e-06
-5.02497e-12	10.0008	-2.85616e-12	8.5	8.03396e-11	1.01005e-05	2.07298e-11	1.01238e-05
-5.91573e-12	10.0008	-4.83144e-12	8.55	8.03396e-11	9.18064e-06	2.30194e-11	1.02074e-05
-3.8797e-12	10.0008	-4.36914e-12	8.6	7.86146e-11	9.51512e-06	2.15778e-11	1.01238e-05
-6.6368e-12	10.0008	-6.84872e-12	8.65	7.70578e-11	9.59873e-06	2.30618e-11	9.70569e-06
-5.95812e-12	10.0008	-3.52862e-12	8.7	1.11433e-10	9.26426e-06	2.11962e-11	1.00402e-05
-4.21904e-12	10.0008	-4.03844e-14	8.75	8.58515e-11	9.0134e-06	2.1917e-11	1.04583e-05
-5.49155e-12	10.0008	-2.60403e-12	8.8	1.19638e-10	8.34445e-06	1.92034e-11	9.70569e-06
-4.94013e-12	10.0008	-4.95753e-12	8.85	5.36639e-11	8.92978e-06	2.07722e-11	1.02074e-05
-4.26145e-12	10.0008	-1.51135e-12	8.9	7.22191e-11	8.92978e-06	2.21714e-11	1.01238e-05
-5.8733e-12	10.0008	-3.8228e-12	8.95	9.55288e-11	9.4315e-06	2.16626e-11	9.62208e-06
-6.50956e-12	10.0008	-3.90682e-12	9	6.31729e-11	9.34788e-06	1.92458e-11	9.45482e-06
-5.06739e-12	10.0008	-3.8228e-12	9.05	3.15743e-11	9.4315e-06	2.25954e-11	9.87295e-06
-7.14583e-12	10.0008	-2.14173e-12	9.1	6.23735e-11	8.51168e-06	1.9161e-11	1.01238e-05
-5.53396e-12	10.0008	-3.99092e-12	9.15	3.87271e-11	8.84616e-06	2.10266e-11	9.78931e-06
-4.81287e-12	10.0008	2.10298e-12	9.2	7.4954e-11	8.84616e-06	2.13658e-11	1.01238e-05
-4.89771e-12	10.0008	8.84209e-13	9.25	8.00872e-11	8.67892e-06	2.18746e-11	1.00402e-05
-5.19464e-12	10.0008	8.84209e-13	9.3	8.99328e-11	8.42806e-06	1.99666e-11	9.78931e-06
-4.34629e-12	10.0008	-4.11701e-12	9.35	8.15598e-11	9.68236e-06	2.54361e-11	1.02911e-05
-6.89132e-12	10.0008	-1.59536e-12	9.4	1.01966e-10	9.18064e-06	1.88642e-11	9.53846e-06
-5.40673e-12	10.0008	-3.8228e-12	9.45	8.00451e-11	8.92978e-06	2.18322e-11	1.01238e-05
-3.8797e-12	10.0008	-1.76348e-12	9.5	7.37759e-11	9.68236e-06	2.47154e-11	1.04583e-05
-4.89771e-12	10.0008	-3.99092e-12	9.55	1.41812e-10	1.01841e-05	2.45034e-11	1.01238e-05
-4.77048e-12	10.0008	-5.86725e-13	9.6	5.90916e-11	1.01005e-05	2.18746e-11	9.62208e-06
-2.98894e-12	10.0008	-6.30238e-12	9.65	2.81242e-11	9.84959e-06	2.47578e-11	1.04583e-05
-5.36431e-12	10.0008	-3.73876e-12	9.7	6.35937e-11	9.34788e-06	2.1705e-11	8.86945e-06
-5.36431e-12	10.0008	-2.56201e-12	9.75	5.02137e-11	9.68236e-06	1.93306e-11	9.62208e-06
-5.19464e-12	10.0008	-4.7474e-12	9.8	7.9414e-11	9.84959e-06	2.0221e-11	9.70569e-06
-4.51596e-12	10.0008	-6.76467e-12	9.85	6.5487e-11	1.01005e-05	2.0857e-11	9.95657e-06
-5.44913e-12	10.0008	-4.83144e-12	9.9	1.21776e-11	9.68236e-06	2.03482e-11	1.00402e-05
-3.54036e-12	10.0008	-5.67196e-12	9.95	8.13074e-11	9.34788e-06	2.28074e-11	9.53846e-06
-4.30388e-12	10.0008	-4.24305e-12	10	1.12948e-10	9.26426e-06	2.28922e-11	1.04583e-05
-4.72805e-12	10.0008	-5.8821e-12	10.05	7.65529e-11	9.34788e-06	2.32738e-11	1.02074e-05
-5.06739e-12	10.0008	-6.13426e-12	10.1	7.52485e-11	1.01005e-05	2.08146e-11	1.00402e-05
-3.8797e-12	10.0008	-3.36051e-12	10.15	6.06063e-11	9.68236e-06	2.15778e-11	1.02074e-05
-5.53396e-12	10.0008	-7.96863e-13	10.2	5.01716e-11	9.34788e-06	2.20018e-11	1.04583e-05
-4.72805e-12	10.0008	-4.87346e-12	10.25	7.86146e-11	8.67892e-06	2.25954e-11	1.03747e-05
-4.21904e-12	10.0008	-3.90682e-12	10.3	9.67069e-11	7.92636e-06	2.2129e-11	9.45482e-06
-6.00055e-12	10.0008	-3.44455e-12	10.35	6.01435e-11	8.84616e-06	2.18746e-11	9.87295e-06
-6.04297e-12	10.0008	-2.64602e-12	10.4	5.60201e-11	9.4315e-06	2.17898e-11	1.06256e-05
-5.44913e-12	10.0008	-2.56201e-12	10.45	1.58221e-10	8.00998e-06	2.4037e-11	1.03747e-05
-4.21904e-12	10.0008	-5.4198e-12	10.5	1.2839e-10	8.34445e-06	2.11538e-11	1.00402e-05
-6.25507e-12	10.0008	-4.66333e-12	10.55	9.25415e-11	8.84616e-06	1.9797e-11	1.01238e-05
-4.81287e-12	10.0008	-4.20103e-12	10.6	6.67072e-11	8.59531e-06	2.25106e-11	1.07928e-05
-5.8733e-12	10.0008	-2.56201e-12	10.65	5.23175e-11	9.09702e-06	2.45034e-11	1.02074e-05
-6.04297e-12	10.0008	-1.72146e-12	10.7	5.50524e-11	8.42806e-06	2.11538e-11	1.02911e-05
-4.51596e-12	10.0008	-7.05885e-12	10.75	5.08869e-11	9.4315e-06	1.92034e-11	9.45482e-06
-4.81287e-12	10.0008	-3.36051e-12	10.8	-2.43438e-11	8.76254e-06	2.20018e-11	1.01238e-05
-4.51596e-12	10.0008	-3.9489e-12	10.85	4.30188e-11	8.84616e-06	2.09842e-11	1.01238e-05
-6.46715e-12	10.0008	-4.15901e-12	10.9	5.89654e-11	1.00168e-05	1.97546e-11	9.70569e-06
-5.36431e-12	10.0008	-4.41117e-12	10.95	9.75064e-11	7.84274e-06	2.15778e-11	1.01238e-05
-3.96454e-12	10.0008	-5.20969e-12	11	7.4407e-11	8.84616e-06	2.2341e-11	1.06256e-05
-4.81287e-12	10.0008	-5.58792e-12	11.05	6.86006e-11	9.51512e-06	2.1493e-11	1.00402e-05
-4.38871e-12	10.0008	-7.10088e-12	11.1	9.03115e-11	1.01005e-05	2.35282e-11	9.53846e-06
-6.97614e-12	10.0008	-1.88957e-12	11.15	8.60198e-11	9.59873e-06	2.2341e-11	1.02074e-05
-4.94013e-12	10.0008	-3.15037e-12	11.2	7.27661e-11	9.51512e-06	2.12386e-11	9.45482e-06
-5.57639e-12	10.0008	-3.52862e-12	11.25	1.00536e-10	9.34788e-06	2.19594e-11	1.0542e-05
-4.8553e-12	10.0008	-9.66452e-12	11.3	6.62023e-11	9.76597e-06	2.17898e-11	9.95657e-06
-5.53396e-12	10.0008	-5.0836e-12	11.35	8.15598e-11	9.26426e-06	2.17474e-11	9.87295e-06
-4.43114e-12	10.0008	-2.81414e-12	11.4	5.34956e-11	1.01005e-05	2.24258e-11	9.78931e-06
-4.94013e-12	10.0008	-3.02428e-12	11.45	1.03776e-10	9.09702e-06	2.30194e-11	9.78931e-06
-5.02497e-12	10.0008	4.36595e-14	11.5	9.16579e-11	9.18064e-06	2.41218e-11	9.78931e-06
-7.40032e-12	10.0008	-5.20969e-12	11.55	8.90492e-11	8.84616e-06	1.81858e-11	9.62208e-06
-5.02497e-12	10.0008	-6.89074e-12	11.6	7.09148e-11	9.09702e-06	2.03482e-11	9.78931e-06
-3.79488e-12	10.0008	-4.28507e-12	11.65	9.59075e-11	9.26426e-06	2.07722e-11	9.62208e-06
-5.23705e-12	10.0008	-2.98225e-12	11.7	9.40141e-11	8.76254e-06	2.48425e-11	1.02911e-05
-6.6368e-12	10.0008	-6.17631e-12	11.75	6.24156e-11	8.84616e-06	1.97122e-11	9.87295e-06
-4.13419e-12	10.0008	-8.02547e-12	11.8	5.79556e-11	9.34788e-06	2.38674e-11	1.04583e-05
-5.49155e-12	10.0008	-7.35303e-12	11.85	6.17003e-11	9.51512e-06	2.03482e-11	9.95657e-06
-5.19464e-12	10.0008	-7.01683e-12	11.9	9.35934e-11	9.93321e-06	2.1493e-11	1.02911e-05
-4.60079e-12	10.0008	-6.05022e-12	11.95	1.00031e-10	8.67892e-06	2.28498e-11	1.01238e-05
-5.95812e-12	10.0008	-7.05885e-12	12	9.13634e-11	9.34788e-06	2.2553e-11	1.02911e-05
-6.04297e-12	10.0008	-5.25169e-12	12.05	7.87828e-11	9.18064e-06	2.20442e-11	1.02074e-05
-3.49794e-12	10.0008	-5.84008e-12	12.1	7.16721e-11	9.59873e-06	2.52241e-11	9.95657e-06
-4.30388e-12	10.0008	-6.00819e-12	12.15	6.42669e-11	9.84959e-06	2.39522e-11	1.06256e-05
-5.83089e-12	10.0008	-4.24305e-12	12.2	1.19975e-10	9.0134e-06	2.33162e-11	1.01238e-05
-3.71003e-12	10.0008	-6.42847e-12	12.25	9.93998e-11	9.18064e-06	2.39522e-11	9.87295e-06
-4.72805e-12	10.0008	-6.84872e-12	12.3	9.73801e-11	9.18064e-06	2.2977e-11	1.02911e-05
-5.15221e-12	10.0008	-5.92412e-12	12.35	8.68613e-11	9.68236e-06	2.2129e-11	1.03747e-05
-4.94013e-12	10.0008	-2.68804e-12	12.4	3.48141e-11	9.59873e-06	2.15354e-11	9.70569e-06
-3.28586e-12	10.0008	-4.6213e-12	12.45	6.20369e-11	9.18064e-06	1.99242e-11	9.62208e-06
-5.91573e-12	10.0008	-4.7474e-12	12.5	8.25276e-11	8.84616e-06	1.8101e-11	9.95657e-06
-4.94013e-12	10.0008	-5.71398e-12	12.55	1.44076e-11	8.67892e-06	2.13658e-11	1.06256e-05
-4.43114e-12	10.0008	-2.43591e-12	12.6	8.89573e-12	8.67892e-06	2.13658e-11	1.02911e-05
-5.95812e-12	10.0008	-1.17512e-12	12.65	4.71001e-11	9.76597e-06	1.87794e-11	1.01238e-05
-5.10979e-12	10.0008	-5.33579e-12	12.7	6.72121e-11	8.42806e-06	2.17898e-11	1.02074e-05
-5.27947e-12	10.0008	-7.39508e-12	12.75	1.20059e-10	8.84616e-06	2.37402e-11	1.03747e-05
-4.8553e-12	10.0008	-4.87346e-12	12.8	9.12792e-11	9.68236e-06	2.06026e-11	1.07928e-05
-5.57639e-12	10.0008	-4.83144e-12	12.85	7.97506e-11	9.51512e-06	2.10266e-11	1.03747e-05
-2.69203e-12	10.0008	-4.28507e-12	12.9	5.27382e-11	9.4315e-06	2.42066e-11	1.02911e-05
-6.46715e-12	10.0008	-5.84008e-12	12.95	6.54029e-11	9.4315e-06	2.12386e-11	1.03747e-05
-5.02497e-12	10.0008	-1.02108e-11	13	7.65949e-11	9.09702e-06	2.32738e-11	1.0542e-05
-2.60719e-12	10.0008	-6.26035e-12	13.05	7.79834e-11	8.76254e-06	2.45882e-11	1.12946e-05
-4.64322e-12	10.0008	-5.25169e-12	13.1	1.1076e-10	8.51168e-06	2.53937e-11	1.06256e-05
-4.38871e-12	10.0008	-1.76348e-12	13.15	1.0163e-10	8.00998e-06	2.27226e-11	1.00402e-05
-3.20102e-12	10.0008	-1.66478e-13	13.2	1.00073e-10	8.42806e-06	2.28074e-11	9.95657e-06
-6.00055e-12	10.0008	-3.73876e-12	13.25	5.94282e-11	8.59531e-06	2.15778e-11	1.07092e-05
-5.06739e-12	10.0008	-3.99092e-12	13.3	6.60761e-11	9.26426e-06	2.43761e-11	9.95657e-06
-4.13419e-12	10.0008	-5.86725e-13	13.35	8.59357e-11	9.18064e-06	2.1069e-11	1.02911e-05
-5.06739e-12	10.0008	-1.97362e-12	13.4	9.04798e-11	9.59873e-06	1.98394e-11	1.00402e-05
-5.70365e-12	10.0008	2.48121e-12	13.45	-8.39723e-12	9.09702e-06	2.09842e-11	1.04583e-05
-5.27947e-12	10.0008	2.48121e-12	13.5	2.76193e-11	9.34788e-06	2.36554e-11	1.00402e-05
-4.51596e-12	10.0008	-4.99956e-12	13.55	3.18689e-11	9.68236e-06	2.22562e-11	1.10437e-05
-4.60079e-12	10.0008	-2.14173e-12	13.6	1.01083e-10	8.84616e-06	2.17898e-11	1.02074e-05
-3.71003e-12	10.0008	5.90028e-13	13.65	1.04196e-10	8.67892e-06	2.48001e-11	1.03747e-05
-5.83089e-12	10.0008	-1.04902e-12	13.7	1.1825e-10	7.75912e-06	2.1705e-11	1.10437e-05
-4.64322e-12	10.0008	-2.2678e-12	13.75	6.13216e-11	9.93321e-06	2.16626e-11	1.02911e-05
-4.8553e-12	10.0008	-1.55334e-12	13.8	8.00451e-11	9.51512e-06	2.31042e-11	1.0542e-05
-3.24345e-12	10.0008	-4.83144e-12	13.85	7.23033e-11	9.76597e-06	2.26378e-11	1.07092e-05
-3.58279e-12	10.0008	-3.78078e-12	13.9	8.5557e-11	9.76597e-06	2.57753e-11	1.03747e-05
-3.6252e-12	10.0008	-2.5055e-13	13.95	1.17955e-10	1.04349e-05	2.66233e-11	9.95657e-06
-6.04297e-12	10.0008	-4.36914e-12	14	9.91473e-11	9.84959e-06	1.97122e-11	1.00402e-05
-4.94013e-12	10.0008	-6.09224e-12	14.05	5.42109e-11	9.76597e-06	2.05602e-11	1.04583e-05
-4.26145e-12	10.0008	-4.03291e-12	14.1	4.47439e-11	9.76597e-06	2.22986e-11	1.06256e-05
-4.34629e-12	10.0008	-4.91548e-12	14.15	5.70299e-11	8.59531e-06	2.3189e-11	9.78931e-06
-6.04297e-12	10.0008	-4.66333e-12	14.2	8.21909e-11	9.59873e-06	1.86522e-11	9.78931e-06
-4.68563e-12	10.0008	-5.5459e-12	14.25	9.87266e-11	9.4315e-06	2.33586e-11	1.07092e-05
-5.74604e-12	10.0008	6.3205e-13	14.3	6.20369e-11	9.34788e-06	1.84826e-11	1.01238e-05
-5.78847e-12	10.0008	-5.71398e-12	14.35	6.04801e-11	9.26426e-06	2.1281e-11	1.01238e-05
-5.53396e-12	10.0008	-4.45319e-12	14.4	8.13494e-11	9.51512e-06	2.08994e-11	1.0542e-05
-4.38871e-12	10.0008	-3.8228e-12	14.45	1.01966e-10	9.4315e-06	2.4037e-11	9.95657e-06
-5.19464e-12	10.0008	-2.14173e-12	14.5	1.0285e-10	1.00168e-05	2.10266e-11	1.04583e-05
-2.69203e-12	10.0008	-4.83144e-12	14.55	8.37477e-11	9.26426e-06	2.4037e-11	1.0542e-05
-3.83728e-12	10.0008	-2.64602e-12	14.6	7.57114e-11	9.4315e-06	2.37826e-11	1.02074e-05
-5.44913e-12	10.0008	1.27703e-13	14.65	5.2065e-11	1.01005e-05	2.14082e-11	9.87295e-06
-5.02497e-12	10.0008	-3.27643e-12	14.7	6.11954e-11	9.0134e-06	2.1493e-11	1.01238e-05
-3.75246e-12	10.0008	5.05956e-13	14.75	5.87129e-11	8.26082e-06	2.15778e-11	1.00402e-05
-5.91573e-12	10.0008	-4.45319e-12	14.8	6.23314e-11	9.18064e-06	2.24258e-11	1.00402e-05
-2.69203e-12	10.0008	-1.38525e-12	14.85	1.71138e-10	8.67892e-06	2.41218e-11	1.04583e-05
-2.90411e-12	10.0008	-3.78078e-12	14.9	1.35038e-10	9.26426e-06	2.17898e-11	1.03747e-05
-5.19464e-12	10.0008	1.63758e-15	14.95	2.35379e-11	1.03513e-05	2.1493e-11	1.02911e-05
-4.8553e-12	10.0008	1.69753e-13	15	4.8699e-11	1.02677e-05	2.25954e-11	1.07092e-05
-3.79488e-12	10.0008	-2.35187e-12	15.05	6.29625e-11	9.68236e-06	2.07722e-11	1.06256e-05
-5.19464e-12	10.0008	-2.73012e-12	15.1	6.06905e-11	9.84959e-06	2.28498e-11	1.00402e-05
-5.40673e-12	10.0008	-5.58792e-12	15.15	7.4954e-11	1.00168e-05	1.82706e-11	1.07092e-05
-3.96454e-12	10.0008	-1.93159e-12	15.2	-3.07388e-11	9.51512e-06	2.16626e-11	1.06256e-05
-5.06739e-12	10.0008	-5.29371e-12	15.25	-1.20235e-12	8.67892e-06	2.02634e-11	1.00402e-05
-6.21264e-12	10.0008	-5.92412e-12	15.3	6.27522e-11	9.18064e-06	2.28074e-11	1.06256e-05
-2.90411e-12	10.0008	-9.41236e-12	15.35	9.58654e-11	8.26082e-06	2.30194e-11	1.0542e-05
-5.32188e-12	10.0008	-6.84872e-12	15.4	9.46032e-11	8.92978e-06	2.06026e-11	1.01238e-05
-5.19464e-12	10.0008	-4.70535e-12	15.45	7.36917e-11	9.93321e-06	2.17474e-11	1.02074e-05
-4.55837e-12	10.0008	-2.01564e-12	15.5	7.19667e-11	1.01005e-05	2.19594e-11	1.03747e-05
-5.02497e-12	10.0008	-2.09971e-12	15.55	6.10271e-11	9.68236e-06	2.16202e-11	9.87295e-06
-4.38871e-12	10.0008	-9.64978e-13	15.6	5.08028e-11	9.59873e-06	2.22562e-11	1.07092e-05
-4.0918e-12	10.0008	-5.46183e-12	15.65	6.61603e-11	9.84959e-06	2.50121e-11	1.04583e-05
-5.66122e-12	10.0008	-4.6213e-12	15.7	6.96525e-11	1.04349e-05	2.72169e-11	9.78931e-06
-5.27947e-12	10.0008	-2.73012e-12	15.75	9.51922e-11	9.4315e-06	2.47578e-11	1.03747e-05
-5.91573e-12	10.0008	1.27703e-13	15.8	5.53469e-11	9.51512e-06	2.17474e-11	9.78931e-06
-4.98256e-12	10.0008	-5.4198e-12	15.85	1.05374e-10	8.84616e-06	2.17474e-11	1.03747e-05
-4.8553e-12	10.0008	-7.54841e-13	15.9	8.92596e-11	9.26426e-06	2.0009e-11	1.03747e-05
-5.19464e-12	10.0008	-3.76588e-13	15.95	7.97927e-11	9.09702e-06	2.08994e-11	9.62208e-06
-4.94013e-12	10.0008	-2.64602e-12	16	8.43368e-11	9.34788e-06	2.36554e-11	1.0542e-05
-6.08538e-12	10.0008	-6.76467e-12	16.05	7.31448e-11	9.18064e-06	1.86522e-11	1.02074e-05
-4.34629e-12	10.0008	-5.20969e-12	16.1	4.66373e-11	9.93321e-06	2.0009e-11	9.78931e-06
-6.33989e-12	10.0008	-4.99956e-12	16.15	9.0017e-11	8.92978e-06	1.95002e-11	9.78931e-06
-4.72805e-12	10.0008	-3.10835e-12	16.2	5.51786e-11	1.02677e-05	2.00938e-11	9.28756e-06
-5.02497e-12	10.0008	-4.28507e-12	16.25	8.30745e-11	9.68236e-06	2.03482e-11	1.00402e-05
-4.81287e-12	10.0008	6.3205e-13	16.3	6.44772e-11	9.93321e-06	2.25106e-11	1.0542e-05
-4.17662e-12	10.0008	8.56815e-14	16.35	7.18825e-11	9.18064e-06	2.1281e-11	1.08765e-05
-4.60079e-12	10.0008	-3.61267e-12	16.4	7.13776e-11	9.76597e-06	2.24258e-11	1.07928e-05
-6.08538e-12	10.0008	-1.93159e-12	16.45	8.04659e-11	1.01841e-05	1.7889e-11	1.02074e-05
-4.47353e-12	10.0008	-4.6213e-12	16.5	8.18964e-11	1.01005e-05	1.96274e-11	1.00402e-05
-3.1162e-12	10.0008	-5.12559e-12	16.55	7.94561e-11	9.93321e-06	2.47154e-11	1.03747e-05
-3.1162e-12	10.0008	-3.27643e-12	16.6	1.5414e-10	9.76597e-06	2.47154e-11	9.87295e-06
-4.77048e-12	10.0008	-5.20969e-12	16.65	7.61742e-11	9.51512e-06	2.17474e-11	1.03747e-05
-8.25673e-13	10.0008	-4.78942e-12	16.7	2.50106e-11	9.84959e-06	2.60721e-11	1.06256e-05
-2.35269e-12	10.0008	1.05232e-12	16.75	7.51223e-11	9.84959e-06	2.02634e-11	9.95657e-06
-3.32828e-12	10.0008	-2.30985e-12	16.8	5.99752e-11	9.51512e-06	1.9585e-11	1.03747e-05
1.36853e-09	10.0008	-4.20103e-12	16.85	8.2233e-11	9.18064e-06	-1.35395e-09	1.08765e-05
1.22648e-08	10.0008	-4.70535e-12	16.9	8.13074e-11	9.18064e-06	-1.22612e-08	8.03318e-06
3.1458e-09	10.0008	-2.5055e-13	16.95	5.99139e-14	9.0134e-06	-3.13333e-09	1.02911e-05
2.76498e-09	10.0008	1.64069e-12	17	7.39442e-11	9.76597e-06	-2.74398e-09	1.0542e-05
1.10613e-09	10.0008	-2.64602e-12	17.05	1.20522e-10	9.4315e-06	-1.08234e-09	1.12109e-05
8.64907e-10	10.0008	9.68225e-13	17.1	7.54589e-11	9.68236e-06	-8.43627e-10	1.07092e-05
2.72753e-09	10.0008	-1.97362e-12	17.15	8.19385e-11	1.05185e-05	-2.70806e-09	1.03747e-05
1.15382e-08	10.0008	-2.30985e-12	17.2	6.51504e-11	1.11039e-05	-1.15156e-08	1.00402e-05
3.59698e-08	10.0008	1.26243e-12	17.25	6.08588e-11	9.4315e-06	-3.59921e-08	5.69166e-06
1.08423e-07	9.47746	-2.39389e-12	17.3	6.05642e-11	9.68236e-06	-1.0802e-07	0.162537
1.09989e-07	9.07014	1.34648e-12	17.35	7.55431e-11	9.26426e-06	-1.09713e-07	0.206039
1.10005e-07	7.58915	9.26204e-13	17.4	6.40986e-11	9.76597e-06	-1.09714e-07	0.419717
1.09989e-07	6.38363	-2.47793e-12	17.45	7.832e-11	9.51512e-06	-1.09707e-07	0.555359
1.09915e-07	7.39795	-5.44703e-13	17.5	6.35095e-11	9.09702e-06	-1.09691e-07	0.0796361
1.09959e-07	7.08936	-8.80934e-13	17.55	6.51925e-11	8.42806e-06	-1.09706e-07	0.195771
1.09979e-07	6.84602	8.00165e-13	17.6	8.86706e-11	8.59531e-06	-1.09712e-07	0.218943
1.09966e-07	6.35877	-1.72146e-12	17.65	8.16019e-11	7.84274e-06	-1.09709e-07	0.271457
1.09978e-07	6.65038	1.55662e-12	17.7	6.6581e-11	8.67892e-06	-1.09712e-07	0.128785
1.09977e-07	6.49219	4.21913e-13	17.75	8.08025e-11	8.84616e-06	-1.09713e-07	0.15216
1.09976e-07	6.98625	1.47257e-12	17.8	7.51223e-11	9.68236e-06	-1.09619e-07	0.0233292
1.09988e-07	6.87045	3.57389e-12	17.85	4.00315e-11	8.76254e-06	-1.09715e-07	0.200313
1.09989e-07	7.42188	1.89285e-12	17.9	8.08445e-11	9.93321e-06	-1.09711e-07	0.337371
1.09957e-07	7.92844	3.61591e-12	17.95	6.73804e-11	9.59873e-06	-1.09706e-07	0.135358
1.1012e-07	7.62628	4.21913e-13	18	8.15178e-11	1.02677e-05	-1.09748e-07	0.562894
1.09972e-07	7.49334	5.05956e-13	18.05	7.6637e-11	9.18064e-06	-1.09707e-07	0.364853
1.09976e-07	8.24467	2.56525e-12	18.1	7.37338e-11	9.26426e-06	-1.09708e-07	0.0919121
1.09969e-07	7.72528	1.59867e-12	18.15	6.95684e-11	1.01005e-05	-1.09704e-07	0.419406
1.09991e-07	7.37815	1.43055e-12	18.2	4.93722e-11	9.18064e-06	-1.09714e-07	0.415715
1.09972e-07	7.45345	1.93487e-12	18.25	6.70859e-11	8.76254e-06	-1.09709e-07	0.26825
1.09966e-07	7.43369	-1.66478e-13	18.3	5.22333e-11	8.34445e-06	-1.09709e-07	0.189733
1.0999e-07	7.21849	-1.13309e-12	18.35	7.64687e-11	8.34445e-06	-1.09713e-07	0.424446
1.09965e-07	8.58355	-3.90682e-12	18.4	7.84883e-11	8.26082e-06	-1.06392e-07	0.18171
1.10038e-07	6.73678	-4.60659e-13	18.45	9.02694e-11	8.92978e-06	-1.09723e-07	0.492185
1.09979e-07	6.40184	-1.42725e-12	18.5	6.05642e-11	8.76254e-06	-1.09708e-07	0.386557
1.09975e-07	6.9129	-4.24305e-12	18.55	6.23735e-11	9.76597e-06	-1.09712e-07	0.165601
1.09976e-07	6.9879	-1.88957e-12	18.6	5.49682e-11	1.01841e-05	-1.09713e-07	0.122017
1.09975e-07	6.60828	1.69753e-13	18.65	8.24434e-11	9.59873e-06	-1.09712e-07	0.219364
1.09976e-07	6.46671	-2.89824e-12	18.7	6.55291e-11	9.76597e-06	-1.09711e-07	0.210747
1.09971e-07	6.88049	-1.46932e-12	18.75	7.51644e-11	1.00168e-05	-1.09711e-07	0.0789028
1.09978e-07	6.78285	-2.18375e-12	18.8	8.5557e-11	1.01005e-05	-1.09713e-07	0.102617
1.09967e-07	6.77858	-4.6213e-12	18.85	8.14757e-11	1.03513e-05	-1.09709e-07	0.0959789
1.09983e-07	6.58281	-4.11701e-12	18.9	6.27101e-11	9.76597e-06	-1.09714e-07	0.146498
1.09863e-07	8.30801	-1.34323e-12	18.95	6.5487e-11	9.4315e-06	-9.7448e-08	0.0888836
1.09983e-07	6.50978	-5.29371e-12	19	1.65955e-11	8.84616e-06	-1.0971e-07	0.467889
1.09999e-07	6.69708	-1.84752e-12	19.05	5.10131e-11	8.67892e-06	-1.09718e-07	0.288839
1.09981e-07	5.88296	-3.40253e-12	19.1	4.72264e-11	8.67892e-06	-1.0971e-07	0.396903
1.09964e-07	5.74618	-3.99092e-12	19.15	4.47439e-11	8.76254e-06	-1.09706e-07	0.316482
1.09964e-07	6.38627	-1.21714e-12	19.2	4.72684e-11	9.59873e-06	-1.09709e-07	0.0785532
1.09969e-07	5.75095	-1.09107e-12	19.25	5.07607e-11	9.34788e-06	-1.09709e-07	0.207326
1.09952e-07	5.83967	-3.9489e-12	19.3	5.51786e-11	1.01841e-05	-1.09706e-07	0.134429
1.09983e-07	5.73982	-2.01564e-12	19.35	4.97088e-11	9.09702e-06	-1.09714e-07	0.142789
1.09967e-07	5.84623	-3.99092e-12	19.4	6.90634e-11	9.84959e-06	-1.09709e-07	0.0985427
1.09972e-07	5.87986	-8.38885e-13	19.45	3.77173e-11	8.76254e-06	-1.09711e-07	0.0819248
1.09966e-07	5.85251	-5.02681e-13	19.5	5.68195e-11	9.09702e-06	-1.09709e-07	0.0840073
1.09947e-07	5.95166	-3.90682e-12	19.55	5.33694e-11	8.92978e-06	-1.09704e-07	0.0539703
1.09979e-07	6.01155	-1.24456e-13	19.6	5.75769e-11	9.0134e-06	-1.09714e-07	0.0463918
1.09978e-07	5.61184	1.8088e-12	19.65	5.91758e-11	8.42806e-06	-1.09713e-07	0.15454
1.09963e-07	5.79597	-3.57064e-12	19.7	3.96107e-11	9.0134e-06	-1.09709e-07	0.0820588
1.09973e-07	5.58794	1.72473e-12	19.75	4.19669e-11	8.92978e-06	-1.09711e-07	0.123024
1.09973e-07	5.43703	9.68225e-13	19.8	2.12238e-11	9.68236e-06	-1.09711e-07	0.143775
1.09977e-07	5.62209	5.47978e-13	19.85	6.51925e-11	8.92978e-06	-1.09712e-07	0.0720486
1.0997e-07	5.45521	3.36378e-12	19.9	4.87831e-11	9.4315e-06	-1.09711e-07	0.110427
1.09964e-07	5.51506	3.40578e-12	19.95	7.97506e-11	9.09702e-06	-1.09708e-07	0.0852139
1.09964e-07	5.34209	-3.76588e-13	20	8.28642e-11	9.26426e-06	-1.09709e-07	0.125133
1.0997e-07	5.32752	1.59867e-12	20	7.78572e-11	9.4315e-06	-1.09711e-07	0.107345
1.09974e-07	5.29386	-4.60659e-13	19.95	1.00662e-10	9.4315e-06	-1.09712e-07	0.103277
1.0997e-07	5.32151	1.27703e-13	19.9	5.39584e-11	9.51512e-06	-1.09711e-07	0.0878315
1.0996e-07	5.40875	1.68271e-12	19.85	6.96525e-11	9.09702e-06	-1.09708e-07	0.0588031
1.09974e-07	5.40824	-2.81414e-12	19.8	1.23459e-11	9.51512e-06	-1.09712e-07	0.0704494
1.09961e-07	5.55058	-2.5055e-13	19.75	6.19948e-11	9.0134e-06	-1.09709e-07	0.0381421
1.09985e-07	5.38822	-1.04902e-12	19.7	1.05367e-11	9.51512e-06	-1.09715e-07	0.0904437
1.09974e-07	5.40346	-1.72146e-12	19.65	3.40568e-11	9.26426e-06	-1.09712e-07	0.0875745
1.09971e-07	5.40788	-2.51998e-12	19.6	3.04383e-11	9.4315e-06	-1.09711e-07	0.0760727
1.0998e-07	5.11294	9.26204e-13	19.55	2.71143e-11	9.34788e-06	-1.09714e-07	0.150778
1.09969e-07	5.26762	-1.09107e-12	19.5	8.67772e-11	8.92978e-06	-1.09711e-07	0.0835956
1.09972e-07	5.40101	-1.84752e-12	19.45	5.49261e-11	8.42806e-06	-1.09712e-07	0.0461318
1.09974e-07	5.25275	1.68271e-12	19.4	9.08164e-11	9.0134e-06	-1.09711e-07	0.0837682
1.09971e-07	5.40588	2.14501e-12	19.35	4.79416e-11	9.18064e-06	-1.09711e-07	0.0402553
1.09973e-07	5.20834	-5.86725e-13	19.3	5.77873e-11	9.4315e-06	-1.09712e-07	0.104288
1.0997e-07	5.33655	1.97689e-12	19.25	5.81659e-11	9.93321e-06	-1.09711e-07	0.0676878
1.09973e-07	5.45147	1.22041e-12	19.2	2.31593e-11	9.0134e-06	-1.09712e-07	0.0443836
1.09974e-07	5.36205	2.39714e-12	19.15	2.77876e-11	9.68236e-06	-1.09712e-07	0.0769217
1.09967e-07	5.30142	-2.60403e-12	19.1	-2.19034e-11	1.06858e-05	-1.09709e-07	0.0773574
1.09967e-07	5.27345	-2.43591e-12	19.05	-6.29346e-12	9.93321e-06	-1.0971e-07	0.0778889
1.09972e-07	5.33552	1.72473e-12	19	7.71763e-12	8.84616e-06	-1.09711e-07	0.0599715
1.09976e-07	5.39735	-3.23441e-12	18.95	-3.15803e-11	9.68236e-06	-1.09713e-07	0.052599
1.09968e-07	5.43537	-3.73876e-12	18.9	1.05787e-11	9.51512e-06	-1.0971e-07	0.0507491
1.09967e-07	5.45315	-2.09971e-12	18.85	3.67075e-11	9.26426e-06	-1.0971e-07	0.0462625
1.09976e-07	5.42144	-3.27643e-12	18.8	6.95684e-11	9.0134e-06	-1.09713e-07	0.0606945
1.09974e-07	5.06782	-2.05766e-12	18.75	7.81096e-11	1.01005e-05	-1.09712e-07	0.164984
1.09964e-07	5.22339	-3.8228e-12	18.7	9.04377e-11	9.34788e-06	-1.09708e-07	0.0874994
1.09977e-07	5.31744	-2.60403e-12	18.65	6.11533e-11	1.00168e-05	-1.09713e-07	0.0654399
1.09952e-07	5.41439	-2.39389e-12	18.6	5.41267e-11	9.76597e-06	-1.09706e-07	0.0605544
1.09977e-07	5.36575	-5.37781e-12	18.55	6.9947e-11	9.4315e-06	-1.09713e-07	0.0629933
1.09978e-07	5.6372	-5.0836e-12	18.5	5.44633e-11	9.51512e-06	-1.09712e-07	0.112553
1.0997e-07	5.93231	-4.70535e-12	18.45	5.16443e-11	9.68236e-06	-1.0971e-07	0.046843
1.09998e-07	5.60914	-3.40253e-12	18.4	5.10131e-11	9.84959e-06	-1.09718e-07	0.234953
1.09956e-07	5.55447	-3.65469e-12	18.35	6.34254e-11	9.34788e-06	-1.09705e-07	0.182097
1.09985e-07	5.59801	-3.44455e-12	18.3	6.3804e-11	1.01005e-05	-1.09715e-07	0.14142
1.09977e-07	5.57909	-4.6213e-12	18.25	6.38882e-11	1.01841e-05	-1.09712e-07	0.127893
1.09973e-07	5.57807	-6.09224e-12	18.2	8.12232e-11	9.34788e-06	-1.09712e-07	0.115109
1.09973e-07	5.44183	-5.62994e-12	18.15	7.78993e-11	9.34788e-06	-1.09711e-07	0.129955
1.09981e-07	5.271	-3.90682e-12	18.1	9.72118e-11	9.26426e-06	-1.09713e-07	0.164671
1.09973e-07	5.06264	-4.87346e-12	18.05	7.41125e-11	9.51512e-06	-1.09711e-07	0.18556
1.09951e-07	5.44919	-3.61267e-12	18	7.23874e-11	8.92978e-06	-1.09705e-07	0.0562617
1.09985e-07	5.7875	-3.99092e-12	17.95	8.59357e-11	8.67892e-06	-1.09715e-07	0.0601959
1.09975e-07	5.93292	-4.91548e-12	17.9	6.20369e-11	9.26426e-06	-1.09671e-07	0.04206
1.09969e-07	5.91845	-2.47793e-12	17.85	6.64969e-11	9.4315e-06	-1.09711e-07	0.0604838
1.09979e-07	5.86604	-3.99092e-12	17.8	8.21068e-11	8.51168e-06	-1.09714e-07	0.0890113
1.09959e-07	6.09491	-5.92412e-12	17.75	9.09426e-11	9.26426e-06	-1.09708e-07	0.0389666
1.0997e-07	5.85477	-6.59658e-12	17.7	7.23874e-11	9.18064e-06	-1.0971e-07	0.107949
1.09992e-07	5.6754	-4.66333e-12	17.65	4.49122e-11	9.4315e-06	-1.09707e-07	0.147562
1.09969e-07	6.03932	-2.64602e-12	17.6	6.88531e-11	9.4315e-06	-1.0971e-07	0.135829
1.09979e-07	6.21034	-9.32829e-12	17.55	8.724e-11	9.09702e-06	-1.09713e-07	0.0827849
1.09965e-07	6.46861	-7.98345e-12	17.5	7.76047e-11	9.4315e-06	-1.0832e-07	0.0529139
1.09972e-07	6.35537	-4.20103e-12	17.45	5.18546e-11	8.84616e-06	-1.09711e-07	0.0838331
1.09967e-07	6.52633	-6.26035e-12	17.4	6.95263e-11	9.0134e-06	-1.09709e-07	0.117726
1.09979e-07	6.58774	-3.27643e-12	17.35	6.51084e-11	9.26426e-06	-1.09712e-07	0.0673182
1.09969e-07	6.48868	-6.26035e-12	17.3	4.89094e-11	9.84959e-06	-1.0971e-07	0.0959874
1.09978e-07	6.51276	-8.19358e-12	17.25	5.89233e-11	9.26426e-06	-1.09712e-07	0.0885812
1.09965e-07	6.49788	-4.91548e-12	17.2	9.71277e-11	9.84959e-06	-1.09709e-07	0.0867858
1.0997e-07	5.47461	-8.6979e-12	17.15	5.63988e-11	9.93321e-06	-1.09708e-07	0.278433
1.09978e-07	5.34316	-6.63858e-12	17.1	8.53045e-11	9.4315e-06	-1.09711e-07	0.245801
1.09971e-07	5.32998	-1.03369e-11	17.05	7.51223e-11	9.26426e-06	-1.0971e-07	0.199457
1.0997e-07	5.66386	-8.99206e-12	17	8.38319e-11	8.42806e-06	-1.0971e-07	0.0860987
1.0997e-07	5.54695	-7.35303e-12	16.95	8.02555e-11	9.59873e-06	-1.0971e-07	0.116759
1.09969e-07	5.54473	-5.04158e-12	16.9	8.82919e-11	9.84959e-06	-1.0971e-07	0.11042
1.09967e-07	5.66278	3.91012e-12	16.85	8.16019e-11	9.4315e-06	-1.0971e-07	0.0699974
1.09976e-07	5.63653	-2.30985e-12	16.8	8.20647e-11	9.26426e-06	-1.09713e-07	0.0825546
1.09974e-07	5.58863	-6.72262e-12	16.75	9.60758e-11	9.26426e-06	-1.09712e-07	0.105366
1.09982e-07	5.72317	-6.84872e-12	16.7	8.30325e-11	8.59531e-06	-1.09715e-07	0.0703113
1.09972e-07	5.42146	-4.57928e-12	16.65	7.03678e-11	9.59873e-06	-1.09712e-07	0.145693
1.09972e-07	5.36816	-7.10088e-12	16.6	5.16443e-11	9.84959e-06	-1.09711e-07	0.141144
1.0997e-07	5.51881	-5.84008e-12	16.55	6.00173e-11	9.93321e-06	-1.09711e-07	0.091675
1.09967e-07	5.48427	-6.3444e-12	16.5	4.47018e-11	1.02677e-05	-1.09709e-07	0.0960739
1.09938e-07	6.1099	-2.98225e-12	16.45	8.12232e-11	9.4315e-06	-1.06023e-07	0.0244607
1.09985e-07	5.85342	-2.35187e-12	16.4	4.99613e-11	9.34788e-06	-1.09715e-07	0.106909
1.09972e-07	5.89433	-6.55451e-12	16.35	8.73241e-11	9.0134e-06	-1.09711e-07	0.0950172
1.09961e-07	5.94283	-4.15901e-12	16.3	6.48559e-11	9.34788e-06	-1.09707e-07	0.0748948
1.09985e-07	6.06991	-2.39389e-12	16.25	6.80536e-11	8.92978e-06	-1.09715e-07	0.0612562
1.09994e-07	6.38823	-2.89824e-12	16.2	9.35092e-11	8.51168e-06	-1.09723e-07	0.052896
1.09975e-07	6.41545	-2.35187e-12	16.15	8.21068e-11	8.26082e-06	-1.09712e-07	0.049411
1.09811e-07	8.30039	-5.62994e-12	16.1	8.99749e-11	8.84616e-06	-8.3721e-08	0.177241
1.09954e-07	7.88925	-8.40372e-12	16.05	9.72539e-11	9.51512e-06	-1.09705e-07	0.228313
1.09923e-07	8.11855	-6.13426e-12	16	7.29344e-11	9.84959e-06	-1.09284e-07	0.145248
1.09931e-07	8.67548	-6.80669e-12	15.95	6.04801e-11	9.84959e-06	-1.04747e-07	0.070559
1.10003e-07	8.03119	-6.59658e-12	15.9	5.58097e-11	1.04349e-05	-1.09718e-07	0.226397
1.1e-07	7.74638	-8.27763e-12	15.85	3.0817e-11	1.04349e-05	-1.09717e-07	0.223658
6.47006e-12	10.0008	-6.38645e-12	15.8	4.11675e-11	9.09702e-06	1.88218e-11	1.08765e-05
4.8158e-12	10.0008	-4.07493e-12	15.75	6.01856e-11	9.84959e-06	1.7677e-11	1.20472e-05
5.70655e-12	10.0008	-4.78942e-12	15.7	5.72824e-11	9.59873e-06	1.7677e-11	1.08765e-05
1.25278e-12	10.0008	-8.95004e-12	15.65	5.47999e-11	9.51512e-06	2.06026e-11	1.10437e-05
4.45606e-11	10.0008	-3.19239e-12	15.6	6.41827e-11	9.4315e-06	-2.78601e-11	1.11274e-05
1.14329e-11	10.0008	-3.73876e-12	15.55	5.27725e-12	9.4315e-06	8.47632e-12	1.12946e-05
5.45206e-12	10.0008	-1.25916e-12	15.5	5.9849e-11	8.34445e-06	1.50906e-11	1.07928e-05
1.25278e-12	10.0008	-3.02428e-12	15.45	1.32092e-10	8.76254e-06	1.92458e-11	1.10437e-05
2.90702e-12	10.0008	-5.96617e-12	15.4	9.2836e-11	9.59873e-06	1.69138e-11	1.04583e-05
2.34757e-13	10.0008	-5.75603e-12	15.35	7.32289e-11	9.59873e-06	2.05178e-11	1.08765e-05
3.44229e-11	10.0008	-6.17631e-12	15.3	5.3706e-11	1.05185e-05	-1.34018e-11	1.0542e-05
4.85478e-11	10.0008	-4.32712e-12	15.25	5.10552e-11	1.02677e-05	-2.87505e-11	1.06256e-05
6.72457e-12	10.0008	1.63758e-15	15.2	7.54589e-11	9.51512e-06	1.19955e-11	1.08765e-05
3.62002e-13	10.0008	-3.57064e-12	15.15	7.09148e-11	9.18064e-06	1.80586e-11	1.11274e-05
-6.98414e-13	10.0008	-3.8228e-12	15.1	8.7787e-11	9.26426e-06	1.86946e-11	1.09601e-05
-2.69203e-12	10.0008	-3.52862e-12	15.05	7.23033e-11	9.0134e-06	2.55209e-11	1.10437e-05
-2.69203e-12	10.0008	-3.61267e-12	15	1.43284e-10	9.0134e-06	2.13234e-11	1.14618e-05
-2.77686e-12	10.0008	-4.87346e-12	14.95	1.27296e-10	9.0134e-06	2.09418e-11	1.13782e-05
-3.54036e-12	10.0008	-5.67196e-12	14.9	1.01504e-10	9.34788e-06	2.30618e-11	1.07928e-05
-4.81287e-12	10.0008	-8.10951e-12	14.85	6.11533e-11	9.93321e-06	2.05178e-11	1.03747e-05
-4.81287e-12	10.0008	-4.07493e-12	14.8	8.97645e-11	9.26426e-06	2.02634e-11	1.06256e-05
-3.37069e-12	10.0008	-2.89824e-12	14.75	5.77873e-11	9.59873e-06	2.3189e-11	1.06256e-05
-4.89771e-12	10.0008	-4.49521e-12	14.7	7.82359e-11	9.4315e-06	2.01362e-11	1.07092e-05
-4.00696e-12	10.0008	-7.77328e-12	14.65	-1.20157e-11	9.84959e-06	2.2977e-11	1.0542e-05
-3.96454e-12	10.0008	-1.8055e-12	14.6	2.3033e-11	9.09702e-06	2.32738e-11	1.07928e-05
-4.0918e-12	10.0008	-2.30985e-12	14.55	7.27661e-11	9.34788e-06	2.27226e-11	1.07092e-05
-6.72164e-12	10.0008	-1.09107e-12	14.5	1.0752e-10	8.09359e-06	1.87794e-11	1.07928e-05
-3.79488e-12	10.0008	-4.28507e-12	14.45	7.25136e-11	8.67892e-06	2.29346e-11	1.0542e-05
-5.53396e-12	10.0008	-2.30985e-12	14.4	8.38319e-11	9.26426e-06	1.99242e-11	1.0542e-05
-3.83728e-12	10.0008	-5.12559e-12	14.35	8.13494e-11	1.01841e-05	2.17898e-11	1.10437e-05
-2.60719e-12	10.0008	-2.73012e-12	14.3	8.34111e-11	9.51512e-06	2.08146e-11	1.07928e-05
-3.41312e-12	10.0008	-5.33579e-12	14.25	6.81378e-11	1.06022e-05	2.48425e-11	1.09601e-05
-4.60079e-12	10.0008	-8.52979e-12	14.2	9.23732e-11	9.4315e-06	2.1493e-11	1.08765e-05
-4.38871e-12	10.0008	-5.04158e-12	14.15	7.3818e-11	1.05185e-05	2.34858e-11	1.08765e-05
-3.79488e-12	10.0008	-5.8821e-12	14.1	7.04099e-11	1.01005e-05	2.23834e-11	1.04583e-05
-4.68563e-12	10.0008	-6.21833e-12	14.05	7.51644e-11	9.84959e-06	2.41218e-11	1.01238e-05
-3.83728e-12	10.0008	2.53797e-13	14	7.87408e-11	9.09702e-06	2.1069e-11	1.0542e-05
-2.69203e-12	10.0008	-7.26899e-12	13.95	8.70296e-11	9.18064e-06	2.57753e-11	1.06256e-05
-4.43114e-12	10.0008	-5.25169e-12	13.9	7.77731e-11	9.0134e-06	2.01786e-11	1.09601e-05
-4.04937e-12	10.0008	-2.5055e-13	13.85	7.00312e-11	9.93321e-06	2.2553e-11	1.06256e-05
-4.17662e-12	10.0008	1.34648e-12	13.8	8.42106e-11	9.0134e-06	2.11114e-11	1.08765e-05
-4.98256e-12	10.0008	-2.94023e-12	13.75	6.78012e-11	9.34788e-06	2.17474e-11	1.0542e-05
-4.34629e-12	10.0008	-4.03291e-12	13.7	7.64266e-11	9.51512e-06	2.29346e-11	1.09601e-05
-4.21904e-12	10.0008	-2.60403e-12	13.65	5.04241e-11	9.51512e-06	2.37826e-11	1.06256e-05
-4.26145e-12	10.0008	-6.21833e-12	13.6	5.70299e-11	9.84959e-06	2.09842e-11	1.09601e-05
-5.02497e-12	10.0008	-7.52115e-12	13.55	5.14339e-11	1.00168e-05	2.39098e-11	1.08765e-05
-3.1586e-12	10.0008	-6.93276e-12	13.5	6.7717e-11	9.26426e-06	2.3825e-11	1.08765e-05
-3.96454e-12	10.0008	-4.83144e-12	13.45	6.20789e-11	8.59531e-06	2.08146e-11	1.10437e-05
-4.21904e-12	10.0008	-3.69671e-12	13.4	7.29765e-11	8.67892e-06	2.28074e-11	1.10437e-05
-2.90411e-12	10.0008	-7.10088e-12	13.35	7.52906e-11	8.67892e-06	2.27226e-11	1.11274e-05
-4.30388e-12	10.0008	-5.46183e-12	13.3	7.47857e-11	8.59531e-06	2.46729e-11	1.10437e-05
-4.38871e-12	10.0008	-6.59658e-12	13.25	1.24561e-10	8.51168e-06	2.39522e-11	1.02074e-05
-2.81929e-12	10.0008	-4.03291e-12	13.2	1.02597e-10	8.76254e-06	2.30194e-11	1.06256e-05
-4.51596e-12	10.0008	-5.8821e-12	13.15	7.39442e-11	9.59873e-06	2.20018e-11	1.08765e-05
-4.17662e-12	10.0008	-4.87346e-12	13.1	8.04238e-11	9.68236e-06	2.45034e-11	1.07928e-05
-3.45554e-12	10.0008	-6.13426e-12	13.05	1.12022e-10	9.26426e-06	2.26802e-11	1.09601e-05
-5.91573e-12	10.0008	-6.80669e-12	13	8.6146e-11	9.0134e-06	2.01362e-11	1.12946e-05
-4.98256e-12	10.0008	-2.73012e-12	12.95	8.29483e-11	9.4315e-06	1.96698e-11	1.04583e-05
-5.49155e-12	10.0008	-1.84752e-12	12.9	-2.80121e-12	9.51512e-06	2.15354e-11	1.08765e-05
-4.81287e-12	10.0008	-2.81414e-12	12.85	5.05924e-11	9.26426e-06	2.31466e-11	1.10437e-05
-5.91573e-12	10.0008	-2.92572e-13	12.8	9.30043e-11	9.4315e-06	2.03482e-11	1.04583e-05
-4.38871e-12	10.0008	-3.61267e-12	12.75	5.79976e-11	8.34445e-06	2.05178e-11	1.02911e-05
-4.60079e-12	10.0008	-3.8228e-12	12.7	5.24858e-11	9.34788e-06	2.09842e-11	1.09601e-05
-5.49155e-12	10.0008	-3.40253e-12	12.65	8.21489e-11	9.4315e-06	1.92034e-11	1.07928e-05
-4.30388e-12	10.0008	-6.17631e-12	12.6	4.67635e-11	9.59873e-06	2.26802e-11	1.03747e-05
-4.81287e-12	10.0008	-3.78078e-12	12.55	7.09568e-11	8.76254e-06	2.31042e-11	1.02911e-05
-5.19464e-12	10.0008	-3.57064e-12	12.5	7.31868e-11	8.67892e-06	2.28074e-11	1.06256e-05
-4.47353e-12	10.0008	-8.02547e-12	12.45	8.45893e-11	8.67892e-06	2.17898e-11	1.12109e-05
-4.00696e-12	10.0008	-6.17631e-12	12.4	6.5992e-11	9.93321e-06	2.39098e-11	1.01238e-05
-7.06098e-12	10.0008	-6.72262e-12	12.35	1.42864e-10	9.09702e-06	1.75498e-11	1.01238e-05
-4.38871e-12	10.0008	-8.65588e-12	12.3	1.24519e-10	9.18064e-06	2.1705e-11	1.06256e-05
-4.8553e-12	10.0008	-6.6806e-12	12.25	1.24519e-10	8.92978e-06	2.3825e-11	9.62208e-06
-5.15221e-12	10.0008	-7.64724e-12	12.2	1.42106e-10	8.84616e-06	2.18322e-11	1.02911e-05
-5.61881e-12	10.0008	-7.85735e-12	12.15	1.05585e-10	8.92978e-06	2.18746e-11	1.07928e-05
-4.0918e-12	10.0008	-5.33579e-12	12.1	6.75908e-11	9.59873e-06	2.73441e-11	1.08765e-05
-7.82449e-12	10.0008	-5.62994e-12	12.05	1.03018e-10	9.68236e-06	1.99666e-11	1.13782e-05
-4.64322e-12	10.0008	-4.78942e-12	12	2.80821e-11	9.68236e-06	2.18322e-11	1.08765e-05
-3.20102e-12	10.0008	-7.47913e-12	11.95	5.33694e-11	9.68236e-06	2.00514e-11	1.08765e-05
-5.32188e-12	10.0008	-6.05022e-12	11.9	3.37202e-11	1.02677e-05	2.19594e-11	1.10437e-05
-5.91573e-12	10.0008	-2.92572e-13	11.85	1.91621e-11	9.18064e-06	2.35282e-11	1.14618e-05
-3.41312e-12	10.0008	-6.17631e-12	11.8	5.95544e-11	8.84616e-06	2.66657e-11	1.08765e-05
-6.46715e-12	10.0008	-8.61386e-12	11.75	6.14478e-11	9.09702e-06	2.17474e-11	1.12109e-05
-4.68563e-12	10.0008	-7.77328e-12	11.7	6.46455e-11	8.67892e-06	2.28498e-11	1.07928e-05
-3.24345e-12	10.0008	-1.15557e-11	11.65	1.05837e-10	9.18064e-06	2.25954e-11	1.08765e-05
-4.89771e-12	10.0008	-2.47793e-12	11.6	7.56272e-11	9.93321e-06	1.95426e-11	1.08765e-05
-4.04937e-12	10.0008	-3.9489e-12	11.55	7.79834e-11	8.42806e-06	2.51817e-11	1.03747e-05
-6.56017e-13	10.0008	-8.10951e-12	11.5	8.85864e-11	9.09702e-06	2.72169e-11	1.02074e-05
-4.94013e-12	10.0008	-3.10835e-12	11.45	9.13213e-11	1.00168e-05	2.37402e-11	1.0542e-05
-4.0918e-12	10.0008	-7.9414e-12	11.4	4.50384e-11	1.10203e-05	2.38674e-11	1.15455e-05
-4.17662e-12	10.0008	-4.49521e-12	11.35	1.17282e-10	8.67892e-06	2.22138e-11	1.11274e-05
-6.59441e-12	10.0008	-1.00848e-11	11.3	1.00914e-10	9.0134e-06	2.00514e-11	1.06256e-05
-4.72805e-12	10.0008	-4.45319e-12	11.25	7.52906e-11	8.92978e-06	2.28922e-11	1.09601e-05
-4.77048e-12	10.0008	-9.28627e-12	11.2	8.52625e-11	8.92978e-06	2.22138e-11	1.07928e-05
-5.53396e-12	10.0008	-1.46932e-12	11.15	6.10271e-11	8.42806e-06	2.03058e-11	1.07928e-05
-5.10979e-12	10.0008	-7.35303e-12	11.1	6.3804e-11	8.92978e-06	2.26378e-11	1.12109e-05
-3.32828e-12	10.0008	-3.48657e-12	11.05	7.62163e-11	9.09702e-06	2.36554e-11	1.04583e-05
-4.94013e-12	10.0008	-8.31965e-12	11	4.28084e-11	9.59873e-06	2.26378e-11	1.02074e-05
-5.32188e-12	10.0008	-5.0836e-12	10.95	6.07325e-11	1.00168e-05	2.36978e-11	1.03747e-05
-4.00696e-12	10.0008	-5.46183e-12	10.9	6.40565e-11	9.68236e-06	2.16626e-11	1.06256e-05
-4.8553e-12	10.0008	-2.73012e-12	10.85	6.9905e-11	9.93321e-06	2.22562e-11	1.08765e-05
-3.92211e-12	10.0008	-8.06749e-12	10.8	6.87269e-11	8.76254e-06	2.15778e-11	1.07092e-05
-4.17662e-12	10.0008	-4.87346e-12	10.75	6.03539e-11	8.76254e-06	2.39522e-11	1.01238e-05
-4.98256e-12	10.0008	-5.4198e-12	10.7	7.41966e-11	9.09702e-06	2.07298e-11	1.02911e-05
-5.15221e-12	10.0008	-5.0836e-12	10.65	8.17702e-11	9.84959e-06	2.50969e-11	1.00402e-05
-4.30388e-12	10.0008	-5.71398e-12	10.6	1.88473e-10	8.42806e-06	2.32314e-11	1.04583e-05
-4.98256e-12	10.0008	-8.40372e-12	10.55	1.50101e-10	9.34788e-06	2.38674e-11	1.04583e-05
-6.33989e-12	10.0008	-8.57181e-12	10.5	1.46903e-10	8.92978e-06	2.11114e-11	1.04583e-05
-5.83089e-12	10.0008	-5.8821e-12	10.45	9.35934e-11	9.4315e-06	2.24258e-11	1.04583e-05
-3.8797e-12	10.0008	-5.16767e-12	10.4	7.33131e-11	1.01005e-05	2.47578e-11	1.12109e-05
-5.44913e-12	10.0008	-1.34469e-11	10.35	6.92738e-11	9.93321e-06	2.29346e-11	1.0542e-05
-4.72805e-12	10.0008	-3.61267e-12	10.3	9.08164e-11	8.51168e-06	2.1705e-11	1.11274e-05
-4.51596e-12	10.0008	-2.85616e-12	10.25	-1.63074e-11	9.34788e-06	2.45457e-11	1.01238e-05
-7.48515e-12	10.0008	-2.35187e-12	10.2	4.63007e-11	9.51512e-06	2.08146e-11	1.06256e-05
-3.24345e-12	10.0008	-1.97362e-12	10.15	5.22754e-11	9.09702e-06	2.44186e-11	1.04583e-05
-4.77048e-12	10.0008	-3.19239e-12	10.1	5.48841e-11	8.17722e-06	2.46305e-11	1.08765e-05
-4.68563e-12	10.0008	-8.36167e-12	10.05	8.19806e-11	9.93321e-06	2.44186e-11	1.04583e-05
-3.96454e-12	10.0008	-7.47913e-12	10	8.54728e-11	9.26426e-06	2.30194e-11	1.07092e-05
-4.21904e-12	10.0008	-6.30238e-12	9.95	6.28784e-11	9.18064e-06	2.73017e-11	1.13782e-05
-6.55198e-12	10.0008	-5.71398e-12	9.9	1.01672e-10	9.34788e-06	2.00514e-11	1.12109e-05
-5.83089e-12	10.0008	-6.6806e-12	9.85	6.89793e-11	9.84959e-06	2.45034e-11	1.07092e-05
-3.96454e-12	10.0008	-2.77214e-12	9.8	9.616e-11	9.51512e-06	2.66657e-11	1.07928e-05
-5.53396e-12	10.0008	-4.95753e-12	9.75	8.0003e-11	1.05185e-05	2.57329e-11	1.0542e-05
-4.89771e-12	10.0008	-1.10514e-11	9.7	1.19596e-10	9.18064e-06	2.43761e-11	1.02911e-05
-1.6316e-12	10.0008	-8.19358e-12	9.65	1.32639e-10	8.42806e-06	2.93793e-11	1.04583e-05
-5.74604e-12	10.0008	-2.73012e-12	9.6	1.23803e-10	9.0134e-06	2.39522e-11	1.07928e-05
-5.19464e-12	10.0008	-5.20969e-12	9.55	8.41264e-11	9.18064e-06	2.54361e-11	1.03747e-05
-3.49794e-12	10.0008	-5.8821e-12	9.5	6.69176e-11	9.4315e-06	2.3189e-11	1.08765e-05
-4.94013e-12	10.0008	-7.35303e-12	9.45	8.06762e-11	9.51512e-06	2.2977e-11	1.12109e-05
-5.19464e-12	10.0008	-8.61386e-12	9.4	7.51644e-11	9.68236e-06	2.1493e-11	1.07928e-05
-3.20102e-12	10.0008	-8.95004e-12	9.35	1.689e-11	8.84616e-06	2.63265e-11	1.10437e-05
-4.55837e-12	10.0008	-4.95753e-12	9.3	1.38185e-11	9.84959e-06	2.4461e-11	1.12946e-05
-5.23705e-12	10.0008	-4.49521e-12	9.25	2.13921e-11	9.59873e-06	2.3825e-11	1.13782e-05
-4.89771e-12	10.0008	-7.22697e-12	9.2	6.87689e-11	8.34445e-06	2.26802e-11	1.12109e-05
-4.89771e-12	10.0008	-2.51998e-12	9.15	8.27379e-11	8.84616e-06	2.48425e-11	1.13782e-05
-4.77048e-12	10.0008	-3.86483e-12	9.1	8.95962e-11	8.42806e-06	2.16202e-11	1.17963e-05
-4.68563e-12	10.0008	-5.67196e-12	9.05	8.78711e-11	8.42806e-06	2.12386e-11	1.09601e-05
-6.08538e-12	10.0008	-4.1861e-13	9	8.02555e-11	9.4315e-06	2.36978e-11	1.17127e-05
-3.79488e-12	10.0008	-6.47049e-12	8.95	8.02555e-11	9.09702e-06	2.3825e-11	1.07928e-05
-3.1162e-12	10.0008	-6.51248e-12	8.9	7.5501e-11	9.4315e-06	2.65385e-11	1.06256e-05
-4.64322e-12	10.0008	-3.73876e-12	8.85	1.03944e-10	1.02677e-05	2.53089e-11	1.15455e-05
-4.81287e-12	10.0008	-4.66333e-12	8.8	7.35655e-11	1.01005e-05	2.2977e-11	1.09601e-05
-5.95812e-12	10.0008	-3.19239e-12	8.75	2.9134e-11	1.00168e-05	2.36978e-11	1.13782e-05
-4.21904e-12	10.0008	-6.26035e-12	8.7	7.56693e-11	9.18064e-06	2.39522e-11	1.10437e-05
-4.89771e-12	10.0008	-6.63858e-12	8.65	9.51922e-11	8.92978e-06	2.57329e-11	1.09601e-05
-4.26145e-12	10.0008	-4.78942e-12	8.6	7.10831e-11	9.51512e-06	2.32314e-11	1.15455e-05
-3.8797e-12	10.0008	-4.53726e-12	8.55	8.14336e-11	9.18064e-06	2.28922e-11	1.14618e-05
-4.89771e-12	10.0008	-8.65588e-12	8.5	4.83203e-11	9.4315e-06	2.39946e-11	1.17127e-05
-5.70365e-12	10.0008	-6.93276e-12	8.45	7.49961e-11	1.01005e-05	2.45034e-11	1.10437e-05
-4.26145e-12	10.0008	-5.37781e-12	8.4	9.68332e-11	9.34788e-06	2.60297e-11	1.10437e-05
-5.8733e-12	10.0008	-3.8228e-12	8.35	7.23453e-11	9.4315e-06	2.28074e-11	1.08765e-05
-5.19464e-12	10.0008	-2.89824e-12	8.3	6.19106e-11	1.06022e-05	2.42914e-11	1.07928e-05
-5.23705e-12	10.0008	-7.22697e-12	8.25	6.47297e-11	1.04349e-05	2.53089e-11	1.08765e-05
-5.70365e-12	10.0008	-9.07616e-12	8.2	6.94001e-11	9.4315e-06	2.35282e-11	1.13782e-05
-5.19464e-12	10.0008	-4.03291e-12	8.15	6.92738e-11	9.18064e-06	2.4249e-11	1.16291e-05
-3.83728e-12	10.0008	-8.824e-12	8.1	7.89512e-11	9.34788e-06	2.45034e-11	1.12946e-05
-6.97614e-12	10.0008	-3.36051e-12	8.05	8.47996e-11	8.92978e-06	1.98394e-11	1.10437e-05
-3.6252e-12	10.0008	-3.99092e-12	8	6.96104e-11	9.34788e-06	2.85313e-11	1.04583e-05
-4.98256e-12	10.0008	-7.81536e-12	7.95	1.80142e-10	9.0134e-06	2.67505e-11	1.09601e-05
-4.30388e-12	10.0008	-8.27763e-12	7.9	1.132e-10	9.0134e-06	2.45034e-11	1.12109e-05
-5.49155e-12	10.0008	-5.04158e-12	7.85	6.50663e-11	9.76597e-06	2.31042e-11	1.0542e-05
-3.8797e-12	10.0008	-4.70535e-12	7.8	5.69878e-11	9.4315e-06	2.69625e-11	1.10437e-05
-6.80649e-12	10.0008	-9.07616e-12	7.75	8.73241e-11	8.92978e-06	2.1705e-11	1.0542e-05
-5.74604e-12	10.0008	-7.05885e-12	7.7	7.36917e-11	9.93321e-06	2.32738e-11	1.08765e-05
-6.55198e-12	10.0008	-4.99956e-12	7.65	8.724e-11	9.34788e-06	2.2765e-11	1.10437e-05
-5.23705e-12	10.0008	-6.38645e-12	7.6	-3.65028e-11	9.34788e-06	2.43761e-11	1.11274e-05
-5.66122e-12	10.0008	-6.70797e-13	7.55	5.9849e-11	9.93321e-06	2.28922e-11	1.11274e-05
-2.73444e-12	10.0008	-7.1429e-12	7.5	9.01011e-11	9.18064e-06	2.86585e-11	1.07928e-05
-5.27947e-12	10.0008	-6.6806e-12	7.45	1.0954e-10	8.67892e-06	2.56481e-11	1.12109e-05
-6.59441e-12	10.0008	-2.64602e-12	7.4	7.46174e-11	9.4315e-06	2.34434e-11	1.16291e-05
-5.32188e-12	10.0008	-3.23441e-12	7.35	7.69736e-11	1.05185e-05	2.40794e-11	1.12109e-05
-3.79488e-12	10.0008	-3.0663e-12	7.3	7.55431e-11	9.34788e-06	2.47154e-11	1.14618e-05
-5.15221e-12	10.0008	-5.50385e-12	7.25	7.73102e-11	9.68236e-06	2.22562e-11	1.12109e-05
-4.68563e-12	10.0008	-3.52862e-12	7.2	6.9358e-11	9.26426e-06	2.35706e-11	1.04583e-05
-3.66762e-12	10.0008	-5.37781e-12	7.15	7.14617e-11	9.09702e-06	2.51817e-11	1.02911e-05
-4.0918e-12	10.0008	-5.04158e-12	7.1	4.43652e-11	9.68236e-06	2.42914e-11	1.08765e-05
-6.21264e-12	10.0008	-7.18495e-12	7.05	1.26118e-10	8.67892e-06	2.39522e-11	1.10437e-05
-4.51596e-12	10.0008	-3.69671e-12	7	1.13579e-10	8.67892e-06	2.73017e-11	1.09601e-05
-6.17023e-12	10.0008	-1.59536e-12	6.95	9.41824e-11	8.92978e-06	2.2977e-11	1.13782e-05
-5.23705e-12	10.0008	-6.42847e-12	6.9	8.31587e-11	8.76254e-06	2.52665e-11	1.07928e-05
-4.72805e-12	10.0008	-7.01683e-12	6.85	5.55994e-11	9.4315e-06	2.47578e-11	1.16291e-05
-4.8553e-12	10.0008	-1.25916e-12	6.8	5.08028e-11	9.0134e-06	2.32738e-11	1.10437e-05
-6.04297e-12	10.0008	-3.90682e-12	6.75	6.48138e-11	9.51512e-06	2.47154e-11	1.10437e-05
-4.77048e-12	10.0008	-9.03413e-12	6.7	1.57119e-11	8.92978e-06	2.56905e-11	1.16291e-05
-5.74604e-12	10.0008	-6.80669e-12	6.65	2.73668e-11	9.4315e-06	2.31042e-11	1.11274e-05
-4.47353e-12	10.0008	-4.20103e-12	6.6	5.49261e-11	9.51512e-06	2.33162e-11	1.10437e-05
-4.94013e-12	10.0008	-7.54841e-13	6.55	7.69315e-11	8.76254e-06	2.62417e-11	1.09601e-05
-4.77048e-12	10.0008	-3.8228e-12	6.5	8.21489e-11	8.67892e-06	2.46729e-11	1.13782e-05
-5.40673e-12	10.0008	-3.15037e-12	6.45	8.11812e-11	8.76254e-06	2.34858e-11	1.13782e-05
-4.77048e-12	10.0008	-6.42847e-12	6.4	9.6202e-11	9.34788e-06	2.50545e-11	1.12109e-05
-4.51596e-12	10.0008	-3.36051e-12	6.35	7.33551e-11	1.04349e-05	2.2341e-11	1.09601e-05
-5.83089e-12	10.0008	-5.46183e-12	6.3	8.56411e-11	9.51512e-06	2.17474e-11	1.14618e-05
-4.13419e-12	10.0008	-9.4964e-12	6.25	6.81799e-11	9.68236e-06	2.61993e-11	1.14618e-05
-5.19464e-12	10.0008	-4.45319e-12	6.2	1.22836e-10	1.00168e-05	2.35282e-11	1.08765e-05
-4.77048e-12	10.0008	-5.33579e-12	6.15	4.41128e-11	1.01841e-05	2.29346e-11	1.07092e-05
-3.37069e-12	10.0008	-2.64602e-12	6.1	2.79559e-11	1.03513e-05	2.42066e-11	1.11274e-05
-5.8733e-12	10.0008	-6.26035e-12	6.05	8.53466e-11	9.59873e-06	2.53513e-11	1.13782e-05
-4.0918e-12	10.0008	-3.40253e-12	6	8.29483e-11	9.93321e-06	2.22562e-11	1.07092e-05
-5.57639e-12	10.0008	-5.84008e-12	5.95	6.8811e-11	1.04349e-05	2.4461e-11	1.09601e-05
-6.97614e-12	10.0008	-6.09224e-12	5.9	9.54447e-11	9.09702e-06	1.8949e-11	1.12109e-05
-4.98256e-12	10.0008	-7.64724e-12	5.85	7.55431e-11	8.67892e-06	2.28074e-11	1.02074e-05
-4.94013e-12	10.0008	-6.47049e-12	5.8	9.60758e-11	9.68236e-06	2.36554e-11	1.06256e-05
-4.34629e-12	10.0008	-6.05022e-12	5.75	1.0752e-10	9.51512e-06	2.36978e-11	1.15455e-05
-6.21264e-12	10.0008	-9.91668e-12	5.7	8.17281e-11	9.51512e-06	2.39522e-11	1.11274e-05
-3.58279e-12	10.0008	-8.65588e-12	5.65	4.73526e-11	1.02677e-05	2.67081e-11	1.12946e-05
-6.8489e-12	10.0008	-9.83263e-12	5.6	1.2414e-10	1.03513e-05	2.09418e-11	1.03747e-05
-5.66122e-12	10.0008	-7.52115e-12	5.55	7.50381e-11	9.09702e-06	2.34434e-11	1.16291e-05
-5.36431e-12	10.0008	-4.24305e-12	5.5	7.24295e-11	9.26426e-06	2.41641e-11	1.12109e-05
-4.00696e-12	10.0008	-6.42847e-12	5.45	7.87828e-11	9.76597e-06	2.4249e-11	1.16291e-05
-5.95812e-12	10.0008	-7.56317e-12	5.4	7.47436e-11	9.34788e-06	2.28498e-11	1.09601e-05
-2.60719e-12	10.0008	-6.6806e-12	5.35	5.94703e-11	1.04349e-05	2.94641e-11	1.07092e-05
-5.02497e-12	10.0008	-7.68927e-12	5.3	1.44883e-10	9.09702e-06	2.55633e-11	1.12946e-05
-4.43114e-12	10.0008	-6.72262e-12	5.25	1.07773e-10	9.4315e-06	2.48425e-11	1.11274e-05
-5.32188e-12	10.0008	-4.20103e-12	5.2	1.14042e-10	9.51512e-06	2.39522e-11	1.06256e-05
-4.77048e-12	10.0008	-6.76467e-12	5.15	8.46734e-11	8.92978e-06	2.47578e-11	1.12109e-05
-5.70365e-12	10.0008	-4.49521e-12	5.1	3.10694e-11	9.0134e-06	2.28922e-11	1.11274e-05
-5.15221e-12	10.0008	-5.37781e-12	5.05	6.24997e-11	1.00168e-05	2.54785e-11	1.01238e-05
-3.6252e-12	10.0008	-4.66333e-12	5	8.8923e-11	9.76597e-06	2.26378e-11	1.07092e-05
-4.89771e-12	10.0008	-5.46183e-12	4.95	-8.86006e-12	9.4315e-06	2.30194e-11	1.07928e-05
-4.81287e-12	10.0008	-2.85616e-12	4.9	5.39163e-11	9.0134e-06	2.33162e-11	1.11274e-05
-4.38871e-12	10.0008	-6.47049e-12	4.85	7.72261e-11	8.84616e-06	2.45457e-11	1.0542e-05
-6.17023e-12	10.0008	-7.10088e-12	4.8	5.32852e-11	9.51512e-06	2.50121e-11	1.04583e-05
-5.27947e-12	10.0008	-1.01268e-11	4.75	1.23551e-10	9.34788e-06	2.32314e-11	1.10437e-05
-4.38871e-12	10.0008	-8.52979e-12	4.7	9.03536e-11	8.92978e-06	2.64537e-11	9.87295e-06
-5.44913e-12	10.0008	-8.73993e-12	4.65	5.41688e-11	9.76597e-06	2.38674e-11	1.09601e-05
-4.8553e-12	10.0008	-7.47913e-12	4.6	6.25418e-11	9.59873e-06	2.28922e-11	1.09601e-05
-4.0918e-12	10.0008	-6.47049e-12	4.55	6.89372e-11	1.01005e-05	2.67081e-11	1.08765e-05
-4.55837e-12	10.0008	-4.70535e-12	4.5	6.35516e-11	9.09702e-06	2.30194e-11	1.02911e-05
-6.21264e-12	10.0008	-5.79806e-12	4.45	7.87408e-11	9.26426e-06	2.28498e-11	1.07928e-05
-4.94013e-12	10.0008	-4.7474e-12	4.4	8.41685e-11	9.76597e-06	2.30194e-11	1.06256e-05
-4.04937e-12	10.0008	-5.37781e-12	4.35	1.00452e-10	9.09702e-06	2.45034e-11	1.12109e-05
-4.60079e-12	10.0008	-6.42847e-12	4.3	8.43368e-11	9.4315e-06	2.15354e-11	1.08765e-05
-4.89771e-12	10.0008	-7.22697e-12	4.25	4.43232e-11	8.92978e-06	2.3613e-11	1.06256e-05
-3.79488e-12	10.0008	-1.18079e-11	4.2	5.95544e-11	8.59531e-06	2.2765e-11	1.07092e-05
-5.53396e-12	10.0008	-9.32829e-12	4.15	9.3383e-11	9.93321e-06	2.2765e-11	1.10437e-05
-5.06739e-12	10.0008	-1.21441e-11	4.1	8.32428e-11	9.4315e-06	2.26802e-11	1.14618e-05
-4.51596e-12	10.0008	-8.61386e-12	4.05	6.56553e-11	8.59531e-06	2.22138e-11	1.03747e-05
-4.13419e-12	10.0008	-4.70535e-12	4	3.9779e-11	9.34788e-06	2.34434e-11	1.07928e-05
-4.98256e-12	10.0008	-9.53843e-12	3.95	2.90077e-11	9.0134e-06	2.30194e-11	1.01238e-05
-4.64322e-12	10.0008	-6.55451e-12	3.9	9.64545e-11	9.4315e-06	2.61145e-11	1.03747e-05
-4.89771e-12	10.0008	-7.47913e-12	3.85	8.87968e-11	8.76254e-06	2.2341e-11	1.03747e-05
-5.66122e-12	10.0008	-3.10835e-12	3.8	7.17142e-11	9.51512e-06	2.44186e-11	1.09601e-05
-6.12781e-12	10.0008	-6.38645e-12	3.75	1.00199e-10	1.01005e-05	2.05178e-11	1.09601e-05
-4.89771e-12	10.0008	-2.64602e-12	3.7	6.98208e-11	1.05185e-05	2.32738e-11	1.07928e-05
-4.60079e-12	10.0008	-8.78195e-12	3.65	7.52906e-11	9.76597e-06	2.37826e-11	1.06256e-05
-2.81929e-12	10.0008	-4.7474e-12	3.6	7.44912e-11	9.26426e-06	2.61993e-11	1.0542e-05
-4.43114e-12	10.0008	-3.02428e-12	3.55	1.16693e-10	9.93321e-06	2.42914e-11	1.13782e-05
-3.66762e-12	10.0008	-2.01564e-12	3.5	6.53187e-11	1.0853e-05	2.70473e-11	1.0542e-05
-4.64322e-12	10.0008	5.47978e-13	3.45	8.77028e-11	1.03513e-05	2.1281e-11	1.11274e-05
-4.94013e-12	10.0008	-5.86725e-13	3.4	4.89094e-11	9.76597e-06	2.52665e-11	1.13782e-05
-4.26145e-12	10.0008	9.26204e-13	3.35	7.05361e-11	9.84959e-06	2.57753e-11	1.07928e-05
-4.26145e-12	10.0008	-3.8228e-12	3.3	1.06342e-10	8.67892e-06	2.59449e-11	1.03747e-05
-5.78847e-12	10.0008	-5.96617e-12	3.25	8.20227e-11	8.92978e-06	2.08994e-11	1.03747e-05
-3.8797e-12	10.0008	-4.11701e-12	3.2	5.14339e-11	9.68236e-06	2.71321e-11	1.03747e-05
-3.32828e-12	10.0008	-7.39508e-12	3.15	7.63846e-11	9.34788e-06	2.42066e-11	1.07092e-05
-5.32188e-12	10.0008	-4.41117e-12	3.1	6.64548e-11	9.76597e-06	2.49697e-11	1.04583e-05
-6.67923e-12	10.0008	-7.31101e-12	3.05	1.31167e-10	9.59873e-06	2.39522e-11	1.02074e-05
-3.75246e-12	10.0008	-4.78942e-12	3	1.09077e-10	9.93321e-06	2.37402e-11	1.02911e-05
-5.36431e-12	10.0008	-6.6806e-12	2.95	7.33131e-11	9.84959e-06	2.24258e-11	1.03747e-05
-3.79488e-12	10.0008	-5.0836e-12	2.9	7.05361e-11	1.01841e-05	2.71321e-11	1.07928e-05
-4.72805e-12	10.0008	-4.11701e-12	2.85	6.79274e-11	1.05185e-05	2.48849e-11	1.10437e-05
-4.72805e-12	10.0008	-5.79806e-12	2.8	6.05642e-11	9.26426e-06	2.48849e-11	1.08765e-05
-5.8733e-12	10.0008	2.187e-12	2.75	7.63846e-11	9.09702e-06	2.42914e-11	1.07092e-05
-4.81287e-12	10.0008	-4.49521e-12	2.7	7.57534e-11	8.51168e-06	2.77257e-11	1.03747e-05
-5.53396e-12	10.0008	-3.10835e-12	2.65	1.47576e-10	8.34445e-06	2.34858e-11	1.07928e-05
-6.33989e-12	10.0008	-2.81414e-12	2.6	1.33817e-10	8.42806e-06	2.38674e-11	1.09601e-05
-5.40673e-12	10.0008	-4.6213e-12	2.55	6.62444e-11	8.84616e-06	2.54361e-11	1.06256e-05
-4.34629e-12	10.0008	-4.78942e-12	2.5	6.5992e-11	8.76254e-06	2.41218e-11	1.02074e-05
-9.097e-12	10.0008	-4.28507e-12	2.45	6.57816e-11	9.34788e-06	2.67081e-11	1.13782e-05
-4.94013e-12	10.0008	-4.91548e-12	2.4	7.80255e-11	9.34788e-06	2.87433e-11	1.12109e-05
-4.34629e-12	10.0008	-6.42847e-12	2.35	6.97367e-11	9.84959e-06	2.16626e-11	1.07092e-05
-5.15221e-12	10.0008	-3.86483e-12	2.3	-1.50872e-11	9.26426e-06	2.3613e-11	1.02911e-05
-4.17662e-12	10.0008	-1.42725e-12	2.25	1.42814e-11	8.67892e-06	2.46305e-11	1.07928e-05
-4.51596e-12	10.0008	2.53797e-13	2.2	8.99328e-11	1.00168e-05	2.30618e-11	9.95657e-06
-4.8553e-12	10.0008	2.01894e-12	2.15	1.06973e-10	8.51168e-06	2.27226e-11	1.12946e-05
-5.44913e-12	10.0008	-1.93159e-12	2.1	9.18683e-11	8.84616e-06	2.4037e-11	1.09601e-05
-3.96454e-12	10.0008	-5.33579e-12	2.05	8.59777e-11	9.84959e-06	2.54361e-11	1.07092e-05
-5.61881e-12	10.0008	-3.31848e-12	2	7.47015e-11	9.51512e-06	2.51393e-11	1.0542e-05
-5.23705e-12	10.0008	-2.85616e-12	1.95	5.51786e-11	9.4315e-06	2.2977e-11	1.12946e-05
-4.04937e-12	10.0008	-4.45319e-12	1.9	9.58654e-11	8.67892e-06	2.4037e-11	1.02911e-05
-4.30388e-12	10.0008	-3.27643e-12	1.85	5.92178e-11	9.34788e-06	2.28498e-11	1.12109e-05
-3.71003e-12	10.0008	-4.78942e-12	1.8	6.68755e-11	1.00168e-05	2.57329e-11	1.11274e-05
-6.50956e-12	10.0008	-7.26899e-12	1.75	9.94418e-11	9.0134e-06	2.60297e-11	1.07092e-05
-5.8733e-12	10.0008	-6.47049e-12	1.7	8.34111e-11	8.51168e-06	2.3613e-11	1.06256e-05
-5.95812e-12	10.0008	-5.37781e-12	1.65	9.67069e-11	9.34788e-06	2.36554e-11	1.02911e-05
-7.01857e-12	10.0008	-4.7474e-12	1.6	1.26118e-10	8.42806e-06	2.20018e-11	1.03747e-05
-6.38231e-12	10.0008	-7.43711e-12	1.55	7.9961e-11	8.76254e-06	2.49697e-11	1.0542e-05
-5.36431e-12	10.0008	-2.01564e-12	1.5	8.82498e-11	9.0134e-06	2.48001e-11	1.02074e-05
-5.83089e-12	10.0008	-5.71398e-12	1.45	8.44209e-11	9.68236e-06	2.26802e-11	1.06256e-05
-5.74604e-12	10.0008	-4.03291e-12	1.4	4.67635e-11	8.67892e-06	2.19594e-11	1.04583e-05
-4.0918e-12	10.0008	-3.86483e-12	1.35	5.92178e-11	1.06022e-05	2.69625e-11	1.04583e-05
-6.67923e-12	10.0008	-6.28747e-13	1.3	6.67914e-11	8.92978e-06	2.18746e-11	1.09601e-05
-6.33989e-12	10.0008	-3.76588e-13	1.25	5.91758e-11	9.51512e-06	2.33586e-11	1.02911e-05
-4.94013e-12	10.0008	-3.78078e-12	1.2	7.31027e-11	8.76254e-06	2.66657e-11	1.07092e-05
-4.26145e-12	10.0008	-1.67943e-12	1.15	9.14054e-11	8.84616e-06	2.56481e-11	1.08765e-05
-5.66122e-12	10.0008	-4.99956e-12	1.1	7.4954e-11	8.92978e-06	2.17474e-11	1.0542e-05
-3.79488e-12	10.0008	-3.61267e-12	1.05	9.30043e-11	9.26426e-06	2.74289e-11	1.02911e-05
-6.72164e-12	10.0008	-6.13426e-12	1	7.70578e-11	9.76597e-06	2.37826e-11	1.11274e-05
-4.51596e-12	10.0008	-2.94023e-12	0.95	4.81099e-11	9.59873e-06	2.65385e-11	1.03747e-05
-5.49155e-12	10.0008	-8.48777e-12	0.9	1.801e-10	8.92978e-06	2.65809e-11	1.09601e-05
-5.49155e-12	10.0008	-3.48657e-12	0.85	7.02836e-11	1.01005e-05	2.53513e-11	1.14618e-05
-5.32188e-12	10.0008	-4.11701e-12	0.8	1.92463e-11	9.59873e-06	2.21714e-11	1.11274e-05
-4.8553e-12	10.0008	-2.94023e-12	0.75	7.65108e-11	9.4315e-06	2.66233e-11	1.07092e-05
-4.43114e-12	10.0008	-9.64978e-13	0.7	7.01995e-11	9.76597e-06	2.58177e-11	1.07928e-05
-5.15221e-12	10.0008	-3.48657e-12	0.65	6.81378e-11	9.26426e-06	2.4037e-11	1.15455e-05
-6.8489e-12	10.0008	-4.36914e-12	0.6	8.08025e-11	8.92978e-06	2.37826e-11	1.09601e-05
-4.26145e-12	10.0008	-3.78078e-12	0.55	1.1841e-11	9.34788e-06	2.45882e-11	1.03747e-05
-4.68563e-12	10.0008	-2.94023e-12	0.5	7.86146e-11	9.93321e-06	2.45457e-11	1.07928e-05
-5.57639e-12	10.0008	-4.20103e-12	0.45	1.16104e-10	9.76597e-06	2.60297e-11	1.03747e-05
-3.96454e-12	10.0008	-3.78078e-12	0.4	8.28221e-11	8.76254e-06	2.56481e-11	1.08765e-05
-5.44913e-12	10.0008	-2.09971e-12	0.35	6.23314e-11	1.01841e-05	2.22138e-11	1.07928e-05
-4.38871e-12	10.0008	-5.84008e-12	0.3	7.40704e-11	1.06858e-05	2.51817e-11	1.03747e-05
-4.47353e-12	10.0008	-4.6213e-12	0.25	7.11672e-11	9.34788e-06	2.33586e-11	1.07928e-05
-5.70365e-12	10.0008	-7.73126e-12	0.2	6.48138e-11	9.84959e-06	2.39522e-11	1.04583e-05
-6.21264e-12	10.0008	-2.35187e-12	0.15	7.20087e-11	8.59531e-06	2.4249e-11	1.04583e-05
-5.8733e-12	10.0008	-3.99092e-12	0.1	6.16161e-11	9.09702e-06	2.53937e-11	1.06256e-05
-4.55837e-12	10.0008	-4.83144e-12	0.05	7.81096e-11	8.92978e-06	2.60721e-11	1.04583e-05
-6.08538e-12	10.0008	-3.69671e-12	0	1.50774e-10	8.59531e-06	2.50969e-11	1.07092e-05

## Sheet: Settings
==================================
Run243
==================================
Test Name	3T_actuation#1@1
Mode	Sweeping
Speed	Normal
Sweep Delay	0
Hold Time	0
Site Coordinate	0,0
Last Executed	04/29/2022 15:21:21
Clarius+ Version	V1.6.1
Execution Time	00:00:01:28
Interlock	High Voltage Disabled
Device Terminal	A	B	C	D
Instrument	SMU3	SMU1	SMU2	SMU4
Name	DrainV	GateV	ChuckV	SourceV
Operation Mode	Voltage Bias	Voltage Linear Sweep	Voltage Bias	Voltage Bias
Master/Subordinate	N/A	Master	N/A	N/A
Start/Bias	10	0	0	0
Stop	N/A	20	N/A	N/A
Step	N/A	0.05	N/A	N/A
Number of Points	0	802	0	0
Compliance	1.1e-07	1.1e-07	1.1e-07	1.1e-07
Measure Current	Measured	Measured	Measured	Measured
Measure Voltage	Measured	Programmed	Measured	Measured
Current Range	1uA	1uA	1uA	1uA
Voltage Range	Best Fixed	Best Fixed	Best Fixed	Best Fixed
AC Measure I Range	N/A	N/A	N/A	N/A
Dual Sweep	N/A	Enabled	N/A	N/A
Pulse Mode	Disabled	Disabled	Disabled	Disabled
Pulse On Time	N/A	N/A	N/A	N/A
Pulse Off Time	N/A	N/A	N/A	N/A
Pulse Base Voltage	N/A	N/A	N/A	N/A
Presoak	N/A	N/A	N/A	N/A
Frequency	N/A	N/A	N/A	N/A
Start Frequency	N/A	N/A	N/A	N/A
Stop Frequency	N/A	N/A	N/A	N/A
Frequency Points	N/A	N/A	N/A	N/A
AC Drive Signal	N/A	N/A	N/A	N/A
Overvoltage Protection	OFF	OFF	OFF	OFF
Compensation	NA
CVU Path	Direct
Formulas
VGS = GATEV-SOURCE1V
