# Supplementary material for: Volatile and non-volatile nano-electromechanical switches fabricated in a CMOS-compatible silicon-on-insulator foundry process
Source: Microsyst Nanoeng. 2025 Jul 11;11:140. doi: 10.1038/s41378-025-00964-w (PMC12254297; doi:10.1038/s41378-025-00964-w)
Supplement: Supplementary file 1 — All Dataset [file 41378_2025_964_MOESM1_ESM.zip › Data Set/7-T/80 nm/cw/T5.xls]

## Sheet: Run247
DrainI	DrainV	GateI	GateV	ChuckI	ChuckV	SourceI	SourceV	#REF ERROR! VGS
7.48238e-12	10	7.43752e-13	0	6.89372e-11	0	2.86585e-11	0
4.28838e-12	10	2.61011e-12	0.05	8.03396e-11	0	3.23897e-11	0
2.53797e-13	10	3.54329e-12	0.1	8.37898e-11	0	3.03969e-11	0
1.34648e-12	10	2.31319e-12	0.15	8.90492e-11	0	2.88281e-11	0
3.0696e-12	10	2.82219e-12	0.2	3.67839e-12	0	2.96337e-11	0
-1.24456e-13	10	3.16153e-12	0.25	8.13494e-11	0	3.05665e-11	0
-4.03844e-14	10	2.39803e-12	0.3	7.0494e-11	0	3.19657e-11	0
1.47257e-12	10	2.10111e-12	0.35	1.14e-10	0	3.18385e-11	0
2.35512e-12	10	2.01628e-12	0.4	7.44912e-11	0	2.98033e-11	0
4.28838e-12	10	2.52527e-12	0.45	8.71979e-11	0	3.07785e-11	0
1.76675e-12	10	3.20395e-12	0.5	9.37617e-11	0	3.05241e-11	0
2.77539e-12	10	2.99187e-12	0.55	1.26454e-10	0	3.03545e-11	0
4.37242e-12	10	1.67694e-12	0.6	7.07465e-11	0	2.98881e-11	0
4.49851e-12	10	2.10111e-12	0.65	3.19109e-11	0	2.77257e-11	0
4.54053e-12	10	2.27077e-12	0.7	7.11251e-11	0	3.06937e-11	0
5.96945e-12	10	2.31319e-12	0.75	8.79553e-11	0	3.03121e-11	0
4.49851e-12	10	6.58917e-13	0.8	9.38037e-11	0	2.64537e-11	0
2.95819e-13	10	2.69494e-12	0.85	7.97085e-11	0	2.76833e-11	0
4.63934e-13	10	2.14352e-12	0.9	1.16146e-10	0	3.02273e-11	0
3.36378e-12	10	3.3312e-12	0.95	6.75067e-11	0	2.97185e-11	0
4.83469e-12	10	3.84021e-12	1	1.72274e-10	0	3.26441e-11	0
2.94351e-12	10	2.77979e-12	1.05	6.19948e-11	0	3.14145e-11	0
1.72473e-12	10	2.82219e-12	1.1	6.75487e-11	0	3.09905e-11	0
5.17092e-12	10	2.65253e-12	1.15	6.09429e-11	0	2.94217e-11	0
4.24635e-12	10	2.99187e-12	1.2	7.47857e-11	0	3.12873e-11	0
5.17092e-12	10	2.22837e-12	1.25	2.64411e-11	0	2.93793e-11	0
4.91876e-12	10	2.48285e-12	1.3	1.01209e-10	0	2.73441e-11	0
2.73337e-12	10	3.03428e-12	1.35	6.31308e-11	0	3.05241e-11	0
3.61591e-12	10	1.08309e-12	1.4	9.09005e-11	0	2.80225e-11	0
5.54917e-12	10	3.5857e-12	1.45	1.23341e-10	0	3.19657e-11	0
2.85946e-12	10	2.94945e-12	1.5	7.93298e-11	0	3.03545e-11	0
6.17956e-12	10	2.61011e-12	1.55	5.86288e-11	0	3.04393e-11	0
8.42187e-13	10	2.90702e-12	1.6	8.92596e-11	0	2.92097e-11	0
2.95819e-13	10	3.37362e-12	1.65	8.05079e-11	0	2.97185e-11	0
3.27974e-12	10	4.00988e-12	1.7	9.55709e-11	0	3.41704e-11	0
1.8088e-12	10	3.37362e-12	1.75	8.39581e-11	0	2.98881e-11	0
-4.1861e-13	10	3.16153e-12	1.8	4.65952e-11	0	2.98033e-11	0
2.14501e-12	10	5.11272e-12	1.85	8.947e-11	0	3.27713e-11	0
2.52323e-12	10	3.71296e-12	1.9	7.2177e-11	0	3.16689e-11	0
5.08688e-12	10	4.0947e-12	1.95	6.11112e-11	0	2.89129e-11	0
3.82608e-12	10	3.84021e-12	2	-2.94767e-11	0	2.94217e-11	0
9.0794e-12	10	1.84661e-12	2.05	7.97927e-11	0	2.95065e-11	0
4.58256e-12	10	2.90702e-12	2.1	8.81656e-11	0	2.99729e-11	0
5.46513e-12	10	4.47646e-12	2.15	1.27085e-10	0	3.07361e-11	0
6.38969e-12	10	2.22837e-12	2.2	8.25696e-11	0	2.91673e-11	0
6.2636e-12	10	3.20395e-12	2.25	1.4097e-10	0	2.86585e-11	0
6.2636e-12	10	3.16153e-12	2.3	7.56693e-11	0	2.98457e-11	0
7.44035e-12	10	3.50087e-12	2.35	9.02273e-11	0	3.25593e-11	0
5.21294e-12	10	1.38002e-12	2.4	9.32988e-11	0	2.62417e-11	0
4.03622e-12	10	2.94945e-12	2.45	1.63431e-11	0	2.93369e-11	0
-3.76588e-13	10	2.90702e-12	2.5	8.95541e-11	0	2.95489e-11	0
2.69135e-12	10	2.05869e-12	2.55	1.01335e-10	0	2.89129e-11	0
1.76675e-12	10	3.07671e-12	2.6	6.77591e-11	0	3.03545e-11	0
9.68225e-13	10	3.03428e-12	2.65	9.96943e-11	0	2.99305e-11	0
4.2043e-12	10	3.37362e-12	2.7	9.34671e-11	0	3.00153e-11	0
2.10298e-12	10	3.79778e-12	2.75	8.34953e-11	0	3.09481e-11	0
5.1289e-12	10	3.79778e-12	2.8	9.11109e-11	0	3.26441e-11	0
3.78403e-12	10	1.63451e-12	2.85	8.11391e-11	0	2.95489e-11	0
1.0103e-12	10	4.0523e-12	2.9	7.65108e-11	0	2.78105e-11	0
3.95214e-12	10	3.07671e-12	2.95	6.8811e-11	0	3.02273e-11	0
3.74201e-12	10	2.27077e-12	3	8.95121e-11	0	2.88281e-11	0
2.10298e-12	10	2.73737e-12	3.05	9.63283e-11	0	2.88281e-11	0
1.55662e-12	10	4.73098e-12	3.1	7.85725e-11	0	3.13721e-11	0
1.17842e-12	10	1.54969e-12	3.15	3.4183e-11	0	3.09481e-11	0
9.26204e-13	10	3.45844e-12	3.2	1.09582e-10	0	2.98881e-11	0
-3.34566e-13	10	2.69494e-12	3.25	8.56411e-11	0	3.17537e-11	0
2.22908e-12	10	4.43404e-12	3.3	1.29442e-10	0	3.37041e-11	0
3.61591e-12	10	1.29517e-12	3.35	7.76047e-11	0	2.90401e-11	0
3.74201e-12	10	4.26438e-12	3.4	7.84883e-11	0	3.15841e-11	0
7.1462e-12	10	4.85821e-12	3.45	7.61742e-11	0	3.19233e-11	0
5.17092e-12	10	2.35562e-12	3.5	1.62807e-10	0	2.88281e-11	0
3.53187e-12	10	3.71296e-12	3.55	4.45335e-11	0	2.93369e-11	0
3.65799e-12	10	3.28879e-12	3.6	6.51504e-11	0	3.16265e-11	0
3.91012e-12	10	1.88903e-12	3.65	7.96664e-11	0	2.95065e-11	0
2.52323e-12	10	3.20395e-12	3.7	7.75627e-11	0	2.90401e-11	0
2.22908e-12	10	3.1191e-12	3.75	7.48698e-11	0	3.19657e-11	0
3.48988e-12	10	3.62002e-13	3.8	8.10128e-11	0	2.84889e-11	0
2.10298e-12	10	2.90702e-12	3.85	1.09919e-10	0	2.83193e-11	0
3.48988e-12	10	2.44045e-12	3.9	8.63143e-11	0	3.20505e-11	0
3.02758e-12	10	3.67054e-12	3.95	1.83508e-10	0	3.16265e-11	0
8.84209e-13	10	1.59212e-12	4	7.53327e-11	0	2.62841e-11	0
2.53797e-13	10	3.37362e-12	4.05	1.02345e-10	0	3.20081e-11	0
-5.86725e-13	10	3.45844e-12	4.1	7.5501e-11	0	3.14145e-11	0
4.12026e-12	10	9.55833e-13	4.15	9.65386e-11	0	2.82769e-11	0
-1.09107e-12	10	3.3312e-12	4.2	4.41128e-11	0	3.14569e-11	0
-1.66478e-13	10	1.21035e-12	4.25	7.84462e-11	0	2.71745e-11	0
2.14501e-12	10	3.07671e-12	4.3	6.4351e-11	0	3.06089e-11	0
3.27974e-12	10	2.82219e-12	4.35	7.33131e-11	0	2.92945e-11	0
1.64069e-12	10	3.37362e-12	4.4	9.53605e-11	0	3.21353e-11	0
4.12026e-12	10	2.73737e-12	4.45	9.53605e-11	0	3.10753e-11	0
1.43055e-12	10	3.37362e-12	4.5	9.48479e-12	0	2.89977e-11	0
8.00165e-13	10	3.41605e-12	4.55	6.86427e-11	0	3.23049e-11	0
-3.76588e-13	10	1.38002e-12	4.6	7.91615e-11	0	2.70897e-11	0
6.2636e-12	10	2.5677e-12	4.65	8.37477e-11	0	2.85313e-11	0
1.51459e-12	10	2.5677e-12	4.7	5.96386e-11	0	3.09057e-11	0
4.62458e-12	10	2.01628e-12	4.75	7.49119e-11	0	2.96337e-11	0
1.76675e-12	10	2.39803e-12	4.8	8.36636e-11	0	2.99305e-11	0
1.64069e-12	10	2.5677e-12	4.85	7.72681e-11	0	3.19657e-11	0
-7.96863e-13	10	3.20395e-12	4.9	7.47436e-11	0	3.24745e-11	0
-6.28747e-13	10	2.35562e-12	4.95	-2.40072e-11	0	2.78529e-11	0
8.84209e-13	10	3.16153e-12	5	7.76047e-11	0	3.22201e-11	0
3.32176e-12	10	3.84021e-12	5.05	7.67632e-11	0	3.37041e-11	0
1.26243e-12	10	2.31319e-12	5.1	1.18754e-10	0	2.94217e-11	0
3.95214e-12	10	3.5857e-12	5.15	6.25839e-11	0	3.08209e-11	0
1.27703e-13	10	3.71296e-12	5.2	1.08825e-10	0	3.12449e-11	0
1.47257e-12	10	1.21035e-12	5.25	6.77591e-11	0	2.73017e-11	0
9.26204e-13	10	3.54329e-12	5.3	6.06063e-11	0	3.37888e-11	0
-6.28747e-13	10	4.47646e-12	5.35	4.74788e-11	0	3.05241e-11	0
3.61591e-12	10	1.97385e-12	5.4	4.17986e-11	0	2.82769e-11	0
2.95819e-13	10	2.39803e-12	5.45	6.42248e-11	0	2.81073e-11	0
3.61591e-12	10	3.88262e-12	5.5	7.24295e-11	0	3.09905e-11	0
3.36378e-12	10	2.69494e-12	5.55	6.97787e-11	0	3.02697e-11	0
2.69135e-12	10	1.54969e-12	5.6	9.05639e-11	0	2.65809e-11	0
2.98553e-12	10	3.88262e-12	5.65	6.64548e-11	0	2.99305e-11	0
-5.84008e-12	10	3.96747e-12	5.7	9.4519e-11	0	3.23049e-11	0
-2.05766e-12	10	1.29517e-12	5.75	9.62441e-11	0	2.79377e-11	0
-2.43591e-12	10	3.28879e-12	5.8	1.02724e-10	0	3.17961e-11	0
1.47257e-12	10	2.01628e-12	5.85	9.8432e-11	0	2.77257e-11	0
3.37841e-13	10	1.59212e-12	5.9	9.07322e-11	0	2.69625e-11	0
1.0103e-12	10	1.50727e-12	5.95	7.80255e-11	0	3.10329e-11	0
-8.24341e-14	10	2.99187e-12	6	9.32988e-11	0	3.04817e-11	0
4.96078e-12	10	1.50727e-12	6.05	6.80116e-11	0	2.96337e-11	0
2.10298e-12	10	2.69494e-12	6.1	1.49546e-11	0	3.16265e-11	0
2.22908e-12	10	3.16153e-12	6.15	6.36357e-11	0	2.99305e-11	0
1.30446e-12	10	3.24636e-12	6.2	9.85162e-11	0	2.87857e-11	0
2.85946e-12	10	3.5857e-12	6.25	9.19104e-11	0	2.90825e-11	0
2.11775e-13	10	3.50087e-12	6.3	6.06484e-11	0	2.89129e-11	0
-5.44703e-13	10	2.5677e-12	6.35	9.29202e-11	0	2.61993e-11	0
5.90028e-13	10	1.54969e-12	6.4	8.72821e-11	0	3.05665e-11	0
-4.60659e-13	10	1.84661e-12	6.45	1.42822e-10	0	2.98033e-11	0
7.16094e-13	10	3.07671e-12	6.5	9.37196e-11	0	3.34497e-11	0
-3.31848e-12	10	2.90702e-12	6.55	7.35234e-11	0	2.77681e-11	0
-1.51135e-12	10	3.1191e-12	6.6	8.58515e-11	0	3.06089e-11	0
-5.02681e-13	10	4.51887e-12	6.65	7.6637e-11	0	3.30681e-11	0
-2.92572e-13	10	2.48285e-12	6.7	1.04659e-10	0	3.00153e-11	0
1.38853e-12	10	1.71935e-12	6.75	4.10413e-11	0	2.61145e-11	0
-1.84752e-12	10	4.13712e-12	6.8	5.69878e-11	0	2.83617e-11	0
-2.51998e-12	10	2.86461e-12	6.85	5.88812e-11	0	2.95489e-11	0
-2.09971e-12	10	3.24636e-12	6.9	1.10424e-10	0	3.15841e-11	0
-5.02681e-13	10	3.28879e-12	6.95	8.66509e-11	0	3.06513e-11	0
-4.20103e-12	10	3.41605e-12	7	6.98629e-11	0	2.82345e-11	0
-3.44455e-12	10	4.13712e-12	7.05	9.41824e-11	0	2.78105e-11	0
-2.64602e-12	10	2.90702e-12	7.1	7.14197e-11	0	2.88705e-11	0
-3.10835e-12	10	2.5677e-12	7.15	4.0326e-11	0	2.93369e-11	0
-3.69671e-12	10	1.50727e-12	7.2	8.03817e-11	0	2.55209e-11	0
1.85083e-12	10	3.28879e-12	7.25	3.59081e-11	0	3.04393e-11	0
-1.59536e-12	10	1.88903e-12	7.3	8.55149e-11	0	3.04393e-11	0
2.11775e-13	10	8.71012e-13	7.35	1.04407e-10	0	2.61569e-11	0
-1.13309e-12	10	1.08309e-12	7.4	1.08783e-10	0	2.95065e-11	0
1.22041e-12	10	2.73737e-12	7.45	4.52067e-11	0	2.88281e-11	0
1.55662e-12	10	9.13436e-13	7.5	7.71419e-11	0	2.63689e-11	0
4.21913e-13	10	2.69494e-12	7.55	6.91055e-11	0	2.78529e-11	0
1.68271e-12	10	3.1191e-12	7.6	9.69173e-11	0	2.84889e-11	0
-4.03844e-14	10	1.67694e-12	7.65	7.86146e-11	0	2.80649e-11	0
1.30446e-12	10	1.08309e-12	7.7	5.47158e-11	0	2.85313e-11	0
-6.70797e-13	10	3.37362e-12	7.75	6.01435e-11	0	3.07785e-11	0
2.53797e-13	10	2.82219e-12	7.8	7.51223e-11	0	2.94217e-11	0
-8.24341e-14	10	1.42243e-12	7.85	9.87686e-11	0	2.73865e-11	0
-9.22956e-13	10	2.22837e-12	7.9	1.0158e-11	0	2.80649e-11	0
1.13634e-12	10	2.10111e-12	7.95	4.10834e-11	0	3.02273e-11	0
-1.72146e-12	10	2.52527e-12	8	8.46734e-11	0	2.95913e-11	0
1.76675e-12	10	1.84661e-12	8.05	1.26833e-10	0	3.11601e-11	0
1.55662e-12	10	3.1191e-12	8.1	8.96804e-11	0	3.04393e-11	0
-5.02681e-13	10	2.01628e-12	8.15	7.91195e-11	0	2.67505e-11	0
-2.09971e-12	10	2.10111e-12	8.2	6.48138e-11	0	2.84465e-11	0
9.68225e-13	10	6.00349e-12	8.25	7.44491e-11	0	3.76896e-11	0
2.98553e-12	10	2.27077e-12	8.3	8.65668e-11	0	2.86161e-11	0
-1.63738e-12	10	2.52527e-12	8.35	6.26259e-11	0	2.68777e-11	0
-4.1861e-13	10	3.1191e-12	8.4	2.63149e-11	0	3.08209e-11	0
-3.48657e-12	10	2.90702e-12	8.45	6.70018e-11	0	2.96337e-11	0
-2.81414e-12	10	2.90702e-12	8.5	6.66652e-11	0	3.11601e-11	0
-4.66333e-12	10	3.1191e-12	8.55	1.06553e-10	0	2.84465e-11	0
-3.36051e-12	10	2.69494e-12	8.6	2.67778e-11	0	3.01425e-11	0
-1.46932e-12	10	1.42243e-12	8.65	8.77028e-11	0	2.91673e-11	0
-7.54841e-13	10	1.46486e-12	8.7	7.56693e-11	0	2.99729e-11	0
3.32176e-12	10	2.48285e-12	8.75	1.22667e-10	0	3.06937e-11	0
3.79891e-13	10	1.08309e-12	8.8	1.04743e-10	0	2.64961e-11	0
-1.30121e-12	10	2.10111e-12	8.85	3.18268e-11	0	2.89553e-11	0
-9.64978e-13	10	2.82219e-12	8.9	8.71558e-11	0	3.00577e-11	0
1.30446e-12	10	-6.13593e-13	8.95	1.46861e-10	0	2.59873e-11	0
-1.38525e-12	10	2.48285e-12	9	9.61179e-11	0	2.90401e-11	0
2.77539e-12	10	2.94945e-12	9.05	4.6469e-11	0	2.79377e-11	0
1.63758e-15	10	2.65253e-12	9.1	1.13747e-10	0	2.84889e-11	0
-1.63738e-12	10	1.71935e-12	9.15	6.94001e-11	0	3.02273e-11	0
-2.64602e-12	10	2.10111e-12	9.2	1.10424e-10	0	3.14145e-11	0
2.43919e-12	10	2.18595e-12	9.25	7.62583e-11	0	2.59449e-11	0
3.61591e-12	10	1.38002e-12	9.3	6.65389e-11	0	3.08209e-11	0
1.55662e-12	10	2.90702e-12	9.35	7.47857e-11	0	2.96337e-11	0
2.48121e-12	10	2.69494e-12	9.4	1.70465e-10	0	3.16689e-11	0
2.90148e-12	10	1.67694e-12	9.45	1.0264e-10	0	2.79801e-11	0
-1.04902e-12	10	1.97385e-12	9.5	6.80957e-11	0	2.84465e-11	0
-2.22578e-12	10	1.46486e-12	9.55	8.74083e-11	0	2.95065e-11	0
-1.59536e-12	10	9.98257e-13	9.6	7.64266e-11	0	3.00577e-11	0
2.2711e-12	10	2.31319e-12	9.65	7.0494e-11	0	3.03121e-11	0
1.22041e-12	10	2.05869e-12	9.7	6.34674e-11	0	2.88281e-11	0
-1.8055e-12	10	3.28879e-12	9.75	6.1532e-11	0	2.93369e-11	0
1.0103e-12	10	2.65253e-12	9.8	7.35234e-11	0	2.95913e-11	0
2.52323e-12	10	3.54329e-12	9.85	1.0083e-10	0	3.6672e-11	0
3.82608e-12	10	1.42243e-12	9.9	1.08614e-10	0	3.01849e-11	0
1.13634e-12	10	2.65253e-12	9.95	1.31033e-11	0	2.91673e-11	0
1.38853e-12	10	4.77338e-12	10	9.54868e-11	0	3.20081e-11	0
4.62458e-12	10	2.01628e-12	10.05	6.57395e-11	0	3.04817e-11	0
-1.17512e-12	10	2.10111e-12	10.1	7.23033e-11	0	3.31529e-11	0
2.01894e-12	10	1.3376e-12	10.15	7.37759e-11	0	2.96761e-11	0
1.13634e-12	10	2.90702e-12	10.2	2.84608e-11	0	3.13297e-11	0
2.81744e-12	10	2.5677e-12	10.25	7.9414e-11	0	3.17113e-11	0
-7.96863e-13	10	1.71935e-12	10.3	9.79271e-11	0	3.14993e-11	0
-4.15901e-12	10	2.10111e-12	10.35	5.93861e-11	0	2.87009e-11	0
1.89285e-12	10	2.94945e-12	10.4	-9.57534e-12	0	2.35706e-11	0
8.00165e-13	10	3.24636e-12	10.45	9.91052e-11	0	2.90401e-11	0
1.43055e-12	10	2.82219e-12	10.5	7.832e-11	0	2.81921e-11	0
-4.1861e-13	10	-6.21586e-14	10.55	1.63691e-10	0	2.70049e-11	0
5.47978e-13	10	2.73737e-12	10.6	6.09008e-11	0	2.75561e-11	0
4.3304e-12	10	1.04068e-12	10.65	7.25557e-11	0	2.79801e-11	0
5.96945e-12	10	9.98257e-13	10.7	6.20369e-11	0	2.85737e-11	0
-7.12819e-13	10	3.24636e-12	10.75	8.69875e-11	0	3.17537e-11	0
-2.60403e-12	10	4.00988e-12	10.8	2.42532e-11	0	2.88705e-11	0
4.2043e-12	10	1.46486e-12	10.85	4.9288e-11	0	2.73441e-11	0
2.06096e-12	10	2.94945e-12	10.9	6.27522e-11	0	2.80225e-11	0
6.17956e-12	10	1.12552e-12	10.95	7.33972e-11	0	2.76833e-11	0
1.43055e-12	10	1.88903e-12	11	9.09847e-11	0	2.92521e-11	0
5.33903e-12	10	1.76177e-12	11.05	8.93017e-11	0	2.86585e-11	0
4.75067e-12	10	3.37362e-12	11.1	5.55152e-11	0	2.92945e-11	0
4.24635e-12	10	3.16153e-12	11.15	6.9358e-11	0	2.88281e-11	0
3.32176e-12	10	2.65253e-12	11.2	8.15178e-11	0	3.14993e-11	0
8.00165e-13	10	2.35562e-12	11.25	3.33415e-11	0	2.86585e-11	0
5.08688e-12	10	3.62813e-12	11.3	7.99189e-11	0	2.90825e-11	0
4.49851e-12	10	2.90702e-12	11.35	4.42811e-11	0	2.90825e-11	0
1.22041e-12	10	1.71935e-12	11.4	6.20789e-11	0	2.78105e-11	0
5.90028e-13	10	4.39164e-12	11.45	9.87686e-11	0	3.31529e-11	0
-8.24341e-14	10	3.3312e-12	11.5	8.75766e-11	0	2.94641e-11	0
-8.38885e-13	10	3.37362e-12	11.55	-4.27384e-12	0	2.97185e-11	0
8.00165e-13	10	4.5613e-12	11.6	6.86427e-11	0	3.32801e-11	0
2.6073e-12	10	2.05869e-12	11.65	6.18265e-11	0	3.05665e-11	0
-4.1861e-13	10	2.90702e-12	11.7	5.52627e-11	0	2.95065e-11	0
2.39714e-12	10	3.20395e-12	11.75	6.33412e-11	0	2.64113e-11	0
8.56815e-14	10	2.82219e-12	11.8	4.94984e-11	0	2.97185e-11	0
6.74072e-13	10	1.38002e-12	11.85	8.27379e-11	0	2.90825e-11	0
-1.007e-12	10	1.63451e-12	11.9	1.75472e-10	0	2.96337e-11	0
3.69998e-12	10	2.44045e-12	11.95	8.10549e-11	0	2.99729e-11	0
-9.22956e-13	10	9.55833e-13	12	5.83763e-11	0	2.61993e-11	0
-3.52862e-12	10	3.62002e-13	12.05	7.19246e-11	0	2.87009e-11	0
-2.35187e-12	10	2.18595e-12	12.1	6.5445e-11	0	3.05241e-11	0
-2.01564e-12	10	1.07497e-13	12.15	8.68613e-11	0	2.50545e-11	0
-2.05766e-12	10	5.74096e-13	12.2	7.63425e-11	0	2.62841e-11	0
-1.17512e-12	10	2.44045e-12	12.25	7.62583e-11	0	2.89977e-11	0
3.8681e-12	10	1.08309e-12	12.3	7.34393e-11	0	2.95065e-11	0
3.11162e-12	10	2.44045e-12	12.35	1.51784e-10	0	3.31529e-11	0
2.73337e-12	10	1.8042e-12	12.4	9.54447e-11	0	2.77681e-11	0
3.99417e-12	10	2.39803e-12	12.45	5.44633e-11	0	3.14145e-11	0
2.35512e-12	10	8.71012e-13	12.5	7.3818e-11	0	2.90825e-11	0
-5.86725e-13	10	1.38002e-12	12.55	6.19106e-11	0	2.86585e-11	0
2.01894e-12	10	3.1191e-12	12.6	7.36917e-11	0	3.05665e-11	0
1.59867e-12	10	1.12552e-12	12.65	6.3804e-11	0	2.93369e-11	0
-3.02428e-12	10	7.86177e-13	12.7	3.02279e-11	0	2.78953e-11	0
-1.13309e-12	10	2.99187e-12	12.75	7.17984e-11	0	2.87857e-11	0
4.66663e-12	10	3.1191e-12	12.8	8.54728e-11	0	3.20929e-11	0
4.45649e-12	10	1.71935e-12	12.85	6.87689e-11	0	2.97609e-11	0
4.62458e-12	10	1.63451e-12	12.9	-7.17704e-12	0	2.91673e-11	0
-1.66478e-13	10	2.31319e-12	12.95	9.09426e-11	0	3.09481e-11	0
2.64933e-12	10	1.29517e-12	13	7.0494e-11	0	2.70473e-11	0
2.06096e-12	10	1.8042e-12	13.05	1.42948e-10	0	3.28137e-11	0
-1.97362e-12	10	2.35562e-12	13.1	6.89793e-11	0	3.11177e-11	0
-2.18375e-12	10	1.12552e-12	13.15	9.393e-11	0	2.70897e-11	0
3.79891e-13	10	1.88903e-12	13.2	7.97927e-11	0	3.28985e-11	0
1.38853e-12	10	3.41605e-12	13.25	5.85446e-11	0	3.04817e-11	0
-6.70797e-13	10	1.29517e-12	13.3	2.26123e-11	0	2.92521e-11	0
-4.1861e-13	10	1.84661e-12	13.35	5.31933e-12	0	2.73865e-11	0
-4.49521e-12	10	2.05869e-12	13.4	6.06063e-11	0	2.92945e-11	0
-3.8228e-12	10	1.88903e-12	13.45	8.34953e-11	0	2.98881e-11	0
1.97689e-12	10	8.28601e-13	13.5	1.3428e-10	0	3.06089e-11	0
-1.38525e-12	10	1.50727e-12	13.55	6.06905e-11	0	2.96337e-11	0
-6.70797e-13	10	1.71935e-12	13.6	1.57716e-10	0	2.78953e-11	0
-5.86725e-13	10	1.92346e-13	13.65	7.18825e-11	0	2.84889e-11	0
-1.66478e-13	10	2.90702e-12	13.7	7.01995e-11	0	3.10753e-11	0
1.8088e-12	10	-5.28758e-13	13.75	7.65108e-11	0	2.39522e-11	0
-2.51998e-12	10	2.73737e-12	13.8	7.28923e-11	0	2.84465e-11	0
-8.80934e-13	10	2.26624e-14	13.85	4.77313e-11	0	2.81497e-11	0
-1.66478e-13	10	-9.52932e-13	13.9	1.02724e-10	0	2.67081e-11	0
-1.13309e-12	10	2.05869e-12	13.95	7.88249e-11	0	2.92097e-11	0
2.81744e-12	10	1.63451e-12	14	9.88949e-11	0	2.92097e-11	0
1.13634e-12	10	3.71296e-12	14.05	4.32713e-11	0	3.09905e-11	0
-9.22956e-13	10	8.71012e-13	14.1	7.02836e-11	0	2.84041e-11	0
-7.12819e-13	10	1.88903e-12	14.15	7.35655e-11	0	3.04393e-11	0
-1.38525e-12	10	1.71935e-12	14.2	9.79692e-11	0	3.06937e-11	0
-1.55334e-12	10	-2.31842e-13	14.25	6.22472e-11	0	2.65385e-11	0
-2.30985e-12	10	5.74096e-13	14.3	7.67212e-11	0	2.89129e-11	0
-3.65469e-12	10	1.08309e-12	14.35	5.11814e-11	0	2.89553e-11	0
-7.96863e-13	10	3.19578e-13	14.4	1.28516e-10	0	3.09057e-11	0
8.56815e-14	10	1.07497e-13	14.45	6.39723e-11	0	2.85737e-11	0
2.85946e-12	10	1.76177e-12	14.5	3.24579e-11	0	2.79377e-11	0
1.64069e-12	10	1.8042e-12	14.55	1.00872e-10	0	2.92521e-11	0
1.17842e-12	10	5.31672e-13	14.6	7.63004e-11	0	2.84889e-11	0
-2.64602e-12	10	1.3376e-12	14.65	8.02976e-11	0	3.03969e-11	0
4.70865e-12	10	9.98257e-13	14.7	8.25276e-11	0	2.62417e-11	0
5.90028e-13	10	-1.97342e-14	14.75	7.78151e-11	0	2.95489e-11	0
9.26204e-13	10	3.67054e-12	14.8	6.8264e-11	0	3.23473e-11	0
1.55662e-12	10	1.16794e-12	14.85	1.73873e-10	0	3.14145e-11	0
1.69753e-13	10	2.35562e-12	14.9	4.49964e-11	0	2.85313e-11	0
8.42187e-13	10	1.29517e-12	14.95	7.98768e-11	0	2.94641e-11	0
-2.60403e-12	10	2.48285e-12	15	6.7128e-11	0	3.16689e-11	0
7.16094e-13	10	4.89261e-13	15.05	5.3748e-11	0	3.01425e-11	0
-4.49521e-12	10	3.62002e-13	15.1	3.82643e-11	0	2.90825e-11	0
-7.54841e-13	10	6.58917e-13	15.15	7.52906e-11	0	2.67081e-11	0
9.68225e-13	10	1.38002e-12	15.2	5.9849e-11	0	3.08633e-11	0
-4.45319e-12	10	6.50868e-14	15.25	7.65949e-11	0	2.88705e-11	0
-3.0663e-12	10	2.34757e-13	15.3	1.16272e-10	0	3.12025e-11	0
-5.8821e-12	10	1.12552e-12	15.35	1.02008e-10	0	2.69201e-11	0
-4.11701e-12	10	1.54969e-12	15.4	5.84184e-11	0	2.97609e-11	0
-1.55334e-12	10	8.28601e-13	15.45	9.15737e-11	0	2.88281e-11	0
-3.52862e-12	10	-1.33467e-12	15.5	9.64966e-11	0	2.70473e-11	0
-4.45319e-12	10	1.25278e-12	15.55	7.07885e-11	0	2.84889e-11	0
-2.98225e-12	10	1.42243e-12	15.6	8.16861e-11	0	2.98457e-11	0
-3.9489e-12	10	7.86177e-13	15.65	5.67354e-11	0	3.04393e-11	0
-5.58792e-12	10	3.62002e-13	15.7	6.75908e-11	0	2.97609e-11	0
-1.02108e-11	10	1.50727e-12	15.75	8.18543e-11	0	3.05241e-11	0
1.10008e-07	10	2.77979e-12	15.8	5.25699e-11	0	-1.09712e-07	0
1.09996e-07	10	1.29517e-12	15.85	1.81944e-11	0	-1.09712e-07	0
1.09986e-07	10	1.59212e-12	15.9	8.69875e-11	0	-1.09712e-07	0
1.09959e-07	10	2.65253e-12	15.95	8.98907e-11	0	-1.09712e-07	0
1.09923e-07	10	3.24636e-12	16	2.98037e-10	0	-1.09711e-07	0
1.09984e-07	10	1.08309e-12	16.05	6.83061e-11	0	-1.0971e-07	0
1.09985e-07	10	1.04068e-12	16.1	5.55573e-11	0	-1.09711e-07	0
1.09984e-07	10	8.28601e-13	16.15	6.69176e-11	0	-1.09711e-07	0
1.0998e-07	10	1.16794e-12	16.2	6.99891e-11	0	-1.09711e-07	0
1.09987e-07	10	2.22837e-12	16.25	1.06889e-10	0	-1.09711e-07	0
1.09981e-07	10	2.34757e-13	16.3	1.86151e-11	0	-1.09712e-07	0
1.09984e-07	10	2.22837e-12	16.35	8.51362e-11	0	-1.09711e-07	0
1.09983e-07	10	1.59212e-12	16.4	6.91476e-11	0	-1.09711e-07	0
1.09984e-07	10	1.04068e-12	16.45	6.30467e-11	0	-1.09712e-07	0
1.09983e-07	10	-4.86333e-13	16.5	6.53187e-11	0	-1.09712e-07	0
1.09983e-07	10	-2.01335e-12	16.55	5.3159e-11	0	-1.09712e-07	0
1.09983e-07	10	1.29517e-12	16.6	6.50663e-11	0	-1.09712e-07	0
1.09983e-07	10	1.71935e-12	16.65	6.64127e-11	0	-1.09712e-07	0
1.09984e-07	10	4.04426e-13	16.7	8.7787e-11	0	-1.09711e-07	0
1.09983e-07	10	1.93143e-12	16.75	2.76613e-11	0	-1.09711e-07	0
1.09982e-07	10	1.07497e-13	16.8	5.93441e-11	0	-1.09712e-07	0
1.09983e-07	10	2.77181e-13	16.85	8.33691e-11	0	-1.09712e-07	0
1.09985e-07	10	1.07497e-13	16.9	6.00173e-11	0	-1.09712e-07	0
1.09983e-07	10	9.13436e-13	16.95	6.31729e-11	0	-1.09712e-07	0
1.09982e-07	10	6.50868e-14	17	3.64551e-11	0	-1.09712e-07	0
1.09984e-07	10	1.25278e-12	17.05	6.6034e-11	0	-1.09712e-07	0
1.09984e-07	10	-6.98414e-13	17.1	8.85023e-11	0	-1.09712e-07	0
1.09984e-07	10	1.92346e-13	17.15	9.14896e-11	0	-1.09712e-07	0
1.09983e-07	10	4.04426e-13	17.2	6.73804e-11	0	-1.09712e-07	0
1.09981e-07	10	1.21035e-12	17.25	8.01713e-11	0	-1.09712e-07	0
1.09984e-07	10	1.21035e-12	17.3	6.58237e-11	0	-1.09712e-07	0
1.09985e-07	10	1.71935e-12	17.35	5.22754e-11	0	-1.09711e-07	0
1.09982e-07	10	-1.16501e-12	17.4	7.20508e-11	0	-1.09712e-07	0
1.09982e-07	10	-6.56017e-13	17.45	5.53469e-11	0	-1.09712e-07	0
1.09982e-07	10	2.77181e-13	17.5	9.40562e-11	0	-1.09712e-07	0
1.09984e-07	10	1.88903e-12	17.55	1.0041e-10	0	-1.09712e-07	0
1.09983e-07	10	1.21035e-12	17.6	8.71138e-11	0	-1.09712e-07	0
1.09983e-07	10	1.50727e-12	17.65	8.57674e-11	0	-1.09712e-07	0
1.09982e-07	10	-5.71168e-13	17.7	6.93159e-11	0	-1.09712e-07	0
1.09984e-07	10	9.55833e-13	17.75	7.03678e-11	0	-1.09712e-07	0
1.09983e-07	10	2.27077e-12	17.8	5.37901e-11	0	-1.09712e-07	0
1.09985e-07	10	1.49922e-13	17.85	7.5501e-11	0	-1.09712e-07	0
1.09982e-07	10	1.38002e-12	17.9	4.92039e-11	0	-1.09712e-07	0
1.09984e-07	10	1.3376e-12	17.95	7.93719e-11	0	-1.09711e-07	0
1.09983e-07	10	5.74096e-13	18	1.19343e-10	0	-1.09712e-07	0
1.09982e-07	10	1.8042e-12	18.05	7.41966e-11	0	-1.09712e-07	0
1.09983e-07	10	1.04068e-12	18.1	8.59357e-11	0	-1.09712e-07	0
1.09988e-07	10	-4.86333e-13	18.15	5.90916e-11	0	-1.09712e-07	0
1.09984e-07	10	1.54969e-12	18.2	6.67072e-11	0	-1.09711e-07	0
1.09984e-07	10	4.89261e-13	18.25	3.57819e-11	0	-1.09712e-07	0
1.09983e-07	10	-1.97092e-12	18.3	7.34393e-11	0	-1.09712e-07	0
1.09983e-07	10	2.61011e-12	18.35	7.2724e-11	0	-1.09712e-07	0
1.09983e-07	10	1.29517e-12	18.4	7.32289e-11	0	-1.09712e-07	0
1.09981e-07	10	2.34757e-13	18.45	1.28053e-10	0	-1.09712e-07	0
1.09983e-07	10	1.42243e-12	18.5	8.25696e-11	0	-1.09712e-07	0
1.09984e-07	10	1.67694e-12	18.55	7.56693e-11	0	-1.09712e-07	0
1.09983e-07	10	-5.28758e-13	18.6	5.77873e-11	0	-1.09712e-07	0
1.09982e-07	10	-6.21586e-14	18.65	7.16721e-11	0	-1.09712e-07	0
1.09984e-07	10	5.31672e-13	18.7	2.79979e-11	0	-1.09712e-07	0
1.09982e-07	10	-2.01335e-12	18.75	6.01014e-11	0	-1.09712e-07	0
1.09985e-07	10	4.46837e-13	18.8	6.7128e-11	0	-1.09712e-07	0
1.09984e-07	10	4.89261e-13	18.85	5.69037e-11	0	-1.09712e-07	0
1.09983e-07	10	1.07497e-13	18.9	1.48922e-10	0	-1.09712e-07	0
1.09983e-07	10	-7.40838e-13	18.95	6.0438e-11	0	-1.09712e-07	0
1.09984e-07	10	7.43752e-13	19	7.07885e-11	0	-1.09712e-07	0
1.09984e-07	10	-1.04583e-13	19.05	5.23595e-11	0	-1.09712e-07	0
1.09984e-07	10	-7.83248e-13	19.1	7.33972e-11	0	-1.09712e-07	0
1.09984e-07	10	1.71935e-12	19.15	9.8432e-11	0	-1.09712e-07	0
1.09985e-07	10	-2.74253e-13	19.2	4.45335e-11	0	-1.09712e-07	0
1.09984e-07	10	-6.98414e-13	19.25	8.93017e-11	0	-1.09712e-07	0
1.09982e-07	10	2.22837e-12	19.3	4.38603e-11	0	-1.09711e-07	0
1.09983e-07	10	7.01342e-13	19.35	1.2637e-10	0	-1.09712e-07	0
1.09984e-07	10	3.19578e-13	19.4	8.60619e-11	0	-1.09712e-07	0
1.09983e-07	10	-6.13593e-13	19.45	5.29065e-11	0	-1.09712e-07	0
1.09984e-07	10	1.07497e-13	19.5	1.25444e-10	0	-1.09712e-07	0
1.09982e-07	10	-6.13593e-13	19.55	7.25136e-11	0	-1.09712e-07	0
1.09984e-07	10	9.55833e-13	19.6	9.86003e-11	0	-1.09712e-07	0
1.09983e-07	10	6.16521e-13	19.65	6.18686e-11	0	-1.09712e-07	0
1.09983e-07	10	-5.71168e-13	19.7	7.07044e-11	0	-1.09712e-07	0
1.09981e-07	10	-1.04583e-13	19.75	5.27382e-11	0	-1.09712e-07	0
1.09983e-07	10	2.34757e-13	19.8	1.56328e-10	0	-1.09712e-07	0
1.09982e-07	10	1.25278e-12	19.85	1.12191e-10	0	-1.09712e-07	0
1.09982e-07	10	8.71012e-13	19.9	4.86148e-11	0	-1.09712e-07	0
1.09984e-07	10	-4.43923e-13	19.95	1.03018e-10	0	-1.09712e-07	0
1.09985e-07	10	7.86177e-13	20	6.18265e-11	0	-1.09712e-07	0
1.09982e-07	10	-8.25673e-13	20	1.2414e-10	0	-1.09712e-07	0
1.09983e-07	10	-1.71643e-12	19.95	1.08951e-10	0	-1.09712e-07	0
1.09984e-07	10	-1.12259e-12	19.9	6.84744e-11	0	-1.09711e-07	0
1.09983e-07	10	-2.09818e-12	19.85	8.58936e-11	0	-1.09712e-07	0
1.09984e-07	10	-1.33467e-12	19.8	1.63817e-10	0	-1.09712e-07	0
1.09983e-07	10	-1.58919e-12	19.75	6.13637e-11	0	-1.09712e-07	0
1.09983e-07	10	-3.07378e-12	19.7	5.55152e-11	0	-1.09712e-07	0
1.09984e-07	10	-2.86168e-12	19.65	7.47015e-11	0	-1.09712e-07	0
1.09985e-07	10	-1.92851e-12	19.6	6.68335e-11	0	-1.09712e-07	0
1.09983e-07	10	-2.22543e-12	19.55	1.06973e-10	0	-1.09712e-07	0
1.09981e-07	10	-3.96454e-12	19.5	1.00367e-10	0	-1.09712e-07	0
1.09983e-07	10	-2.52234e-12	19.45	6.51925e-11	0	-1.09712e-07	0
1.09985e-07	10	-2.98894e-12	19.4	7.9961e-11	0	-1.09712e-07	0
1.09984e-07	10	-1.54676e-12	19.35	1.4968e-10	0	-1.09712e-07	0
1.09981e-07	10	-2.09818e-12	19.3	2.21074e-11	0	-1.09712e-07	0
1.09979e-07	10	-9.10508e-13	19.25	2.72827e-11	0	-1.09712e-07	0
1.09981e-07	10	-2.26785e-12	19.2	7.3818e-11	0	-1.09712e-07	0
1.09986e-07	10	-3.45554e-12	19.15	7.24295e-11	0	-1.09712e-07	0
1.09983e-07	10	-2.22543e-12	19.1	1.18376e-10	0	-1.09712e-07	0
1.09986e-07	10	-1.80127e-12	19.05	7.75206e-11	0	-1.09712e-07	0
1.09983e-07	10	-3.49794e-12	19	6.43089e-11	0	-1.09712e-07	0
1.09982e-07	10	-2.94652e-12	18.95	7.49961e-11	0	-1.09712e-07	0
1.09979e-07	10	-1.97092e-12	18.9	1.29399e-10	0	-1.09712e-07	0
1.09979e-07	10	-1.75884e-12	18.85	4.97509e-11	0	-1.09712e-07	0
1.09985e-07	10	-9.10508e-13	18.8	2.13921e-11	0	-1.09712e-07	0
1.09982e-07	10	-2.01335e-12	18.75	9.19524e-11	0	-1.09712e-07	0
1.09982e-07	10	-2.39511e-12	18.7	6.84323e-11	0	-1.09712e-07	0
1.09983e-07	10	-1.92851e-12	18.65	1.12317e-10	0	-1.09712e-07	0
1.09983e-07	10	-1.88609e-12	18.6	6.33833e-11	0	-1.09712e-07	0
1.09984e-07	10	-3.24345e-12	18.55	6.38882e-11	0	-1.09712e-07	0
1.09983e-07	10	-3.28586e-12	18.5	5.18126e-11	0	-1.09712e-07	0
1.09982e-07	10	-2.6496e-12	18.45	1.26538e-10	0	-1.09712e-07	0
1.09986e-07	10	-3.49794e-12	18.4	8.49679e-11	0	-1.09712e-07	0
1.09982e-07	10	-3.49794e-12	18.35	1.96249e-11	0	-1.09712e-07	0
1.09985e-07	10	-4.21904e-12	18.3	9.47715e-11	0	-1.09712e-07	0
1.09983e-07	10	-5.36431e-12	18.25	7.609e-11	0	-1.09712e-07	0
1.09984e-07	10	-5.15221e-12	18.2	1.14337e-10	0	-1.09712e-07	0
1.09982e-07	10	-3.75246e-12	18.15	7.94981e-11	0	-1.09712e-07	0
1.09986e-07	10	-4.04937e-12	18.1	4.89935e-11	0	-1.09712e-07	0
1.09982e-07	10	-3.58279e-12	18.05	5.66512e-11	0	-1.09712e-07	0
1.09986e-07	10	-3.49794e-12	18	1.37562e-10	0	-1.09712e-07	0
1.09983e-07	10	-1.41952e-12	17.95	8.28642e-11	0	-1.09712e-07	0
1.09983e-07	10	-5.02497e-12	17.9	1.82365e-11	0	-1.09712e-07	0
1.09986e-07	10	-3.41312e-12	17.85	7.96244e-11	0	-1.09712e-07	0
1.09983e-07	10	-2.90411e-12	17.8	7.11251e-11	0	-1.09712e-07	0
1.09985e-07	10	-2.94652e-12	17.75	1.22373e-10	0	-1.09712e-07	0
1.09983e-07	10	-4.72805e-12	17.7	7.76889e-11	0	-1.09712e-07	0
1.09985e-07	10	-3.1162e-12	17.65	5.60622e-11	0	-1.09712e-07	0
1.09984e-07	10	-5.10979e-12	17.6	8.6104e-11	0	-1.09712e-07	0
1.09984e-07	10	-2.73444e-12	17.55	1.47702e-10	0	-1.09712e-07	0
1.09982e-07	10	-3.8797e-12	17.5	5.51786e-11	0	-1.09712e-07	0
1.09983e-07	10	-2.35269e-12	17.45	4.09915e-12	0	-1.09712e-07	0
1.09983e-07	10	-2.86168e-12	17.4	5.77452e-11	0	-1.09712e-07	0
1.09987e-07	10	-9.52932e-13	17.35	6.26259e-11	0	-1.09712e-07	0
1.09983e-07	10	-4.34629e-12	17.3	1.10171e-10	0	-1.09712e-07	0
1.09983e-07	10	-1.88609e-12	17.25	7.20087e-11	0	-1.09712e-07	0
1.09982e-07	10	-3.1162e-12	17.2	1.14126e-10	0	-1.09712e-07	0
1.09983e-07	10	-3.20102e-12	17.15	7.96244e-11	0	-1.09712e-07	0
1.09982e-07	10	-1.29227e-12	17.1	1.26875e-10	0	-1.09712e-07	0
1.09985e-07	10	-1.58919e-12	17.05	4.7563e-11	0	-1.09712e-07	0
1.09984e-07	10	-4.00696e-12	17	-2.42341e-14	0	-1.09712e-07	0
1.09982e-07	10	-1.54676e-12	16.95	6.17844e-11	0	-1.09712e-07	0
1.09983e-07	10	-3.37069e-12	16.9	7.05361e-11	0	-1.09712e-07	0
1.09986e-07	10	-3.07378e-12	16.85	9.69594e-11	0	-1.09712e-07	0
1.09984e-07	10	-2.39511e-12	16.8	6.04801e-11	0	-1.09712e-07	0
1.09984e-07	10	-2.86168e-12	16.75	9.15737e-11	0	-1.09712e-07	0
1.09985e-07	10	-4.21904e-12	16.7	3.65392e-11	0	-1.09712e-07	0
1.09983e-07	10	-2.6496e-12	16.65	1.38614e-10	0	-1.09712e-07	0
1.09982e-07	10	-3.54036e-12	16.6	5.74927e-11	0	-1.09712e-07	0
1.09983e-07	10	-3.28586e-12	16.55	-5.74648e-12	0	-1.09712e-07	0
1.09982e-07	10	-2.81929e-12	16.5	8.53045e-11	0	-1.09712e-07	0
1.09983e-07	10	-2.47995e-12	16.45	6.51504e-11	0	-1.09712e-07	0
1.09982e-07	10	-2.86168e-12	16.4	1.27085e-10	0	-1.09712e-07	0
1.09984e-07	10	-4.17662e-12	16.35	6.77591e-11	0	-1.09712e-07	0
1.09982e-07	10	-1.71643e-12	16.3	4.22194e-11	0	-1.09712e-07	0
1.09983e-07	10	-1.54676e-12	16.25	5.73244e-11	0	-1.09712e-07	0
1.09982e-07	10	-3.96454e-12	16.2	1.2881e-10	0	-1.09712e-07	0
1.09984e-07	10	-3.75246e-12	16.15	9.40562e-11	0	-1.09712e-07	0
1.09982e-07	10	-3.28586e-12	16.1	9.52687e-12	0	-1.09712e-07	0
1.09984e-07	10	-4.04937e-12	16.05	8.24434e-11	0	-1.09712e-07	0
1.09983e-07	10	-2.43752e-12	16	6.54029e-11	0	-1.09712e-07	0
1.09983e-07	10	-1.80127e-12	15.95	7.63425e-11	0	-1.09712e-07	0
1.09985e-07	10	-3.03137e-12	15.9	6.69597e-11	0	-1.09712e-07	0
1.09982e-07	10	-2.01335e-12	15.85	4.9288e-11	0	-1.09712e-07	0
1.09984e-07	10	-1.67401e-12	15.8	6.79695e-11	0	-1.09712e-07	0
1.09984e-07	10	-3.83728e-12	15.75	1.05501e-10	0	-1.09712e-07	0
1.09981e-07	10	-2.39511e-12	15.7	9.47294e-11	0	-1.09712e-07	0
1.09984e-07	10	-9.95329e-13	15.65	2.87553e-11	0	-1.09712e-07	0
1.09983e-07	10	-3.20102e-12	15.6	8.11812e-11	0	-1.09712e-07	0
1.09984e-07	10	-2.60719e-12	15.55	8.12232e-11	0	-1.09712e-07	0
1.09983e-07	10	-3.54036e-12	15.5	7.03678e-11	0	-1.09712e-07	0
1.09984e-07	10	-3.92211e-12	15.45	9.83058e-11	0	-1.09712e-07	0
1.09983e-07	10	-3.6252e-12	15.4	8.98066e-11	0	-1.09712e-07	0
1.09985e-07	10	-3.03137e-12	15.35	9.60337e-11	0	-1.09712e-07	0
1.09983e-07	10	-2.01335e-12	15.3	1.13495e-10	0	-1.09712e-07	0
1.09984e-07	10	-4.30388e-12	15.25	7.01153e-11	0	-1.09712e-07	0
1.09983e-07	10	-4.98256e-12	15.2	3.27104e-11	0	-1.09712e-07	0
1.09983e-07	10	-3.1162e-12	15.15	8.6146e-11	0	-1.09712e-07	0
1.09984e-07	10	-1.67401e-12	15.1	8.28642e-11	0	-1.09712e-07	0
1.09983e-07	10	-4.8553e-12	15.05	9.82637e-11	0	-1.09712e-07	0
1.09982e-07	10	-2.69203e-12	15	8.055e-11	0	-1.09712e-07	0
1.09984e-07	10	-3.28586e-12	14.95	7.93719e-11	0	-1.09712e-07	0
1.09985e-07	10	-3.1586e-12	14.9	8.52204e-11	0	-1.09712e-07	0
1.09984e-07	10	-3.41312e-12	14.85	9.25836e-11	0	-1.09712e-07	0
1.09984e-07	10	-2.81929e-12	14.8	7.64266e-11	0	-1.09712e-07	0
1.09982e-07	10	-3.1586e-12	14.75	1.86572e-11	0	-1.09712e-07	0
1.09982e-07	10	-1.88609e-12	14.7	8.50521e-11	0	-1.09712e-07	0
1.09982e-07	10	-5.27947e-12	14.65	-6.48157e-10	0	-1.09712e-07	0
-1.23963e-11	10	-3.66762e-12	14.6	1.2414e-10	0	2.59449e-11	0
-6.6806e-12	10	-3.24345e-12	14.55	6.79274e-11	0	2.74713e-11	0
-6.47049e-12	10	-3.24345e-12	14.5	9.55709e-11	0	2.75561e-11	0
-6.63858e-12	10	-1.67401e-12	14.45	7.67212e-11	0	2.82345e-11	0
-7.01683e-12	10	-2.77686e-12	14.4	1.38698e-10	0	2.95065e-11	0
-5.29371e-12	10	-3.79488e-12	14.35	5.10973e-11	0	2.93369e-11	0
-8.73993e-12	10	-3.20102e-12	14.3	2.61887e-11	0	2.70049e-11	0
-7.77328e-12	10	-1.29227e-12	14.25	5.84184e-11	0	2.96337e-11	0
-5.67196e-12	10	-2.77686e-12	14.2	7.36497e-11	0	3.10753e-11	0
-6.51248e-12	10	-3.92211e-12	14.15	6.66231e-11	0	2.78529e-11	0
-7.01683e-12	10	-3.49794e-12	14.1	6.8264e-11	0	2.84889e-11	0
-7.26899e-12	10	-4.64322e-12	14.05	9.90211e-11	0	2.89553e-11	0
-5.84008e-12	10	-4.34629e-12	14	7.79413e-11	0	3.13297e-11	0
-6.38645e-12	10	-1.50435e-12	13.95	1.70675e-10	0	3.08209e-11	0
-9.32829e-12	10	-3.6252e-12	13.9	5.44212e-11	0	2.84465e-11	0
-6.6806e-12	10	-2.14061e-12	13.85	7.25978e-11	0	3.32801e-11	0
-7.26899e-12	10	-3.66762e-12	13.8	7.06623e-11	0	2.83617e-11	0
-8.824e-12	10	-2.69203e-12	13.75	6.8811e-11	0	2.86161e-11	0
-7.39508e-12	10	-2.52234e-12	13.7	1.37765e-11	0	2.88705e-11	0
-7.98345e-12	10	-3.83728e-12	13.65	5.96807e-11	0	2.83617e-11	0
-7.73126e-12	10	-1.16501e-12	13.6	3.40568e-11	0	2.94641e-11	0
-7.05885e-12	10	-1.58919e-12	13.55	6.00593e-11	0	2.98457e-11	0
-5.46183e-12	10	-2.31026e-12	13.5	7.45332e-11	0	2.99729e-11	0
-4.99956e-12	10	-1.12259e-12	13.45	8.82919e-11	0	3.02697e-11	0
-2.60403e-12	10	-3.32828e-12	13.4	2.57259e-11	0	2.68777e-11	0
-2.85616e-12	10	-2.73444e-12	13.35	6.74225e-11	0	2.75561e-11	0
-2.89824e-12	10	-1.88609e-12	13.3	8.84181e-11	0	2.75561e-11	0
-2.81414e-12	10	-3.75246e-12	13.25	8.18964e-11	0	2.95913e-11	0
-4.95753e-12	10	-3.24345e-12	13.2	8.58515e-11	0	2.78105e-11	0
-7.05885e-12	10	-5.06739e-12	13.15	7.92036e-11	0	2.46305e-11	0
-1.09107e-12	10	-3.20102e-12	13.1	7.00733e-11	0	2.88705e-11	0
-6.28747e-13	10	-3.92211e-12	13.05	9.14896e-11	0	3.07785e-11	0
-3.36051e-12	10	-4.13419e-12	13	7.18825e-11	0	2.97185e-11	0
-7.1429e-12	10	-1.71643e-12	12.95	-2.23242e-11	0	2.77681e-11	0
-6.3444e-12	10	-2.26785e-12	12.9	8.12653e-11	0	2.87857e-11	0
-5.16767e-12	10	-2.98894e-12	12.85	7.92878e-11	0	2.64537e-11	0
-2.98225e-12	10	-1.97092e-12	12.8	1.11307e-10	0	2.88281e-11	0
-4.95753e-12	10	-2.05577e-12	12.75	4.77313e-11	0	2.46305e-11	0
-5.71398e-12	10	-2.26785e-12	12.7	1.16651e-10	0	2.87009e-11	0
-6.93276e-12	10	-6.13593e-13	12.65	6.78853e-11	0	3.08209e-11	0
-6.13426e-12	10	-1.84369e-12	12.6	4.98771e-11	0	3.17113e-11	0
-7.01683e-12	10	-3.79488e-12	12.55	5.77452e-11	0	2.90825e-11	0
-5.67196e-12	10	-1.92851e-12	12.5	3.62026e-11	0	2.86585e-11	0
-6.38645e-12	10	-2.77686e-12	12.45	4.71843e-11	0	3.12873e-11	0
-8.44574e-12	10	-1.46193e-12	12.4	7.49119e-11	0	3.23049e-11	0
-2.81414e-12	10	-2.22543e-12	12.35	6.75487e-11	0	3.06937e-11	0
-4.95753e-12	10	-2.60719e-12	12.3	5.92178e-11	0	2.99729e-11	0
-5.33579e-12	10	-3.59074e-13	12.25	5.27382e-11	0	3.31529e-11	0
-4.7474e-12	10	-2.47995e-12	12.2	8.63143e-11	0	3.16689e-11	0
-5.75603e-12	10	-8.25673e-13	12.15	5.05082e-11	0	3.40008e-11	0
-6.00819e-12	10	-1.33467e-12	12.1	9.12792e-11	0	2.87009e-11	0
-4.45319e-12	10	-2.90411e-12	12.05	5.86288e-11	0	2.70473e-11	0
-4.57928e-12	10	-1.33467e-12	12	7.17142e-11	0	3.06089e-11	0
-3.02428e-12	10	-2.14061e-12	11.95	7.8867e-11	0	2.81073e-11	0
-5.71398e-12	10	-2.22543e-12	11.9	8.01293e-11	0	3.01849e-11	0
-5.5459e-12	10	-2.31026e-12	11.85	7.2177e-11	0	3.19657e-11	0
-6.13426e-12	10	-2.94652e-12	11.8	1.36502e-11	0	2.94217e-11	0
-6.72262e-12	10	-2.47995e-12	11.75	7.07465e-11	0	3.10329e-11	0
-3.78078e-12	10	-2.6496e-12	11.7	1.16482e-10	0	2.78105e-11	0
-6.30238e-12	10	-1.03775e-12	11.65	8.04659e-11	0	2.87009e-11	0
-7.10088e-12	10	-3.1162e-12	11.6	7.51644e-11	0	2.89129e-11	0
-3.44455e-12	10	-4.51596e-12	11.55	1.26665e-10	0	2.73441e-11	0
-4.95753e-12	10	-2.05577e-12	11.5	6.27101e-11	0	2.97185e-11	0
-2.68804e-12	10	-2.77686e-12	11.45	1.95332e-10	0	3.09481e-11	0
-4.70535e-12	10	-1.92851e-12	11.4	6.62865e-11	0	3.12873e-11	0
-2.35187e-12	10	-3.1162e-12	11.35	6.87269e-11	0	3.08209e-11	0
-4.83144e-12	10	-2.39511e-12	11.3	6.62865e-11	0	2.84041e-11	0
-4.70535e-12	10	-3.07378e-12	11.25	5.77031e-11	0	3.01425e-11	0
-9.11815e-12	10	-6.13593e-13	11.2	2.32013e-11	0	2.98457e-11	0
-8.78195e-12	10	-4.47353e-12	11.15	6.54029e-11	0	2.72593e-11	0
-6.38645e-12	10	-2.81929e-12	11.1	5.27382e-11	0	2.78529e-11	0
-7.22697e-12	10	-1.54676e-12	11.05	7.47857e-11	0	3.09481e-11	0
-8.15154e-12	10	-2.01335e-12	11	1.24729e-10	0	3.14569e-11	0
-2.81414e-12	10	-4.38871e-12	10.95	6.73384e-11	0	2.75985e-11	0
-7.9414e-12	10	-8.25673e-13	10.9	7.27661e-11	0	3.04817e-11	0
-4.70535e-12	10	-1.6316e-12	10.85	5.8755e-11	0	3.03969e-11	0
-2.05766e-12	10	-2.22543e-12	10.8	7.33551e-11	0	3.11601e-11	0
-6.00819e-12	10	-1.24985e-12	10.75	5.8208e-11	0	2.95065e-11	0
-3.36051e-12	10	-2.73444e-12	10.7	4.8152e-11	0	2.89553e-11	0
-2.2678e-12	10	2.26624e-14	10.65	4.65111e-11	0	3.18385e-11	0
-8.38885e-13	10	-1.88609e-12	10.6	9.10688e-11	0	3.13297e-11	0
-4.53726e-12	10	-1.24985e-12	10.55	4.7605e-11	0	3.32801e-11	0
-3.61267e-12	10	-2.98894e-12	10.5	8.4463e-11	0	3.04393e-11	0
-9.22956e-13	10	-3.03137e-12	10.45	-3.30528e-11	0	2.98033e-11	0
-3.78078e-12	10	-1.37709e-12	10.4	5.78293e-11	0	3.26441e-11	0
-1.21714e-12	10	-2.60719e-12	10.35	8.26959e-11	0	2.84465e-11	0
-1.55334e-12	10	-2.35269e-12	10.3	1.071e-10	0	3.15841e-11	0
-1.84752e-12	10	-1.54676e-12	10.25	5.3159e-11	0	3.17113e-11	0
-1.88957e-12	10	-2.90411e-12	10.2	1.0041e-10	0	2.82345e-11	0
-2.2678e-12	10	-2.22543e-12	10.15	5.61042e-11	0	3.08633e-11	0
-4.03844e-14	10	-2.56477e-12	10.1	9.9526e-11	0	3.05665e-11	0
-6.3444e-12	10	-2.35269e-12	10.05	5.99752e-11	0	3.20929e-11	0
-7.98345e-12	10	-3.54036e-12	10	-1.66019e-11	0	2.77257e-11	0
-2.01564e-12	10	-3.54036e-12	9.95	9.24994e-11	0	2.54785e-11	0
-5.79806e-12	10	-2.22543e-12	9.9	6.9905e-11	0	2.88705e-11	0
-4.95753e-12	10	-4.94013e-12	9.85	9.8979e-11	0	2.85737e-11	0
-5.84008e-12	10	-4.00696e-12	9.8	7.89932e-11	0	2.98881e-11	0
-5.5459e-12	10	-1.67401e-12	9.75	9.60758e-11	0	3.06937e-11	0
-4.41117e-12	10	-2.26785e-12	9.7	7.3818e-11	0	2.89977e-11	0
-9.22956e-13	10	-1.04583e-13	9.65	6.97787e-11	0	3.20505e-11	0
-3.8228e-12	10	-2.81929e-12	9.6	7.01995e-11	0	3.15841e-11	0
-1.04902e-12	10	-3.24345e-12	9.55	6.54029e-11	0	3.03121e-11	0
-4.1861e-13	10	-2.01335e-12	9.5	5.34535e-11	0	2.91673e-11	0
-3.90682e-12	10	-1.67401e-12	9.45	6.1574e-11	0	2.99305e-11	0
-2.01564e-12	10	-2.60719e-12	9.4	4.84886e-11	0	3.09905e-11	0
-5.86725e-13	10	-3.75246e-12	9.35	7.29344e-11	0	2.66657e-11	0
-6.30238e-12	10	-1.58919e-12	9.3	2.7493e-11	0	2.90401e-11	0
-4.03291e-12	10	-2.86168e-12	9.25	6.41406e-11	0	3.03121e-11	0
-3.0663e-12	10	-2.14061e-12	9.2	5.47578e-11	0	2.80649e-11	0
-2.73012e-12	10	-2.35269e-12	9.15	1.0874e-10	0	2.94217e-11	0
-4.91548e-12	10	-2.31026e-12	9.1	6.58237e-11	0	2.71321e-11	0
-4.24305e-12	10	-1.84369e-12	9.05	7.93719e-11	0	3.17961e-11	0
-1.30121e-12	10	-5.71168e-13	9	7.25557e-11	0	3.05665e-11	0
-1.30121e-12	10	-1.80127e-12	8.95	1.13958e-10	0	3.14569e-11	0
-4.36914e-12	10	-1.88609e-12	8.9	5.62305e-11	0	3.20929e-11	0
-2.73012e-12	10	-3.1586e-12	8.85	4.80258e-11	0	3.02273e-11	0
-2.47793e-12	10	-1.84369e-12	8.8	5.11814e-11	0	3.28561e-11	0
4.36595e-14	10	-1.75884e-12	8.75	9.31305e-11	0	3.20505e-11	0
-1.30121e-12	10	-2.47995e-12	8.7	5.42529e-11	0	2.78529e-11	0
-3.48657e-12	10	-2.90411e-12	8.65	7.02836e-11	0	2.78529e-11	0
-1.38525e-12	10	-2.77686e-12	8.6	9.70435e-11	0	2.97185e-11	0
-5.86725e-13	10	-2.05577e-12	8.55	6.25418e-11	0	2.95913e-11	0
-2.68804e-12	10	-1.84369e-12	8.5	1.95752e-10	0	3.11177e-11	0
8.56815e-14	10	-2.35269e-12	8.45	8.56832e-11	0	3.00153e-11	0
-3.44455e-12	10	-3.66762e-12	8.4	8.93858e-11	0	2.84041e-11	0
-6.47049e-12	10	-4.51596e-12	8.35	7.55851e-11	0	2.75985e-11	0
-2.92572e-13	10	-1.6316e-12	8.3	7.58376e-11	0	3.00153e-11	0
-1.84752e-12	10	-2.35269e-12	8.25	5.28224e-11	0	3.03121e-11	0
-1.38525e-12	10	-4.00696e-12	8.2	8.01293e-11	0	2.78529e-11	0
-2.30985e-12	10	-1.03775e-12	8.15	5.55573e-11	0	3.02273e-11	0
-1.88957e-12	10	-3.75246e-12	8.1	6.31729e-11	0	2.69625e-11	0
-4.60659e-13	10	-2.43752e-12	8.05	8.53045e-11	0	3.00577e-11	0
-1.66478e-13	10	-9.10508e-13	8	1.05711e-10	0	3.05241e-11	0
-1.88957e-12	10	-1.6316e-12	7.95	6.94421e-11	0	2.91249e-11	0
1.43055e-12	10	-2.6496e-12	7.9	5.80397e-11	0	2.95489e-11	0
1.09432e-12	10	-1.29227e-12	7.85	8.11812e-11	0	3.06513e-11	0
-9.22956e-13	10	-1.92851e-12	7.8	8.30325e-11	0	3.10329e-11	0
-7.54841e-13	10	-2.77686e-12	7.75	6.96946e-11	0	2.92097e-11	0
4.21913e-13	10	-7.40838e-13	7.7	1.07891e-11	0	2.85313e-11	0
2.14501e-12	10	-1.37709e-12	7.65	5.12656e-11	0	3.14993e-11	0
1.13634e-12	10	-1.71643e-12	7.6	6.65389e-11	0	3.12025e-11	0
4.36595e-14	10	-1.29227e-12	7.55	8.34953e-11	0	3.02697e-11	0
-2.2678e-12	10	-9.10508e-13	7.5	3.38387e-12	0	3.09905e-11	0
-3.69671e-12	10	-1.6316e-12	7.45	3.79277e-11	0	3.28137e-11	0
-1.007e-12	10	-1.6316e-12	7.4	7.09568e-11	0	3.05241e-11	0
-6.70797e-13	10	-1.97342e-14	7.35	9.99467e-11	0	3.05665e-11	0
-2.64602e-12	10	-9.10508e-13	7.3	8.7787e-11	0	3.38737e-11	0
-3.34566e-13	10	-2.26785e-12	7.25	4.31451e-11	0	2.79801e-11	0
-3.76588e-13	10	-6.56017e-13	7.2	4.54171e-11	0	3.33225e-11	0
-5.44703e-13	10	-1.04583e-13	7.15	5.71982e-11	0	3.25169e-11	0
-4.15901e-12	10	-2.90411e-12	7.1	8.0003e-11	0	2.86585e-11	0
-1.93159e-12	10	-1.24985e-12	7.05	2.26544e-11	0	2.92521e-11	0
3.11162e-12	10	-2.31026e-12	7	2.42112e-11	0	2.95489e-11	0
5.05956e-13	10	-2.09818e-12	6.95	8.29062e-11	0	2.77681e-11	0
1.30446e-12	10	-1.08018e-12	6.9	9.87266e-11	0	3.03969e-11	0
8.56815e-14	10	-2.05577e-12	6.85	1.00662e-10	0	3.03121e-11	0
1.05232e-12	10	-2.6496e-12	6.8	9.71277e-11	0	2.97609e-11	0
2.14501e-12	10	-2.81929e-12	6.75	1.0975e-10	0	2.53513e-11	0
4.03622e-12	10	-3.16677e-13	6.7	5.79556e-11	0	3.43824e-11	0
8.00165e-13	10	-2.81929e-12	6.65	8.85443e-11	0	3.01849e-11	0
3.48988e-12	10	-3.66762e-12	6.6	7.47436e-11	0	2.59025e-11	0
8.84209e-13	10	-1.04583e-13	6.55	1.42814e-11	0	3.06937e-11	0
5.0028e-12	10	-2.39511e-12	6.5	8.75345e-11	0	2.97609e-11	0
4.37242e-12	10	-1.29227e-12	6.45	6.23314e-11	0	3.00577e-11	0
5.90028e-13	10	-1.6316e-12	6.4	1.07562e-10	0	3.06089e-11	0
2.06096e-12	10	-2.05577e-12	6.35	2.87974e-11	0	2.98457e-11	0
3.27974e-12	10	-1.58919e-12	6.3	9.87266e-11	0	2.91673e-11	0
1.63758e-15	10	-1.92851e-12	6.25	6.51504e-11	0	2.90825e-11	0
3.53187e-12	10	-9.95329e-13	6.2	9.79271e-11	0	3.17113e-11	0
3.74201e-12	10	-1.88609e-12	6.15	6.19106e-11	0	2.83617e-11	0
1.59867e-12	10	-1.58919e-12	6.1	5.06765e-11	0	3.12025e-11	0
1.13634e-12	10	-1.29227e-12	6.05	3.23738e-11	0	3.07361e-11	0
2.06096e-12	10	-2.98894e-12	6	1.43663e-10	0	2.69201e-11	0
3.48988e-12	10	-2.43752e-12	5.95	8.38319e-11	0	3.07361e-11	0
1.69753e-13	10	-1.24985e-12	5.9	-9.19666e-12	0	3.09057e-11	0
4.36595e-14	10	-1.97092e-12	5.85	8.75345e-11	0	3.09481e-11	0
3.79891e-13	10	-1.20742e-12	5.8	8.35374e-11	0	3.13297e-11	0
1.8088e-12	10	-1.41952e-12	5.75	1.11644e-10	0	3.30257e-11	0
4.03622e-12	10	-1.16501e-12	5.7	7.05782e-11	0	3.11601e-11	0
2.53797e-13	10	-2.35269e-12	5.65	7.27661e-11	0	3.07785e-11	0
9.26204e-13	10	-4.86333e-13	5.6	4.60903e-11	0	3.19233e-11	0
8.84209e-13	10	6.16521e-13	5.55	1.49722e-10	0	3.4552e-11	0
1.97689e-12	10	-7.83248e-13	5.5	4.57116e-11	0	2.82345e-11	0
7.16094e-13	10	-1.54676e-12	5.45	5.10552e-11	0	3.00153e-11	0
1.0103e-12	10	-1.33467e-12	5.4	8.93017e-11	0	3.11177e-11	0
-5.86725e-13	10	-9.10508e-13	5.35	6.5445e-11	0	3.00153e-11	0
2.11775e-13	10	-9.10508e-13	5.3	7.81938e-11	0	3.42552e-11	0
-1.67943e-12	10	-1.03775e-12	5.25	8.49259e-11	0	3.08633e-11	0
2.85946e-12	10	-1.6316e-12	5.2	3.19109e-11	0	2.90401e-11	0
2.187e-12	10	6.58917e-13	5.15	8.35794e-11	0	2.89129e-11	0
2.01894e-12	10	4.89261e-13	5.1	9.34251e-11	0	3.10753e-11	0
-1.38525e-12	10	-2.35269e-12	5.05	5.74507e-11	0	3.00153e-11	0
-2.18375e-12	10	-2.6496e-12	5	8.50521e-11	0	2.58601e-11	0
-1.55334e-12	10	-7.40838e-13	4.95	9.12792e-11	0	3.09905e-11	0
1.26243e-12	10	-2.26785e-12	4.9	8.1097e-11	0	3.03121e-11	0
-2.09971e-12	10	-1.84369e-12	4.85	9.51502e-11	0	3.13297e-11	0
-3.31848e-12	10	-1.58919e-12	4.8	6.06484e-11	0	2.92521e-11	0
-4.95753e-12	10	-9.52932e-13	4.75	4.77733e-11	0	3.04817e-11	0
-2.22578e-12	10	-1.08018e-12	4.7	7.28502e-11	0	2.80649e-11	0
-1.04902e-12	10	-2.35269e-12	4.65	6.61603e-11	0	2.92521e-11	0
2.64933e-12	10	5.31672e-13	4.6	3.77173e-11	0	3.42128e-11	0
9.68225e-13	10	-1.33467e-12	4.55	-3.35156e-11	0	2.60721e-11	0
1.43055e-12	10	-5.28758e-13	4.5	6.64548e-11	0	2.91249e-11	0
3.11162e-12	10	-1.89418e-13	4.45	5.17284e-11	0	3.07361e-11	0
4.62458e-12	10	-1.6316e-12	4.4	1.32303e-10	0	2.80225e-11	0
1.72473e-12	10	-1.16501e-12	4.35	7.44912e-11	0	2.89129e-11	0
2.73337e-12	10	-4.01498e-13	4.3	3.39306e-11	0	2.85313e-11	0
1.68271e-12	10	-1.84369e-12	4.25	5.96386e-11	0	3.09481e-11	0
-2.60403e-12	10	2.34757e-13	4.2	8.10128e-11	0	2.88281e-11	0
-4.78942e-12	10	-4.86333e-13	4.15	1.08312e-11	0	2.68777e-11	0
-1.13309e-12	10	-2.05577e-12	4.1	-1.50451e-11	0	3.01849e-11	0
-3.9489e-12	10	-1.03775e-12	4.05	5.11814e-11	0	2.96761e-11	0
-7.96863e-13	10	-4.43923e-13	4	5.79976e-11	0	3.05241e-11	0
1.47257e-12	10	5.74096e-13	3.95	9.53605e-11	0	3.52728e-11	0
1.63758e-15	10	-1.33467e-12	3.9	8.51783e-11	0	2.89129e-11	0
1.47257e-12	10	-1.03775e-12	3.85	4.8152e-11	0	3.06513e-11	0
1.22041e-12	10	1.92346e-13	3.8	4.06205e-11	0	3.31953e-11	0
-9.64978e-13	10	5.31672e-13	3.75	7.1041e-11	0	3.17113e-11	0
-3.31848e-12	10	-9.95329e-13	3.7	-6.12516e-12	0	3.01849e-11	0
-5.02681e-13	10	-1.24985e-12	3.65	6.96104e-11	0	2.97185e-11	0
-4.53726e-12	10	-2.22543e-12	3.6	3.44775e-11	0	2.91249e-11	0
4.21913e-13	10	-6.98414e-13	3.55	7.30606e-11	0	3.16689e-11	0
-2.2678e-12	10	-5.28758e-13	3.5	7.79834e-11	0	3.09481e-11	0
1.43055e-12	10	-1.6316e-12	3.45	8.44209e-11	0	3.09057e-11	0
-2.64602e-12	10	-8.68097e-13	3.4	4.90356e-11	0	2.91249e-11	0
-2.14173e-12	10	-2.74253e-13	3.35	8.72821e-11	0	3.03969e-11	0
-3.40253e-12	10	1.92346e-13	3.3	6.96525e-11	0	3.12449e-11	0
-1.09107e-12	10	-2.31026e-12	3.25	8.51362e-11	0	2.80225e-11	0
-8.38885e-13	10	-4.86333e-13	3.2	8.74083e-11	0	2.92521e-11	0
6.3205e-13	10	-1.20742e-12	3.15	6.03959e-11	0	2.82345e-11	0
-2.51998e-12	10	-9.95329e-13	3.1	9.35934e-11	0	2.80225e-11	0
-2.89824e-12	10	-6.56017e-13	3.05	1.2414e-10	0	3.15417e-11	0
-5.50385e-12	10	-4.01498e-13	3	8.6693e-11	0	3.11601e-11	0
-5.46183e-12	10	-8.25673e-13	2.95	-2.42341e-14	0	3.02273e-11	0
-4.03291e-12	10	-6.56017e-13	2.9	6.78853e-11	0	2.95913e-11	0
-4.7474e-12	10	2.34757e-13	2.85	6.79274e-11	0	3.07361e-11	0
-4.78942e-12	10	-6.98414e-13	2.8	6.38461e-11	0	2.74713e-11	0
-5.46183e-12	10	-5.28758e-13	2.75	6.51504e-11	0	2.73017e-11	0
-3.19239e-12	10	-6.98414e-13	2.7	4.88673e-11	0	2.89129e-11	0
-5.46183e-12	10	-1.03775e-12	2.65	7.95823e-11	0	2.58177e-11	0
-2.22578e-12	10	-2.05577e-12	2.6	1.8801e-10	0	3.02273e-11	0
-6.13426e-12	10	-3.59074e-13	2.55	7.65949e-11	0	3.07361e-11	0
-8.78195e-12	10	-1.16501e-12	2.5	6.46455e-11	0	2.94217e-11	0
-6.17631e-12	10	-1.08018e-12	2.45	7.97506e-11	0	2.95065e-11	0
-6.47049e-12	10	-4.43923e-13	2.4	7.22612e-11	0	2.98457e-11	0
-5.71398e-12	10	1.49922e-13	2.35	5.32011e-11	0	3.22625e-11	0
-8.31965e-12	10	-1.33467e-12	2.3	8.14757e-11	0	2.83617e-11	0
-1.03789e-11	10	-1.46193e-12	2.25	5.45475e-11	0	3.19233e-11	0
-8.40372e-12	10	1.16794e-12	2.2	7.35655e-11	0	3.45096e-11	0
-9.32829e-12	10	2.34757e-13	2.15	1.26496e-10	0	3.17961e-11	0
-7.05885e-12	10	-9.10508e-13	2.1	7.75627e-11	0	3.04817e-11	0
-6.38645e-12	10	1.25278e-12	2.05	5.06345e-11	0	3.12873e-11	0
-8.61386e-12	10	-1.20742e-12	2	7.23874e-11	0	2.78953e-11	0
-8.40372e-12	10	1.92346e-13	1.95	4.51226e-11	0	3.10753e-11	0
-8.57181e-12	10	5.07029e-12	1.9	5.46316e-11	0	3.11177e-11	0
-5.04158e-12	10	-1.46193e-12	1.85	5.67775e-11	0	3.14145e-11	0
-9.9587e-12	10	-9.95329e-13	1.8	5.95046e-12	0	3.20505e-11	0
-6.47049e-12	10	-1.33467e-12	1.75	6.95684e-11	0	3.00577e-11	0
-8.23561e-12	10	-7.40838e-13	1.7	6.94421e-11	0	2.94641e-11	0
-6.93276e-12	10	-7.83248e-13	1.65	1.10297e-10	0	2.81921e-11	0
-4.49521e-12	10	-2.31842e-13	1.6	-8.14477e-12	0	2.95913e-11	0
-6.17631e-12	10	-1.75884e-12	1.55	9.32568e-11	0	2.88705e-11	0
-2.73012e-12	10	-2.47995e-12	1.5	8.724e-11	0	2.60297e-11	0
-5.50385e-12	10	-1.08018e-12	1.45	1.44799e-10	0	2.92945e-11	0
-1.07992e-11	10	4.46837e-13	1.4	7.66791e-11	0	3.27289e-11	0
-8.824e-12	10	-1.97092e-12	1.35	8.91334e-11	0	2.98457e-11	0
-8.23561e-12	10	-6.13593e-13	1.3	6.01856e-11	0	2.99305e-11	0
-2.73012e-12	10	-4.01498e-13	1.25	7.50802e-11	0	3.3492e-11	0
-5.46183e-12	10	-2.14061e-12	1.2	4.01156e-11	0	3.12873e-11	0
-5.29371e-12	10	-8.68097e-13	1.15	-1.87057e-11	0	2.78105e-11	0
-7.1429e-12	10	-7.40838e-13	1.1	7.06202e-11	0	3.12449e-11	0
-6.6806e-12	10	-1.12259e-12	1.05	7.46174e-11	0	2.78105e-11	0
-7.9414e-12	10	-1.20742e-12	1	1.22163e-10	0	3.28137e-11	0
-8.57181e-12	10	1.49922e-13	0.95	4.02839e-11	0	3.17961e-11	0
-8.06749e-12	10	-2.01335e-12	0.9	1.21405e-10	0	2.95065e-11	0
-3.65469e-12	10	-8.68097e-13	0.85	6.17423e-11	0	3.13297e-11	0
-2.89824e-12	10	4.46837e-13	0.8	5.05082e-11	0	3.37465e-11	0
-5.16767e-12	10	-3.59074e-13	0.75	5.48841e-11	0	3.17961e-11	0
-3.78078e-12	10	1.07497e-13	0.7	7.64266e-11	0	2.93793e-11	0
-3.9489e-12	10	-9.52932e-13	0.65	4.57958e-11	0	2.98033e-11	0
-1.88957e-12	10	1.25278e-12	0.6	6.02697e-11	0	3.23473e-11	0
-2.18375e-12	10	-1.50435e-12	0.55	8.25696e-11	0	3.01849e-11	0
-8.80934e-13	10	-1.04583e-13	0.5	7.25557e-11	0	3.02273e-11	0
-2.56201e-12	10	1.59212e-12	0.45	4.00735e-11	0	3.47216e-11	0
-6.42847e-12	10	-1.71643e-12	0.4	7.42387e-11	0	2.92945e-11	0
-2.98225e-12	10	-4.43923e-13	0.35	5.05924e-11	0	3.20929e-11	0
-3.8228e-12	10	-2.31842e-13	0.3	9.38879e-11	0	3.17961e-11	0
-2.01564e-12	10	-1.29227e-12	0.25	5.44633e-11	0	2.76409e-11	0
-1.84752e-12	10	8.71012e-13	0.2	6.09008e-11	0	3.07785e-11	0
-3.19239e-12	10	7.01342e-13	0.15	6.80957e-11	0	3.06513e-11	0
-3.73876e-12	10	-1.67401e-12	0.1	8.81236e-11	0	3.01849e-11	0
-6.17631e-12	10	-9.52932e-13	0.05	7.2135e-11	0	3.12025e-11	0
-2.51998e-12	10	1.07497e-13	0	5.53469e-11	0	3.09057e-11	0

## Sheet: Settings
==================================
Run247
==================================
Test Name	3T_actuation#1@1
Mode	Sweeping
Speed	Normal
Sweep Delay	0
Hold Time	0
Site Coordinate	0,0
Last Executed	04/29/2022 15:29:39
Clarius+ Version	V1.6.1
Execution Time	00:00:00:52
Interlock	High Voltage Disabled
Device Terminal	A	B	C	D
Instrument	SMU1	SMU3	SMU2	SMU4
Name	DrainV	GateV	ChuckV	SourceV
Operation Mode	Voltage Bias	Voltage Linear Sweep	Voltage Bias	Voltage Bias
Master/Subordinate	N/A	Master	N/A	N/A
Start/Bias	10	0	0	0
Stop	N/A	20	N/A	N/A
Step	N/A	0.05	N/A	N/A
Number of Points	0	802	0	0
Compliance	1.1e-07	1.1e-07	1.1e-07	1.1e-07
Measure Current	Measured	Measured	Measured	Measured
Measure Voltage	Programmed	Programmed	Programmed	Programmed
Current Range	1uA	1uA	1uA	1uA
Voltage Range	Best Fixed	Best Fixed	Best Fixed	Best Fixed
AC Measure I Range	N/A	N/A	N/A	N/A
Dual Sweep	N/A	Enabled	N/A	N/A
Pulse Mode	Disabled	Disabled	Disabled	Disabled
Pulse On Time	N/A	N/A	N/A	N/A
Pulse Off Time	N/A	N/A	N/A	N/A
Pulse Base Voltage	N/A	N/A	N/A	N/A
Presoak	N/A	N/A	N/A	N/A
Frequency	N/A	N/A	N/A	N/A
Start Frequency	N/A	N/A	N/A	N/A
Stop Frequency	N/A	N/A	N/A	N/A
Frequency Points	N/A	N/A	N/A	N/A
AC Drive Signal	N/A	N/A	N/A	N/A
Overvoltage Protection	OFF	OFF	OFF	OFF
Compensation	NA
CVU Path	Direct
Formulas
VGS = GATEV-SOURCE1V
